# Supplementary material for: Long-insert sequence capture detects high copy numbers in a defence-related beta-glucosidase gene βglu-1 with large variations in white spruce but not Norway spruce
Source: BMC Genomics. 2024 Jan 27;25:118. doi: 10.1186/s12864-024-09978-6 (PMC10821269; doi:10.1186/s12864-024-09978-6)
Supplement: Supplementary file 1 — Additional file 1. Supplementary Table 1. Provenances of the samples analysed in this study for P. abies and P. glauca. Supplementary Table 2. Details of the genomic regions targeted by the sequence capture bait set Picea_hung_p1.0. Supplementary Figure 1. Alignment rates of the probe set Picea_hung_p1.0 on the reference genomes of 5Picea species. Supplementary Table 3. Statistics of local genome assembly, transcriptome assembly, and gene models ofP. abies and P. glauca. Supplementary Figure 2. Syntenic relationship of 7 complete or near-complete Pgβglu-1 gene forms in P. glauca with the reference Pgβglu-1 gene model (KJ780719.1). Supplementary Figure 3. Phylogenetic tree of 139 βglu-1-like gene models in the local assemblies of P. abies (red tips) and P. glauca (blue tips) and their protein multiple sequence alignment. The bold tip labels denote the complete and near-complete gene forms ofβglu-1. Supplementary Table 4. Details of the high-confidence single-copy genes shared by P. abies andP. glauca. Supplementary Table 5. Analysis of variance (ANOVA) table of the total copy number of Paβglu-1 in P. abies. Supplementary Table 6. Analysis of variance (ANOVA) table of the total copy number of Pgβglu-1 in P. glauca. Supplementary Figure 4. (a) Standard curve of Pgβglu-1 synthetic oligomer. (b) Copy number of Pgβglu-1 in P. glauca across their provenances estimated by qPCR. The error bar shows mean± 1 standard error. Supplementary Table 7. TukeyHSD pairwise comparison table of the total copy number of Pgβglu-1 in P. glauca estimated with sequence analysis. Supplementary Table 8. TukeyHSD pairwise comparison table of the total copy number of Pgβglu-1 in P. glauca estimated with qPCR. Supplementary Table 9. Analysis of variance (ANOVA) table of the total copy number of PaUgt5b in P. abies. Supplementary Table 10. Analysis of variance (ANOVA) table of the total copy number of PgUgt5 in P. glauca. [file 12864_2024_9978_MOESM1_ESM.zip]

Archive with 3 entries (3 files):
- Supplementary Information_ESM.docx
- Supplementary Table 2_ESM.xlsx
- Supplementary Table 4_ESM.xlsx
