# Supplementary material for: Long-insert sequence capture detects high copy numbers in a defence-related beta-glucosidase gene βglu-1 with large variations in white spruce but not Norway spruce
Source: BMC Genomics. 2024 Jan 27;25:118. doi: 10.1186/s12864-024-09978-6 (PMC10821269; doi:10.1186/s12864-024-09978-6)
Supplement: Supplementary file 1 — Additional file 1. Supplementary Table 1. Provenances of the samples analysed in this study for P. abies and P. glauca. Supplementary Table 2. Details of the genomic regions targeted by the sequence capture bait set Picea_hung_p1.0. Supplementary Figure 1. Alignment rates of the probe set Picea_hung_p1.0 on the reference genomes of 5Picea species. Supplementary Table 3. Statistics of local genome assembly, transcriptome assembly, and gene models ofP. abies and P. glauca. Supplementary Figure 2. Syntenic relationship of 7 complete or near-complete Pgβglu-1 gene forms in P. glauca with the reference Pgβglu-1 gene model (KJ780719.1). Supplementary Figure 3. Phylogenetic tree of 139 βglu-1-like gene models in the local assemblies of P. abies (red tips) and P. glauca (blue tips) and their protein multiple sequence alignment. The bold tip labels denote the complete and near-complete gene forms ofβglu-1. Supplementary Table 4. Details of the high-confidence single-copy genes shared by P. abies andP. glauca. Supplementary Table 5. Analysis of variance (ANOVA) table of the total copy number of Paβglu-1 in P. abies. Supplementary Table 6. Analysis of variance (ANOVA) table of the total copy number of Pgβglu-1 in P. glauca. Supplementary Figure 4. (a) Standard curve of Pgβglu-1 synthetic oligomer. (b) Copy number of Pgβglu-1 in P. glauca across their provenances estimated by qPCR. The error bar shows mean± 1 standard error. Supplementary Table 7. TukeyHSD pairwise comparison table of the total copy number of Pgβglu-1 in P. glauca estimated with sequence analysis. Supplementary Table 8. TukeyHSD pairwise comparison table of the total copy number of Pgβglu-1 in P. glauca estimated with qPCR. Supplementary Table 9. Analysis of variance (ANOVA) table of the total copy number of PaUgt5b in P. abies. Supplementary Table 10. Analysis of variance (ANOVA) table of the total copy number of PgUgt5 in P. glauca. [file 12864_2024_9978_MOESM1_ESM.zip › Supplementary Table 2_ESM.xlsx]

## Sheet: ST2
Gene_model	Predicted_gene_function	Gene_category	Contig	Start	End	Strand	Busco_ID
DB47_00067896	RNA 2-O ribose methyltransferase, substrate binding	Single-copy gene	Pg-03r170320s0008241	383491	385206	-	103151at3193
DB47_00075642	nuclear intron maturase 4, mitochondrial	Single-copy gene	Pg-03r170320s0052292	135649	138517	-	28014at3193
DB47_00041640	replication factor C subunit 2	Single-copy gene	Pg-03r170320s0059743	180591	187768	+	108122at3193
DB47_00070202	THO complex subunit 1	Single-copy gene	Pg-03r170320s0092010	262393	264450	-	32371at3193
DB47_00058673	PgUgt5b	PgUgt5-like	Pg-03r170320s0104031	356125	366356	+	NA
DB47_00089982	PgUgt5b	PgUgt5-like	Pg-03r170320s0136466	11556	12672	-	NA
DB47_00063674	F-box protein	Single-copy gene	Pg-03r170320s0210536	15282	21027	-	5232at3193
DB47_00013412	protein RIK isoform X1	Single-copy gene	Pg-03r170320s0221555	253949	277872	+	122476at3193
DB47_00040512	pentatricopeptide repeat-containing protein At2g22070	Single-copy gene	Pg-03r170320s0278213	88871	93379	-	18590at3193
DB47_00052628	histone-lysine N-methyltransferase SUVR5	Single-copy gene	Pg-03r170320s0289675	102199	114540	-	1822at3193
DB47_00048775	pentatricopeptide repeat-containing protein At3g18110, chloroplastic	Single-copy gene	Pg-03r170320s0360566	67113	72677	-	2921at3193
DB47_00057432	ubiquitin-conjugating enzyme E2 27	Single-copy gene	Pg-03r170320s0370805	202639	205695	-	174182at3193
DB47_00070071	PDZ domain	Single-copy gene	Pg-03r170320s0375366	20792	23168	+	139380at3193
DB47_00017971	Bromodomain	Single-copy gene	Pg-03r170320s0377254	408241	417902	-	133826at3193
DB47_00084558	protein gamma response 1	Single-copy gene	Pg-03r170320s0381328	1524	4417	-	116175at3193
DB47_00043775	PgUgt5	PgUgt5-like	Pg-03r170320s0428437	870162	871232	+	NA
DB47_00039123	protein PARTING DANCERS	Single-copy gene	Pg-03r170320s0439776	218448	220501	-	147792at3193
DB47_00010754	phosphatidylinositol N-acetylglucosaminyltransferase subunit GPI1 isoform X1	Single-copy gene	Pg-03r170320s0441666	48393	52419	+	26318at3193
DB47_00012727	DTW	Single-copy gene	Pg-03r170320s0441777	774521	775567	-	121323at3193
DB47_00070614	activating signal cointegrator 1	Single-copy gene	Pg-03r170320s0474929	162874	164871	+	109987at3193
DB47_00020050	WD40 repeat	Single-copy gene	Pg-03r170320s0514087	653651	656141	-	15195at3193
DB47_00075507	Pentatricopeptide repeat-containing protein	Single-copy gene	Pg-03r170320s0516759	281448	283784	-	39922at3193
DB47_00080266	DEAD-box ATP-dependent RNA helicase 47, mitochondrial	Single-copy gene	Pg-03r170320s0616861	46136	48202	+	42368at3193
DB47_00064651	AP2-like ethylene-responsive transcription factor At2g41710	Single-copy gene	Pg-03r170320s0650566	237510	259982	+	126677at3193
DB47_00079231	UPF0415 protein C7orf25 homolog	Single-copy gene	Pg-03r170320s0760362	9236	11355	+	146304at3193
DB47_00063658	SMAD/FHA domain superfamily	Single-copy gene	Pg-03r170320s0794032	161981	165276	+	198809at3193
DB47_00058221	pentatricopeptide repeat-containing protein At2g01860	Single-copy gene	Pg-03r170320s0800483	106133	107692	-	78590at3193
DB47_00054277	Leucine-rich repeat	Single-copy gene	Pg-03r170320s0824384	168901	170358	-	18890at3193
DB47_00038652	DNA helicase	Single-copy gene	Pg-03r170320s0860746	18310	24381	-	13120at3193
DB47_00073424	Matrin/U1-C-like, C2H2-type zinc finger	Single-copy gene	Pg-03r170320s0945792	64959	70070	+	184923at3193
DB47_00013212	zinc finger matrin-type protein 2	Single-copy gene	Pg-03r170320s0952239	882541	900201	-	192570at3193
DB47_00048088	Homing endonuclease	Single-copy gene	Pg-03r170320s0986708	560537	562952	-	155495at3193
DB47_00079493	2-hydroxyacyl-CoA lyase	Single-copy gene	Pg-03r170320s1071216	145263	162208	-	47240at3193
DB47_00082655	4-coumarate--CoA ligase-like 1	Single-copy gene	Pg-03r170320s1200215	140803	144147	-	49808at3193
DB47_00035122	Tetratricopeptide repeat	Single-copy gene	Pg-03r170320s1213443	8700	11041	+	5306at3193
DB47_00042353	PgBglu1	PgBglu1-like	Pg-03r170320s1219117	46690	48377	-	NA
DB47_00067551	Cysteine peptidase, cysteine active site	Single-copy gene	Pg-03r170320s1349254	688963	695191	+	119367at3193
DB47_00030702	putative pentatricopeptide repeat-containing protein At2g01510	Single-copy gene	Pg-03r170320s1362602	471463	479981	+	24102at3193
DB47_00083510	actin-related protein 6	Single-copy gene	Pg-03r170320s1397254	5034	9601	+	99652at3193
DB47_00044673	ribulose bisphosphate carboxylase/oxygenase activase, chloroplastic	Single-copy gene	Pg-03r170320s1463482	71171	77221	+	75889at3193
DB47_00017629	PgUgt5	PgUgt5-like	Pg-03r170320s1494964	6691	8131	-	NA
DB47_00072800	PgBglu1	PgBglu1-like	Pg-03r170320s1563349	1259	2575	+	NA
DB47_00083461	Glutaredoxin-like protein	Single-copy gene	Pg-03r170320s1614934	138168	139878	-	206707at3193
DB47_00099029	PgUgt5	PgUgt5-like	Pg-03r170320s1615816	2948	4388	+	NA
DB47_00073356	Protein of unknown function DUF2301	Single-copy gene	Pg-03r170320s1616439	36628	42557	-	173573at3193
DB47_00077622	beta-ureidopropionase	Single-copy gene	Pg-03r170320s1627564	4793	7185	+	89076at3193
DB47_00100084	developmentally-regulated G-protein 3	Single-copy gene	Pg-03r170320s1629335	158165	159334	+	99077at3193
DB47_00046384	pentatricopeptide repeat-containing protein At4g30825, chloroplastic	Single-copy gene	Pg-03r170320s1632407	478150	488561	+	27725at3193
DB47_00071242	psbP domain-containing protein 7, chloroplastic	Single-copy gene	Pg-03r170320s1635785	146747	149718	-	167289at3193
DB47_00066066	plant UBX domain-containing protein 2	Single-copy gene	Pg-03r170320s1638216	46992	50005	-	135305at3193
DB47_00077966	pentatricopeptide repeat-containing protein At4g17616	Single-copy gene	Pg-03r170320s1639862	18034	20454	+	31335at3193
DB47_00048058	thylakoid lumenal 15.0 kDa protein 2, chloroplastic	Single-copy gene	Pg-03r170320s1641921	497749	498843	+	176969at3193
DB47_00084232	putative pentatricopeptide repeat-containing protein At5g06400, mitochondrial	Single-copy gene	Pg-03r170320s1653838	1765	7378	-	24820at3193
DB47_00085391	Pterin 4 alpha carbinolamine dehydratase	Single-copy gene	Pg-03r170320s1654646	14496	16652	-	196221at3193
DB47_00051017	Leucine-rich repeat, cysteine-containing subtype	Single-copy gene	Pg-03r170320s1662171	163376	168330	+	49491at3193
DB47_00054880	pentatricopeptide repeat-containing protein At1g79540	Single-copy gene	Pg-03r170320s1662395	235211	238555	-	39795at3193
DB47_00088457	transmembrane protein 234 homolog	Single-copy gene	Pg-03r170320s1663124	2378	5795	+	217409at3193
DB47_00103011	pentatricopeptide repeat-containing protein At1g33350	Single-copy gene	Pg-03r170320s1663830	12709	15189	-	83962at3193
DB47_00091407	pentatricopeptide repeat-containing protein At3g22670, mitochondrial	Single-copy gene	Pg-03r170320s1670503	3997	7076	+	49704at3193
DB47_00003133	PgBglu1	PgBglu1-like	Pg-03r170320s1672760	1369109	1372209	-	NA
DB47_00003134	PgBglu1	PgBglu1-like	Pg-03r170320s1672760	1407231	1409708	-	NA
DB47_00006337	Peptidyl-prolyl cis-trans isomerase	Single-copy gene	Pg-03r170320s1672773	1102135	1105715	-	115044at3193
DB47_00012838	Molybdopterin synthase catalytic subunit	Single-copy gene	Pg-03r170320s1672885	1536029	1540201	-	179584at3193
DB47_00019205	pentatricopeptide repeat-containing protein At1g03560, mitochondrial	Single-copy gene	Pg-03r170320s1672921	482599	484590	-	80545at3193
DB47_00007413	proline-rich protein PRCC	Single-copy gene	Pg-03r170320s1673154	808609	811178	+	164462at3193
DB47_00018934	Protein of unknown function DUF1118	Single-copy gene	Pg-03r170320s1673441	435074	438232	-	210177at3193
DB47_00026296	pre-mRNA-processing protein 40C	Single-copy gene	Pg-03r170320s1673538	564880	590910	+	41955at3193
DB47_00024338	PgUgt5b	PgUgt5-like	Pg-03r170320s1673621	625	2032	-	NA
DB47_00024346	PgUgt5b	PgUgt5-like	Pg-03r170320s1673621	1354395	1355604	+	NA
DB47_00024340	PgUgt5b	PgUgt5-like	Pg-03r170320s1673621	156552	162731	+	NA
DB47_00038128	PPM-type phosphatase domain	Single-copy gene	Pg-03r170320s1673628	530716	540418	+	5727at3193
DB47_00064787	pentatricopeptide repeat-containing protein At4g01570	Single-copy gene	Pg-03r170320s1673817	672563	675109	+	59659at3193
DB47_00001813	Ornithine cyclodeaminase/mu-crystallin	Single-copy gene	Pg-03r170320s1673833	1470194	1471222	-	148346at3193
DB47_00020932	pentatricopeptide repeat-containing protein At3g16010	Single-copy gene	Pg-03r170320s1673920	553035	555341	-	37839at3193
DB47_00024347	Origin of replication complex subunit 4	Single-copy gene	Pg-03r170320s1674165	127593	150777	+	96112at3193
DB47_00062406	nudC domain-containing protein 2	Single-copy gene	Pg-03r170320s1674173	481078	482466	+	178269at3193
DB47_00039495	stress enhanced protein 2, chloroplastic	Single-copy gene	Pg-03r170320s1674181	147407	148435	-	204701at3193
DB47_00057401	pre-mRNA-processing factor 17	Single-copy gene	Pg-03r170320s1674246	53609	55951	-	43595at3193
DB47_00034765	putative RNA methyltransferase At5g10620	Single-copy gene	Pg-03r170320s1674459	1097058	1098442	+	169437at3193
DB47_00041213	Ankyrin repeat-containing domain	Single-copy gene	Pg-03r170320s1674685	232534	234776	-	6707at3193
DB47_00011423	PgBglu1	PgBglu1-like	Pg-03r170320s1674726	525416	526997	-	NA
DB47_00018585	putative pentatricopeptide repeat-containing protein At1g19290	Single-copy gene	Pg-03r170320s1674816	244838	247819	+	20290at3193
DB47_00032629	PgBglu1	PgBglu1-like	Pg-03r170320s1675455	70302	72505	+	NA
DB47_00008065	serine/threonine-protein kinase RUNKEL	Single-copy gene	Pg-03r170320s1676329	115952	121247	-	7542at3193
DB47_00087066	BTB/POZ domain-containing protein At3g09030	Single-copy gene	Pg-03r170320s1676376	33798	42621	+	121971at3193
DB47_00056795	PgUgt5b	PgUgt5-like	Pg-03r170320s1676465	231897	233355	+	NA
DB47_00098590	pentatricopeptide repeat-containing protein At2g17140	Single-copy gene	Pg-03r170320s1676647	42347	45229	-	48502at3193
DB47_00032395	quinone oxidoreductase-like protein 2 homolog	Single-copy gene	Pg-03r170320s1676981	169872	176675	+	118313at3193
DB47_00052770	Zinc finger, CCHC-type	Single-copy gene	Pg-03r170320s1677099	143883	155702	-	7277at3193
DB47_00051500	vacuolar protein-sorting-associated protein 11 homolog	Single-copy gene	Pg-03r170320s1677887	20809	26194	+	7852at3193
DB47_00026343	PgBglu1	PgBglu1-like	Pg-03r170320s1678457	79468	80505	+	NA
DB47_00080050	Protein of unknown function DUF4079	Single-copy gene	Pg-03r170320s1678960	11162	18599	-	170532at3193
DB47_00049145	histone acetyltransferase type B catalytic subunit	Single-copy gene	Pg-03r170320s1678966	580305	582894	+	73780at3193
DB47_00050741	tRNA (guanine(26)-N(2))-dimethyltransferase	Single-copy gene	Pg-03r170320s1679250	109780	113806	-	100457at3193
DB47_00018360	Zinc finger, RanBP2-type	Single-copy gene	Pg-03r170320s1687793	458164	469885	-	13438at3193
DB47_00043781	PgBglu1	PgBglu1-like	Pg-03r170320s1692913	11055	14281	+	NA
DB47_00081197	pentatricopeptide repeat-containing protein At5g16860	Single-copy gene	Pg-03r170320s1693227	91726	105550	-	13964at3193
DB47_00090623	alkylated DNA repair protein alkB homolog 8	Single-copy gene	Pg-03r170320s1694298	1310	3126	-	142578at3193
DB47_00039423	DNA repair protein XRCC3 homolog	Single-copy gene	Pg-03r170320s1695047	399741	404690	-	NA
DB47_00050046	JmjC domain	Single-copy gene	Pg-03r170320s1718842	1533285	1535572	-	51750at3193
DB47_00020775	Putative plastid-lipid-associated protein 6, chloroplastic	Single-copy gene	Pg-03r170320s1722077	625017	626270	-	171072at3193
DB47_00099980	2-(3-amino-3-carboxypropyl)histidine synthase subunit 1	Single-copy gene	Pg-03r170320s1722177	30539	32047	+	115537at3193
DB47_00087582	pentatricopeptide repeat-containing protein At2g13420, mitochondrial-like	Single-copy gene	Pg-03r170320s1722481	3208	5156	-	59885at3193
DB47_00009539	ubiquitin carboxyl-terminal hydrolase 25	Single-copy gene	Pg-03r170320s1722637	237053	244174	+	68670at3193
DB47_00076628	protein BOLA2	Single-copy gene	Pg-03r170320s1733850	65549	70774	-	217208at3193
DB47_00072596	Glutaredoxin	Single-copy gene	Pg-03r170320s1762148	4934	13967	-	184869at3193
DB47_00024379	PgBglu1	PgBglu1-like	Pg-03r170320s1762159	65536	70413	+	NA
DB47_00023500	muniscin carboxy-terminal mu-like domain protein	Single-copy gene	Pg-03r170320s1774693	358880	360787	+	44590at3193
DB47_00031014	2-C-methyl-D-erythritol 4-phosphate cytidylyltransferase	Single-copy gene	Pg-03r170320s1790324	490137	497675	+	140645at3193
DB47_00096444	probable plastid-lipid-associated protein 11	Single-copy gene	Pg-03r170320s1795246	44577	47579	+	170724at3193
DB47_00100364	pentatricopeptide repeat-containing protein At5g39980, chloroplastic	Single-copy gene	Pg-03r170320s1796853	10947	13423	-	42581at3193
DB47_00071008	pre-mRNA-splicing factor CWC25 homolog	Single-copy gene	Pg-03r170320s1797990	50055	53980	-	179638at3193
DB47_00088977	RNA recognition motif domain	Single-copy gene	Pg-03r170320s1804466	59449	64008	+	157661at3193
DB47_00060674	PgBglu1	PgBglu1-like	Pg-03r170320s1804837	432866	434612	-	NA
DB47_00064215	pentatricopeptide repeat-containing protein At4g39620, chloroplastic	Single-copy gene	Pg-03r170320s1805952	541866	546996	-	59251at3193
DB47_00076613	F-box/kelch-repeat protein OR23	Single-copy gene	Pg-03r170320s1806475	44548	52385	+	112609at3193
DB47_00052392	PgBglu1	PgBglu1-like	Pg-03r170320s1808738	135252	136759	+	NA
DB47_00037248	pentatricopeptide repeat-containing protein At5g01110	Single-copy gene	Pg-03r170320s1815432	602606	604891	+	43206at3193
DB47_00102423	divinyl chlorophyllide a 8-vinyl-reductase, chloroplastic	Single-copy gene	Pg-03r170320s1854349	1457	2821	+	106163at3193
DB47_00097363	Domain of unknown function DUF1995	Single-copy gene	Pg-03r170320s1870944	22237	23244	-	176549at3193
DB47_00045047	PgUgt5b	PgUgt5-like	Pg-03r170320s1878577	274078	275770	+	NA
DB47_00065026	magnesium-chelatase subunit ChlH, chloroplastic	Single-copy gene	Pg-03r170320s1882534	11907	18836	+	2329at3193
DB47_00006496	protein DGCR14	Single-copy gene	Pg-03r170320s1888500	1724875	1726470	-	73618at3193
DB47_00024195	prefoldin subunit 1	Single-copy gene	Pg-03r170320s1890734	40241	43176	+	199941at3193
DB47_00013871	protein ROOT PRIMORDIUM DEFECTIVE 1	Single-copy gene	Pg-03r170320s1899885	27913	32796	+	127316at3193
DB47_00051107	pentatricopeptide repeat-containing protein At3g09650, chloroplastic	Single-copy gene	Pg-03r170320s1900778	1301857	1304136	-	132496at3193
DB47_00054191	mitochondrial arginine transporter BAC1 isoform X1	Single-copy gene	Pg-03r170320s1904724	1182	3471	+	141833at3193
DB47_00028820	Origin recognition complex subunit 5	Single-copy gene	Pg-03r170320s1910141	492857	496177	-	100558at3193
DB47_00045495	plant organelle RNA recognition domain protein	Single-copy gene	Pg-03r170320s1911592	378491	379894	+	108895at3193
DB47_00055020	protein MHF1 homolog	Single-copy gene	Pg-03r170320s1946524	311113	322591	+	217135at3193
DB47_00079722	Molybdopterin cofactor biosynthesis C (MoaC) domain	Single-copy gene	Pg-03r170320s1958570	211011	213087	-	187120at3193
DB47_00052203	protein AUXIN RESPONSE 4	Single-copy gene	Pg-03r170320s1975532	43267	47136	-	185149at3193
DB47_00057621	putative pentatricopeptide repeat-containing protein At3g23330	Single-copy gene	Pg-03r170320s1984341	9123	11441	-	38784at3193
DB47_00026735	PgBglu1	PgBglu1-like	Pg-03r170320s1987988	674	5453	-	NA
DB47_00018654	putative pentatricopeptide repeat-containing protein At1g77010, mitochondrial	Single-copy gene	Pg-03r170320s2004631	98431	101474	-	25760at3193
DB47_00098135	pentatricopeptide repeat-containing protein At5g12100, mitochondrial	Single-copy gene	Pg-03r170320s2004643	51696	54203	-	46855at3193
DB47_00041442	WD40-repeat-containing domain	Single-copy gene	Pg-03r170320s2016666	427861	434755	-	364at3193
DB47_00012191	4-hydroxy-3-methylbut-2-en-1-yl diphosphate synthase (ferredoxin), chloroplastic	Single-copy gene	Pg-03r170320s2021909	271465	280664	+	19287at3193
DB47_00103105	glycosyltransferase family protein 64 C3	Single-copy gene	Pg-03r170320s2022502	23468	24519	-	162524at3193
DB47_00053623	UV-stimulated scaffold protein A homolog	Single-copy gene	Pg-03r170320s2059025	21227	24692	-	40517at3193
DB47_00013291	BTB/POZ domain	Single-copy gene	Pg-03r170320s2065673	4703	10194	+	12744at3193
DB47_00101657	pentatricopeptide repeat-containing protein At4g14050, mitochondrial	Single-copy gene	Pg-03r170320s2082181	33027	35051	-	56979at3193
DB47_00034547	pentatricopeptide repeat-containing protein At5g50390, chloroplastic	Single-copy gene	Pg-03r170320s2086325	90225	96305	-	41344at3193
DB47_00078874	phytoene dehydrogenase, chloroplastic/chromoplastic	Single-copy gene	Pg-03r170320s2098981	27308	28975	-	120142at3193
DB47_00010517	rRNA adenine N(6)-methyltransferase	Single-copy gene	Pg-03r170320s2109390	199889	202624	-	145760at3193
DB47_00085671	ycf20-like protein	Single-copy gene	Pg-03r170320s2141270	291066	292237	-	199845at3193
DB47_00096348	MRN complex-interacting protein	Single-copy gene	Pg-03r170320s2153882	24750	25883	-	167427at3193
DB47_00044541	PgUgt5/PgUgt5b	PgUgt5-like	Pg-03r170320s2172915	15071	17075	-	NA
DB47_00044542	PgUgt5/PgUgt5b	PgUgt5-like	Pg-03r170320s2172915	62138	63817	-	NA
DB47_00069108	RNA-binding, CRM domain	Single-copy gene	Pg-03r170320s2278931	15214	20723	-	129029at3193
DB47_00097120	NAD(P)-linked oxidoreductase superfamily protein	Single-copy gene	Pg-03r170320s2305284	137818	144071	+	203343at3193
DB47_00074699	Prefoldin subunit 4	Single-copy gene	Pg-03r170320s2325435	221468	225245	-	204437at3193
DB47_00038317	pentatricopeptide repeat-containing protein At1g06710, mitochondrial	Single-copy gene	Pg-03r170320s2333117	167654	170755	-	12299at3193
DB47_00060661	heterodimeric geranylgeranyl pyrophosphate synthase small subunit, chloroplastic	Single-copy gene	Pg-03r170320s2339912	372114	374978	-	163263at3193
DB47_00059355	urease accessory protein F	Single-copy gene	Pg-03r170320s2350479	27762	33020	-	166649at3193
DB47_00088292	pentatricopeptide repeat-containing protein At3g06920	Single-copy gene	Pg-03r170320s2418997	11855	16354	+	16216at3193
DB47_00033644	DNA excision repair protein ERCC-1	Single-copy gene	Pg-03r170320s2427369	371567	376608	+	150672at3193
DB47_00079685	ubiquitin carboxyl-terminal hydrolase 27	Single-copy gene	Pg-03r170320s2428036	211651	214500	+	67893at3193
