# Supplementary material for: Long-insert sequence capture detects high copy numbers in a defence-related beta-glucosidase gene βglu-1 with large variations in white spruce but not Norway spruce
Source: BMC Genomics. 2024 Jan 27;25:118. doi: 10.1186/s12864-024-09978-6 (PMC10821269; doi:10.1186/s12864-024-09978-6)
Supplement: Supplementary file 1 — Additional file 1. Supplementary Table 1. Provenances of the samples analysed in this study for P. abies and P. glauca. Supplementary Table 2. Details of the genomic regions targeted by the sequence capture bait set Picea_hung_p1.0. Supplementary Figure 1. Alignment rates of the probe set Picea_hung_p1.0 on the reference genomes of 5Picea species. Supplementary Table 3. Statistics of local genome assembly, transcriptome assembly, and gene models ofP. abies and P. glauca. Supplementary Figure 2. Syntenic relationship of 7 complete or near-complete Pgβglu-1 gene forms in P. glauca with the reference Pgβglu-1 gene model (KJ780719.1). Supplementary Figure 3. Phylogenetic tree of 139 βglu-1-like gene models in the local assemblies of P. abies (red tips) and P. glauca (blue tips) and their protein multiple sequence alignment. The bold tip labels denote the complete and near-complete gene forms ofβglu-1. Supplementary Table 4. Details of the high-confidence single-copy genes shared by P. abies andP. glauca. Supplementary Table 5. Analysis of variance (ANOVA) table of the total copy number of Paβglu-1 in P. abies. Supplementary Table 6. Analysis of variance (ANOVA) table of the total copy number of Pgβglu-1 in P. glauca. Supplementary Figure 4. (a) Standard curve of Pgβglu-1 synthetic oligomer. (b) Copy number of Pgβglu-1 in P. glauca across their provenances estimated by qPCR. The error bar shows mean± 1 standard error. Supplementary Table 7. TukeyHSD pairwise comparison table of the total copy number of Pgβglu-1 in P. glauca estimated with sequence analysis. Supplementary Table 8. TukeyHSD pairwise comparison table of the total copy number of Pgβglu-1 in P. glauca estimated with qPCR. Supplementary Table 9. Analysis of variance (ANOVA) table of the total copy number of PaUgt5b in P. abies. Supplementary Table 10. Analysis of variance (ANOVA) table of the total copy number of PgUgt5 in P. glauca. [file 12864_2024_9978_MOESM1_ESM.zip › Supplementary Table 4_ESM.xlsx]

## Sheet: common.filtered.scg
Busco_ID	OrthoDB_url	Description	Pa_unitarget	Pa_start	Pa_end	Pa_strand	Pa_score	Pa_length	Pg_unitarget	Pg_start	Pg_end	Pg_start	Pg_score	Pg_length
100457at3193	https://www.orthodb.org/v10?query=100457at3193	tRNA (guanine(26)-N(2))-dimethyltransferase	Piabi_c1_01768_0	223	2975	+	424.7	294	Pigla_c1_01722_1674	257	3053	+	424.4	294
103151at3193	https://www.orthodb.org/v10?query=103151at3193	RNA 2-O ribose methyltransferase, substrate binding	Piabi_c1_02648_1348	645	1712	+	507.2	316	Pigla_c1_02593_1756	3	1070	-	507.2	316
108895at3193	https://www.orthodb.org/v10?query=108895at3193	plant organelle RNA recognition domain protein	Piabi_c1_01652_1406	162	1193	+	375	300	Pigla_c1_01604_1441	162	1193	+	375	300
115044at3193	https://www.orthodb.org/v10?query=115044at3193	Peptidyl-prolyl cis-trans isomerase	Piabi_c1_00025_1756	437	2714	-	324.1	212	Pigla_c1_00019_2443	342	2619	+	324.1	212
115537at3193	https://www.orthodb.org/v10?query=115537at3193	2-(3-amino-3-carboxypropyl)histidine synthase subunit 1	Piabi_c1_03507_1265	416	1789	-	560.6	340	Pigla_c1_03324_1538	27	1400	-	560.6	340
119367at3193	https://www.orthodb.org/v10?query=119367at3193	Cysteine peptidase, cysteine active site	Piabi_c1_02632_2144	100	5351	+	425	289	Pigla_c1_02573_1039	526	5941	-	425	289
120142at3193	https://www.orthodb.org/v10?query=120142at3193	phytoene dehydrogenase, chloroplastic/chromoplastic	Piabi_c1_02941_1599	393	1661	+	502.6	347	Pigla_c1_02841_1722	393	1661	+	502.1	347
121971at3193	https://www.orthodb.org/v10?query=121971at3193	BTB/POZ domain-containing protein At3g09030	Piabi_c1_03238_841	6	1352	-	265.7	335	Pigla_c1_03089_551	6	1388	-	270.7	335
12299at3193	https://www.orthodb.org/v10?query=12299at3193	pentatricopeptide repeat-containing protein At1g06710, mitochondrial	Piabi_c1_01370_423	366	3080	+	1190	794	Pigla_c1_01324_1801	21	2681	-	1191.2	794
12744at3193	https://www.orthodb.org/v10?query=12744at3193	BTB/POZ domain	Piabi_c1_00264_3331	15	3840	-	622.4	718	Pigla_c1_00240_3541	12	3840	-	556.9	679
132496at3193	https://www.orthodb.org/v10?query=132496at3193	pentatricopeptide repeat-containing protein At3g09650, chloroplastic	Piabi_c1_01801_871	190	2295	+	698.3	507	Pigla_c1_01755_1810	21	1973	-	696.9	495
135305at3193	https://www.orthodb.org/v10?query=135305at3193	plant UBX domain-containing protein 2	Piabi_c1_02630_1641	0	2516	+	272.1	240	Pigla_c1_02572_1951	0	2514	+	264.6	246
141833at3193	https://www.orthodb.org/v10?query=141833at3193	mitochondrial arginine transporter BAC1 isoform X1	Piabi_c1_01971_1687	21	1887	+	283.4	200	Pigla_c1_01941_2184	3	1869	-	284.5	202
142578at3193	https://www.orthodb.org/v10?query=142578at3193	alkylated DNA repair protein alkB homolog 8	Piabi_c1_03464_2516	33	1031	+	458	248	Pigla_c1_03277_1831	12	920	-	459.3	249
145760at3193	https://www.orthodb.org/v10?query=145760at3193	rRNA adenine N(6)-methyltransferase	Piabi_c1_00194_1886	515	2516	-	419.5	292	Pigla_c1_00181_1381	210	2212	+	419.2	292
157661at3193	https://www.orthodb.org/v10?query=157661at3193	RNA recognition motif domain	Piabi_c1_03461_726	28	3956	+	468	339	Pigla_c1_03270_1162	149	4137	+	468	339
16216at3193	https://www.orthodb.org/v10?query=16216at3193	pentatricopeptide repeat-containing protein At3g06920	Piabi_c1_03505_2218	3	1925	+	921.3	1092	Pigla_c1_03115_2982	72	2690	+	1217.5	783
163263at3193	https://www.orthodb.org/v10?query=163263at3193	heterodimeric geranylgeranyl pyrophosphate synthase small subunit, chloroplastic	Piabi_c1_02282_25	146	2139	-	363.2	237	Pigla_c1_02205_1071	34	2141	+	386.9	254
164462at3193	https://www.orthodb.org/v10?query=164462at3193	proline-rich protein PRCC	Piabi_c1_00030_1910	340	2211	-	237.4	232	Pigla_c1_00023_2289	271	2142	+	236.7	232
166649at3193	https://www.orthodb.org/v10?query=166649at3193	urease accessory protein F	Piabi_c1_02218_4	3135	3830	+	284.8	194	Pigla_c1_02129_2361	3168	3863	+	284.8	194
167427at3193	https://www.orthodb.org/v10?query=167427at3193	MRN complex-interacting protein	Piabi_c1_03465_2077	3	526	+	124.4	124	Pigla_c1_03278_1614	441	967	-	126.1	120
169437at3193	https://www.orthodb.org/v10?query=169437at3193	putative RNA methyltransferase At5g10620	Piabi_c1_01333_485	18	1063	+	217.3	135	Pigla_c1_01287_1613	18	1057	+	214.7	135
170532at3193	https://www.orthodb.org/v10?query=170532at3193	Protein of unknown function DUF4079	Piabi_c1_02523_1543	226	1826	-	270.1	146	Pigla_c1_02479_1137	2344	3944	+	260.1	146
170724at3193	https://www.orthodb.org/v10?query=170724at3193	probable plastid-lipid-associated protein 11	Piabi_c1_03466_1715	124	2543	+	187.1	122	Pigla_c1_03279_2142	117	2526	+	187.1	122
171072at3193	https://www.orthodb.org/v10?query=171072at3193	Putative plastid-lipid-associated protein 6, chloroplastic	Piabi_c1_00485_2155	3	796	-	306.7	190	Pigla_c1_00452_1643	0	793	+	304.1	190
173573at3193	https://www.orthodb.org/v10?query=173573at3193	Protein of unknown function DUF2301	Piabi_c1_02820_2158	30	1786	-	276.8	177	Pigla_c1_02737_2045	30	1786	-	276.8	177
176969at3193	https://www.orthodb.org/v10?query=176969at3193	thylakoid lumenal 15.0 kDa protein 2, chloroplastic	Piabi_c1_01747_1656	300	728	-	107.4	137	Pigla_c1_01704_1394	366	794	+	106.1	136
179638at3193	https://www.orthodb.org/v10?query=179638at3193	pre-mRNA-splicing factor CWC25 homolog	Piabi_c1_02722_1497	224	3646	-	358.3	214	Pigla_c1_02634_1580	84	3710	+	358.3	214
185149at3193	https://www.orthodb.org/v10?query=185149at3193	protein AUXIN RESPONSE 4	Piabi_c1_01807_1870	222	1298	+	352	310	Pigla_c1_01778_1539	27	1103	-	352	310
19287at3193	https://www.orthodb.org/v10?query=19287at3193	4-hydroxy-3-methylbut-2-en-1-yl diphosphate synthase (ferredoxin), chloroplastic	Piabi_c1_00212_1549	686	8963	-	1244.7	623	Pigla_c1_00199_1834	0	8261	+	1250.7	623
196221at3193	https://www.orthodb.org/v10?query=196221at3193	Pterin 4 alpha carbinolamine dehydratase	Piabi_c1_03208_1589	311	1277	+	216.8	151	Pigla_c1_03068_1901	81	725	+	158.9	122
206707at3193	https://www.orthodb.org/v10?query=206707at3193	Glutaredoxin-like protein	Piabi_c1_03130_742	6	221	-	88.5	69	Pigla_c1_03012_1154	6	221	-	89.2	69
210177at3193	https://www.orthodb.org/v10?query=210177at3193	Protein of unknown function DUF1118	Piabi_c1_00477_2246	635	2696	+	235.2	145	Pigla_c1_00441_2464	138	2221	+	234.5	145
2329at3193	https://www.orthodb.org/v10?query=2329at3193	magnesium-chelatase subunit ChlH, chloroplastic	Piabi_c1_02518_1389	434	5243	-	2361.4	1195	Pigla_c1_02477_938	1883	6695	+	2361.4	1195
31335at3193	https://www.orthodb.org/v10?query=31335at3193	pentatricopeptide repeat-containing protein At4g17616	Piabi_c1_02940_1953	3	2120	-	546.4	555	Pigla_c1_02840_2225	9	2126	+	545.3	534
32371at3193	https://www.orthodb.org/v10?query=32371at3193	THO complex subunit 1	Piabi_c1_02712_1914	15	1901	+	811.6	476	Pigla_c1_02629_1691	15	1985	+	810	479
37839at3193	https://www.orthodb.org/v10?query=37839at3193	pentatricopeptide repeat-containing protein At3g16010	Piabi_c1_00488_1531	413	2242	+	779.9	515	Pigla_c1_00455_1729	3	1832	-	782.3	515
40517at3193	https://www.orthodb.org/v10?query=40517at3193	UV-stimulated scaffold protein A homolog	Piabi_c1_01969_1793	592	2609	+	493.6	476	Pigla_c1_01939_1397	814	2834	+	497.9	453
42581at3193	https://www.orthodb.org/v10?query=42581at3193	pentatricopeptide repeat-containing protein At5g39980, chloroplastic	Piabi_c1_03509_1889	162	1979	+	862.9	560	Pigla_c1_03325_1914	162	1979	+	862.9	560
43595at3193	https://www.orthodb.org/v10?query=43595at3193	pre-mRNA-processing factor 17	Piabi_c1_02030_1625	588	2396	-	909.1	494	Pigla_c1_02003_1521	319	2133	+	913.3	499
44590at3193	https://www.orthodb.org/v10?query=44590at3193	muniscin carboxy-terminal mu-like domain protein	Piabi_c1_00495_1219	319	2217	-	663.3	465	Pigla_c1_00460_1884	9	1907	-	641.3	464
47240at3193	https://www.orthodb.org/v10?query=47240at3193	2-hydroxyacyl-CoA lyase	Piabi_c1_02992_32	105	3346	+	888.9	493	Pigla_c1_02894_4767	3	3249	-	888.1	493
49491at3193	https://www.orthodb.org/v10?query=49491at3193	Leucine-rich repeat, cysteine-containing subtype	Piabi_c1_01795_0	1000	4324	+	566.3	484	Pigla_c1_01748_1788	246	4653	-	613.9	524
59659at3193	https://www.orthodb.org/v10?query=59659at3193	pentatricopeptide repeat-containing protein At4g01570	Piabi_c1_02517_1649	54	2534	+	679.8	711	Pigla_c1_02476_1738	54	2534	+	679.8	711
59885at3193	https://www.orthodb.org/v10?query=59885at3193	pentatricopeptide repeat-containing protein At2g13420, mitochondrial-like	Piabi_c1_03259_1954	3	1484	-	539.9	405	Pigla_c1_03113_1438	235	1716	+	539.4	405
73618at3193	https://www.orthodb.org/v10?query=73618at3193	protein DGCR14	Piabi_c1_00028_2590	39	1595	-	540.3	377	Pigla_c1_00021_2034	39	1595	-	540.3	377
7542at3193	https://www.orthodb.org/v10?query=7542at3193	serine/threonine-protein kinase RUNKEL	Piabi_c1_00064_2236	0	3987	+	1245	952	Pigla_c1_00053_2274	0	3987	+	1245	952
89076at3193	https://www.orthodb.org/v10?query=89076at3193	beta-ureidopropionase	Piabi_c1_02939_1890	55	1907	+	662.2	323	Pigla_c1_02839_2261	0	1581	+	645.8	309
