# Supplementary material for: Long-insert sequence capture detects high copy numbers in a defence-related beta-glucosidase gene βglu-1 with large variations in white spruce but not Norway spruce
Source: BMC Genomics. 2024 Jan 27;25:118. doi: 10.1186/s12864-024-09978-6 (PMC10821269; doi:10.1186/s12864-024-09978-6)
Supplement: Supplementary file 2 — Additional file 2. Supplementary Data 1. Probe sequences of Picea_hung_p1.0. [file 12864_2024_9978_MOESM2_ESM.txt]

>Pg-03r170320s1071216:144263-163208_0
ACTCTTATCTTGACGAGTCATTTACTTTACTACTAAAGACCATCAACACACTTGGGGCAGGACATTATTCTAATCTACAG
>Pg-03r170320s1071216:144263-163208_41
ATCAACACACTTGGGGCAGGACATTATTCTAATCTACAGCTACAGCAGAACGGGCAATCAGAGAATTCCAAGCGAGCTAT
>Pg-03r170320s1071216:144263-163208_82
ACAGCAGAACGGGCAATCAGAGAATTCCAAGCGAGCTATATATAGAAGCACATCTAATTCTTAAATCCCATGGTAACAAA
>Pg-03r170320s1071216:144263-163208_123
ATAGAAGCACATCTAATTCTTAAATCCCATGGTAACAAATTGATTCTCTGGTTGATTCGGTTCAAAATCTAATTCAGGGT
>Pg-03r170320s1071216:144263-163208_164
GATTCTCTGGTTGATTCGGTTCAAAATCTAATTCAGGGTTAGTAGACACAAAGTGAATGTTGAACGTAGAATAAAAATTA
>Pg-03r170320s1071216:144263-163208_205
GTAGACACAAAGTGAATGTTGAACGTAGAATAAAAATTAGTGGTTCTTACAAATGAAATCTTCAATGGAAATATATTCAA
>Pg-03r170320s1071216:144263-163208_246
GGTTCTTACAAATGAAATCTTCAATGGAAATATATTCAATTCTATCTCCTATGCGACAGGATCTCGTATAAAATATCAGC
>Pg-03r170320s1071216:144263-163208_287
CTATCTCCTATGCGACAGGATCTCGTATAAAATATCAGCAATCCAAGATCAAAGACCATTTAAGGTATGATTGTCAAGCA
>Pg-03r170320s1071216:144263-163208_328
TCCAAGATCAAAGACCATTTAAGGTATGATTGTCAAGCACATAGATGTCATGGCCATCATCCAAATGGAACAGTTCATAG
>Pg-03r170320s1071216:144263-163208_369
TAGATGTCATGGCCATCATCCAAATGGAACAGTTCATAGCTCACTTTTGTTTCAAACGCCTTGAAACGGGTTTCTTTGAA
>Pg-03r170320s1071216:144263-163208_410
CACTTTTGTTTCAAACGCCTTGAAACGGGTTTCTTTGAAGGTGGCCCTCGTCCTCAAATTAGTAGATTTGATATTGATTG
>Pg-03r170320s1071216:144263-163208_451
TGGCCCTCGTCCTCAAATTAGTAGATTTGATATTGATTGGAGGATGAAGAATCATGGAACATGAAATATGATATAAGTAG
>Pg-03r170320s1071216:144263-163208_492
GGATGAAGAATCATGGAACATGAAATATGATATAAGTAGTTTGTCTTGCTCCTTTTAATGCAAAGTTCCCTAATCAACTA
>Pg-03r170320s1071216:144263-163208_533
TGTCTTGCTCCTTTTAATGCAAAGTTCCCTAATCAACTAATTACAAAAAACATCAATTGCACGTATAGTTGCATAGTAAG
>Pg-03r170320s1071216:144263-163208_574
TACAAAAAACATCAATTGCACGTATAGTTGCATAGTAAGTAAAGCGCATTAAGAAATCAAGTCATCAACTTAAAGAAATT
>Pg-03r170320s1071216:144263-163208_615
AAGCGCATTAAGAAATCAAGTCATCAACTTAAAGAAATTCCCAACCAATGCTTTCCTTGGTGTCCAGATAAATCATCTCA
>Pg-03r170320s1071216:144263-163208_656
CAACCAATGCTTTCCTTGGTGTCCAGATAAATCATCTCAATTGTCTGGGTAAACCAGCATAATTTTGTTTTTTGTGTAAA
>Pg-03r170320s1071216:144263-163208_697
TGTCTGGGTAAACCAGCATAATTTTGTTTTTTGTGTAAACTCTTTCAAGTTAAGGCTATAGCTTCTAGTTTAGACAGTTG
>Pg-03r170320s1071216:144263-163208_738
CTTTCAAGTTAAGGCTATAGCTTCTAGTTTAGACAGTTGGTTCATAAGTAATATAAATTTTGAATTCGCAGTAACATAAG
>Pg-03r170320s1071216:144263-163208_779
TCATAAGTAATATAAATTTTGAATTCGCAGTAACATAAGTAATATAGCAGCATATTCCTGATCTTTGCCACTCACCATTG
>Pg-03r170320s1071216:144263-163208_820
ATATAGCAGCATATTCCTGATCTTTGCCACTCACCATTGTATCCAAAGTCATTAATAAATTATGGATCAAAACTACTATG
>Pg-03r170320s1071216:144263-163208_861
TCCAAAGTCATTAATAAATTATGGATCAAAACTACTATGCCAAATTTGCCAGACTCGAAGCATTGGAATCTCTATGATTT
>Pg-03r170320s1071216:144263-163208_902
AAATTTGCCAGACTCGAAGCATTGGAATCTCTATGATTTCAAAAATCCTTTCACAGACATTGCCACCTAATTTATCAAAG
>Pg-03r170320s1071216:144263-163208_943
AAAATCCTTTCACAGACATTGCCACCTAATTTATCAAAGGATATAAAACCACCAAGCCTCTGGAATCTTATCTCTGCAGG
>Pg-03r170320s1071216:144263-163208_984
TATAAAACCACCAAGCCTCTGGAATCTTATCTCTGCAGGGATTCTGATATTATAGCATATCCACTAATACCAACAGAAAG
>Pg-03r170320s1071216:144263-163208_1025
TTCTGATATTATAGCATATCCACTAATACCAACAGAAAGGACTTATGATGTACTAATCATAATTACAGTTTATCAATATT
>Pg-03r170320s1071216:144263-163208_1066
CTTATGATGTACTAATCATAATTACAGTTTATCAATATTCAAGCTTATCTGAAATGTACAGGATATTGAAAAAGCTTGGC
>Pg-03r170320s1071216:144263-163208_1107
AGCTTATCTGAAATGTACAGGATATTGAAAAAGCTTGGCTCCAATGAACGGAAAGATCACTGCAACATCAGGGAGCAGAG
>Pg-03r170320s1071216:144263-163208_1148
CAATGAACGGAAAGATCACTGCAACATCAGGGAGCAGAGCCCAATTGATTTCAAAACAAACAGCATGATTTCCATGTTCT
>Pg-03r170320s1071216:144263-163208_1189
CAATTGATTTCAAAACAAACAGCATGATTTCCATGTTCTGCTAGAAGAAATGACCCTCAATTATTATTATAGAGAATAAT
>Pg-03r170320s1071216:144263-163208_1230
TAGAAGAAATGACCCTCAATTATTATTATAGAGAATAATAACTAAAGAAAAATAATGCAGCAAAACAATCCAGGTTCCAA
>Pg-03r170320s1071216:144263-163208_1271
CTAAAGAAAAATAATGCAGCAAAACAATCCAGGTTCCAATAGCAAACTAACAAATGCCCAGATTAGGAAAAGGCATCCTG
>Pg-03r170320s1071216:144263-163208_1312
GCAAACTAACAAATGCCCAGATTAGGAAAAGGCATCCTGCCTAGGAATGATGTAAAATACCCTGAGCATGAACCGGCTTC
>Pg-03r170320s1071216:144263-163208_1353
TAGGAATGATGTAAAATACCCTGAGCATGAACCGGCTTCTGAGCTAGAAAGTTCTATAAGTTTATCACAAGGAGGTATGG
>Pg-03r170320s1071216:144263-163208_1394
AGCTAGAAAGTTCTATAAGTTTATCACAAGGAGGTATGGATATATGTCCTCTTAGGAGGGAAATAGTCTTCCCAAAAGCA
>Pg-03r170320s1071216:144263-163208_1435
ATATGTCCTCTTAGGAGGGAAATAGTCTTCCCAAAAGCACAATACAGAAACACCATTTGCAAGTTAGCACGCTTCTTTTT
>Pg-03r170320s1071216:144263-163208_1476
ATACAGAAACACCATTTGCAAGTTAGCACGCTTCTTTTTCCTGATTGATTGATCTCAATTTTTGTGTTGCATTCTTCCAC
>Pg-03r170320s1071216:144263-163208_1517
TGATTGATTGATCTCAATTTTTGTGTTGCATTCTTCCACTTTCAGCGCCTGCATAAGGATCTATGGTTACATTTATGACC
>Pg-03r170320s1071216:144263-163208_1558
TCAGCGCCTGCATAAGGATCTATGGTTACATTTATGACCGCTGGGTTCCTTTTTGAAAAGGCTTCAGTGAGGGCAGACTG
>Pg-03r170320s1071216:144263-163208_1599
TGGGTTCCTTTTTGAAAAGGCTTCAGTGAGGGCAGACTGAAGCTCCTGAGGAGTGCCAACAAGATAACCTTTTCCACCAA
>Pg-03r170320s1071216:144263-163208_1640
GCTCCTGAGGAGTGCCAACAAGATAACCTTTTCCACCAAATGCTTCCATCACAGTATGGTACCCTGCTCCTGGAACAAAT
>Pg-03r170320s1071216:144263-163208_1681
GCTTCCATCACAGTATGGTACCCTGCTCCTGGAACAAATGACGTTGGTGCGGGATCATCTTTGTGAGGCCCTTGGATGTC
>Pg-03r170320s1071216:144263-163208_1722
CGTTGGTGCGGGATCATCTTTGTGAGGCCCTTGGATGTCTTCTGCAATCCTTCTATCTCCACCATAGACACCACCATTAT
>Pg-03r170320s1071216:144263-163208_1763
CTGCAATCCTTCTATCTCCACCATAGACACCACCATTATTGAAGATGATGACAACAACAGGTAATTTGTATCTGACCAAT
>Pg-03r170320s1071216:144263-163208_1804
AAGATGATGACAACAACAGGTAATTTGTATCTGACCAATGTCTGCACCATTAAAAGGACATAAATCATCTCTGGAATATG
>Pg-03r170320s1071216:144263-163208_1845
CTGCACCATTAAAAGGACATAAATCATCTCTGGAATATGCCTTTAACCAATATATCATTCTGACTGTTAGTGCATGACAA
>Pg-03r170320s1071216:144263-163208_1886
TTTAACCAATATATCATTCTGACTGTTAGTGCATGACAAACTAAGAACCATTTTGAATAGAATTATATCTCTTCAATGAT
>Pg-03r170320s1071216:144263-163208_1927
TAAGAACCATTTTGAATAGAATTATATCTCTTCAATGATGATTTCTGCAAATTAAATGAAGATGTCTGCTAAGAACTTAC
>Pg-03r170320s1071216:144263-163208_1968
TTTCTGCAAATTAAATGAAGATGTCTGCTAAGAACTTACTAAAACATCTTGCCATGTACATACTCAGATTGTGAAAATTT
>Pg-03r170320s1071216:144263-163208_2009
AAACATCTTGCCATGTACATACTCAGATTGTGAAAATTTGGGACCATTTTGCACAGGTTGTTTAAATTGAAATGGGATTT
>Pg-03r170320s1071216:144263-163208_2050
GACCATTTTGCACAGGTTGTTTAAATTGAAATGGGATTTTTCTCATTTCAAACAGAATCCTGTGAGGCTCTTGGTTAAGA
>Pg-03r170320s1071216:144263-163208_2091
CTCATTTCAAACAGAATCCTGTGAGGCTCTTGGTTAAGATTAGTTGTCTTTATCCTTAACATAGTTGCTTAAGGGAATTC
>Pg-03r170320s1071216:144263-163208_2132
AGTTGTCTTTATCCTTAACATAGTTGCTTAAGGGAATTCTGTATGAAATGTGAAAACAAAACATTCTGCGCAAAACGTAA
>Pg-03r170320s1071216:144263-163208_2173
TATGAAATGTGAAAACAAAACATTCTGCGCAAAACGTAATTGAACAATCTGTGCAAAATGACACTTAATAAAGATCACCC
>Pg-03r170320s1071216:144263-163208_2214
GAACAATCTGTGCAAAATGACACTTAATAAAGATCACCCTCTAGACTACCACTGTGAAGTGACCTTAAATTGAATCATTC
>Pg-03r170320s1071216:144263-163208_2255
TAGACTACCACTGTGAAGTGACCTTAAATTGAATCATTCAACTAACTGAAATGATAAATAATAAAATAATAATCTAATTT
>Pg-03r170320s1071216:144263-163208_2296
CTAACTGAAATGATAAATAATAAAATAATAATCTAATTTTCAAGGTCATGACCTAGACAGACACCAAAGTGATGTATGAG
>Pg-03r170320s1071216:144263-163208_2337
AAGGTCATGACCTAGACAGACACCAAAGTGATGTATGAGACCCCCTTGTTTGTGGGGCAAGGGATTCCCTGCACGCAGCA
>Pg-03r170320s1071216:144263-163208_2378
CCCCTTGTTTGTGGGGCAAGGGATTCCCTGCACGCAGCAATTTATCATTTGACTGCAGCACATGTGGGCCAAACCTCCCA
>Pg-03r170320s1071216:144263-163208_2419
TTATCATTTGACTGCAGCACATGTGGGCCAAACCTCCCAAGCTAGGGTGAGAACATGGGTGCCTAATAAGCTTTTATAAG
>Pg-03r170320s1071216:144263-163208_2460
CTAGGGTGAGAACATGGGTGCCTAATAAGCTTTTATAAGATTTAGTTAAAATAATACAAAGATTTTATAAATCCTAATTC
>Pg-03r170320s1071216:144263-163208_2501
TTAGTTAAAATAATACAAAGATTTTATAAATCCTAATTCCACTGATCCAAATTATTTTTCCAACATGGTGAGCTTAAAGA
>Pg-03r170320s1071216:144263-163208_2542
CTGATCCAAATTATTTTTCCAACATGGTGAGCTTAAAGAACTAAATGAATATTACCAAAATCAAGACCAATGCTCACGAC
>Pg-03r170320s1071216:144263-163208_2583
TAAATGAATATTACCAAAATCAAGACCAATGCTCACGACCTTCATAGTAAAACTGGTCGCTGGACTAACCCAAAAACACC
>Pg-03r170320s1071216:144263-163208_2624
TCATAGTAAAACTGGTCGCTGGACTAACCCAAAAACACCTTGGGATGAACACCTTTGTAAAATTTGTGATACAAAAGAGG
>Pg-03r170320s1071216:144263-163208_2665
GGGATGAACACCTTTGTAAAATTTGTGATACAAAAGAGGTCGGGGATAAGCCCATTTCCTTTTAACTTGCCCTACCCACA
>Pg-03r170320s1071216:144263-163208_2706
GGGGATAAGCCCATTTCCTTTTAACTTGCCCTACCCACAATAATATACAACAAAACTTTACCCAGTTTCATAACCTAACT
>Pg-03r170320s1071216:144263-163208_2747
AATATACAACAAAACTTTACCCAGTTTCATAACCTAACTACTTTTCAAAACCTCCTCACATAGGAAACCATAATGATCTC
>Pg-03r170320s1071216:144263-163208_2788
TTTTCAAAACCTCCTCACATAGGAAACCATAATGATCTCGGTACTTTCATTTCCACCATGTTCACATATATTCTGAAGAA
>Pg-03r170320s1071216:144263-163208_2829
TACTTTCATTTCCACCATGTTCACATATATTCTGAAGAATATTTAGTCTGGTTCCCTTTTACTTGTCCGATAAAATTTAT
>Pg-03r170320s1071216:144263-163208_2870
TTTAGTCTGGTTCCCTTTTACTTGTCCGATAAAATTTATTGGTCTTAGGGGAGCGTTAACATCATCATTGGCATCATCAG
>Pg-03r170320s1071216:144263-163208_2911
GTCTTAGGGGAGCGTTAACATCATCATTGGCATCATCAGCATGGAGTTTTGTTTGTTTGATTACAGCTCAAAATAATAGA
>Pg-03r170320s1071216:144263-163208_2952
TGGAGTTTTGTTTGTTTGATTACAGCTCAAAATAATAGAGAAAAAAATGAGATCTTTCACACCACAACATCCTCTCTATC
>Pg-03r170320s1071216:144263-163208_2993
AAAAAATGAGATCTTTCACACCACAACATCCTCTCTATCCTCTGTTAACATCATCATCGGCATAATCAGCATGGAGTTTT
>Pg-03r170320s1071216:144263-163208_3034
CTGTTAACATCATCATCGGCATAATCAGCATGGAGTTTTTTTTGTTTGATTACAGCTCAAAATAATAAAGAAAAAAAAAT
>Pg-03r170320s1071216:144263-163208_3075
TTGTTTGATTACAGCTCAAAATAATAAAGAAAAAAAAATGAGATCTTTCACACCTCAATATCCTCTCTATCCTCTCTTGT
>Pg-03r170320s1071216:144263-163208_3116
GATCTTTCACACCTCAATATCCTCTCTATCCTCTCTTGTTGAAAGACAGAGGCAGGCACTTGGAAAACACAGATGAGAAA
>Pg-03r170320s1071216:144263-163208_3157
AAAGACAGAGGCAGGCACTTGGAAAACACAGATGAGAAAAAAGCAACAATAATGTATTTGATCCCCAATTGAGGGACGGG
>Pg-03r170320s1071216:144263-163208_3198
AGCAACAATAATGTATTTGATCCCCAATTGAGGGACGGGAAAAAGTTAAATGAGAATCGAGCTCATGGAGAATATAATGT
>Pg-03r170320s1071216:144263-163208_3239
AAAGTTAAATGAGAATCGAGCTCATGGAGAATATAATGTATTTGATCCCCAATTGAGGGACGGGAAAAAGTTAAATCAGA
>Pg-03r170320s1071216:144263-163208_3280
TTGATCCCCAATTGAGGGACGGGAAAAAGTTAAATCAGAATCGAGCTCATGGAGAATCAATAACAGGGATGTTAGCATAC
>Pg-03r170320s1071216:144263-163208_3321
CGAGCTCATGGAGAATCAATAACAGGGATGTTAGCATACCTCAACTTCCAGCCCACTAAAGCCGAACCCTGAGTCTCCTT
>Pg-03r170320s1071216:144263-163208_3362
CAACTTCCAGCCCACTAAAGCCGAACCCTGAGTCTCCTTCCACAGCCACCACAAGCCTCCCCGGAGAAGCCGTCGCCGCA
>Pg-03r170320s1071216:144263-163208_3403
ACAGCCACCACAAGCCTCCCCGGAGAAGCCGTCGCCGCAGCAATGCAATACCCCAGCCCAACCCCCATCGTCCCCCATGT
>Pg-03r170320s1071216:144263-163208_3444
AATGCAATACCCCAGCCCAACCCCCATCGTCCCCCATGTACCTGCATCCAGCCGAGTCCTGGGCTCTGTCTGAACCAGAA
>Pg-03r170320s1071216:144263-163208_3485
CTGCATCCAGCCGAGTCCTGGGCTCTGTCTGAACCAGAACTGAACGCCCCACATCCATGGTATTTGCCCCTTCAGATACC
>Pg-03r170320s1071216:144263-163208_3526
GAACGCCCCACATCCATGGTATTTGCCCCTTCAGATACCACAATAGGGGCAGGAGATCCCTGGGCCAGAATGGCATCCCT
>Pg-03r170320s1071216:144263-163208_3567
AATAGGGGCAGGAGATCCCTGGGCCAGAATGGCATCCCTGATTATTCTCATAGGGGTCTGGAAATTGAAGGGCACGACGA
>Pg-03r170320s1071216:144263-163208_3608
TTATTCTCATAGGGGTCTGGAAATTGAAGGGCACGACGACCTTTGCAAGATAGGATTCCATCTTTCTCACATTCTCCTTG
>Pg-03r170320s1071216:144263-163208_3649
TTTGCAAGATAGGATTCCATCTTTCTCACATTCTCCTTGGCTTTCTCAACAATTCTCTTCACCCATGGATGATCCCTTCC
>Pg-03r170320s1071216:144263-163208_3690
TTTCTCAACAATTCTCTTCACCCATGGATGATCCCTTCCCAGACTAAAAGGCTCATCCTTGGCCTCCTTAAGAATCTGTT
>Pg-03r170320s1071216:144263-163208_3731
GACTAAAAGGCTCATCCTTGGCCTCCTTAAGAATCTGTTGCACAACAACCCTGGCATCCCCAACGAGCCCCACAGATGGC
>Pg-03r170320s1071216:144263-163208_3772
ACAACAACCCTGGCATCCCCAACGAGCCCCACAGATGGCTTCCTCACCTCCATCTCCTCCTTTGAAACATCCACCAGAAT
>Pg-03r170320s1071216:144263-163208_3813
CCTCACCTCCATCTCCTCCTTTGAAACATCCACCAGAATAAATTTCACATCCTTAGACCATCTCGGGGGCTCCCCAAAAT
>Pg-03r170320s1071216:144263-163208_3854
ATTTCACATCCTTAGACCATCTCGGGGGCTCCCCAAAATGCAGCATCCAATTAAGCCTGGCGCCCACTATCAGCGCAACA
>Pg-03r170320s1071216:144263-163208_3895
AGCATCCAATTAAGCCTGGCGCCCACTATCAGCGCAACATCACACTGCCCAATTGCCAGCGACCGAGCAGCAGTTGCAGA
>Pg-03r170320s1071216:144263-163208_3936
ACACTGCCCAATTGCCAGCGACCGAGCAGCAGTTGCAGAGAGCTCGTGGGTATCAGGCAGAAGCCCCTTGCCCATTGGAG
>Pg-03r170320s1071216:144263-163208_3977
GCTCGTGGGTATCAGGCAGAAGCCCCTTGCCCATTGGAGTCGGTAAGAATGGGATCCCGGTGAGCCGAACCAGGTCCGAT
>Pg-03r170320s1071216:144263-163208_4018
GGTAAGAATGGGATCCCGGTGAGCCGAACCAGGTCCGATAAAGCCCCCTCCGCCCGAGCATAGGCAGCCCCCTTCCCCAC
>Pg-03r170320s1071216:144263-163208_4059
AGCCCCCTCCGCCCGAGCATAGGCAGCCCCCTTCCCCACAACGATCAACGGCCTCTGCGCCTCCCGGAGCAACGAAACCG
>Pg-03r170320s1071216:144263-163208_4100
CGATCAACGGCCTCTGCGCCTCCCGGAGCAACGAAACCGCAGTCCGAATATCCGACTCCTTAGCGCAGAGCTCCGGAATT
>Pg-03r170320s1071216:144263-163208_4141
GTCCGAATATCCGACTCCTTAGCGCAGAGCTCCGGAATTAAACCCGGGCGAGACCAAAAGGGCACGAAGGGTTCGATCTT
>Pg-03r170320s1071216:144263-163208_4182
ACCCGGGCGAGACCAAAAGGGCACGAAGGGTTCGATCTTTGCCAAGAGCCCATCTGCTTCTTTTTCATCAATAGTCTCAT
>Pg-03r170320s1071216:144263-163208_4223
CCAAGAGCCCATCTGCTTCTTTTTCATCAATAGTCTCATGGAGAATATCGGCGGGGAGATCTATGTAGCACCCGCCGGGC
>Pg-03r170320s1071216:144263-163208_4264
AGAATATCGGCGGGGAGATCTATGTAGCACCCGCCGGGCCTGCCCGAGGCAGCGAAATTCACAGCCTGGGCAACGAGAGA
>Pg-03r170320s1071216:144263-163208_4305
GCCCGAGGCAGCGAAATTCACAGCCTGGGCAACGAGAGACGGAATTTCAGAGATTTTGCGAGCCTTACCTGAGAATTTGA
>Pg-03r170320s1071216:144263-163208_4346
GAATTTCAGAGATTTTGCGAGCCTTACCTGAGAATTTGACGAAGGGCTTCACAGCCTCCAGCTGGTCGAGTTCCTGGAAA
>Pg-03r170320s1071216:144263-163208_4387
AAGGGCTTCACAGCCTCCAGCTGGTCGAGTTCCTGGAAATCGCCCTTACCGAAGTCCGCCTGGTCGCAGGAGCCTGATAT
>Pg-03r170320s1071216:144263-163208_4428
GCCCTTACCGAAGTCCGCCTGGTCGCAGGAGCCTGATATCATGATCATGGGCCACGTATTGATCATAGCGTTGCTAAGCC
>Pg-03r170320s1071216:144263-163208_4469
TGATCATGGGCCACGTATTGATCATAGCGTTGCTAAGCCCCGCAAGCCCGTGGACGCACCCCGGCCCCGATACCGTCAAG
>Pg-03r170320s1071216:144263-163208_4510
GCAAGCCCGTGGACGCACCCCGGCCCCGATACCGTCAAGAGGACCCCCGGCTTGCCCGTCAGATACCCGAAGGCGCTCGC
>Pg-03r170320s1071216:144263-163208_4551
GACCCCCGGCTTGCCCGTCAGATACCCGAAGGCGCTCGCTGCGTAGCCCGCAGATTGTTCGTTGTGGAAGGCAACGAAGC
>Pg-03r170320s1071216:144263-163208_4592
CGTAGCCCGCAGATTGTTCGTTGTGGAAGGCAACGAAGCGGACGCCTTCCTTGACTGAGCAATTGGCGAAGGATGTCACC
>Pg-03r170320s1071216:144263-163208_4633
ACGCCTTCCTTGACTGAGCAATTGGCGAAGGATGTCACCGGAATGCCCACCACTCCGAACATGTGATCGATGCCTGCTTT
>Pg-03r170320s1071216:144263-163208_4674
AATGCCCACCACTCCGAACATGTGATCGATGCCTGCTTTCGCCAGGGCCTTCGCTGCTACAGTGTTGCCGTCGATTAAAC
>Pg-03r170320s1071216:144263-163208_4715
CCAGGGCCTTCGCTGCTACAGTGTTGCCGTCGATTAAACTCGGCTTCTGTTGATTGTCCGCCATTGATGGATGAATGGAT
>Pg-03r170320s1071216:144263-163208_4756
GGCTTCTGTTGATTGTCCGCCATTGATGGATGAATGGATTGAAATTTTCGATTAGGGAAATGCACAGAACTATGTCCCCA
>Pg-03r170320s1071216:144263-163208_4797
AAATTTTCGATTAGGGAAATGCACAGAACTATGTCCCCAAAACTATGAATACCTCCAGGCTCCAAGGCTTATACTCTATG
>Pg-03r170320s1071216:144263-163208_4838
ACTATGAATACCTCCAGGCTCCAAGGCTTATACTCTATGATTGAGCAGGGCAGAGCGAGTCGGATTCCCAAGTAGATATA
>Pg-03r170320s1071216:144263-163208_4879
TGAGCAGGGCAGAGCGAGTCGGATTCCCAAGTAGATATACACTGATTGGATAAATATTTTTGTGTTTCAGAGAGCGGGGG
>Pg-03r170320s1071216:144263-163208_4920
CTGATTGGATAAATATTTTTGTGTTTCAGAGAGCGGGGGCTTGTGGAGAAGTCCACGTGTAATTTAAAAAAGCTGCCAAA
>Pg-03r170320s1071216:144263-163208_4961
TGTGGAGAAGTCCACGTGTAATTTAAAAAAGCTGCCAAACAAACATTAAATATACTTTTCATAAAGAAGCTGCCAAACAA
>Pg-03r170320s1071216:144263-163208_5002
AACATTAAATATACTTTTCATAAAGAAGCTGCCAAACAAACATTAAATGTACTTATTATAAAAACTAATCAGACATATGT
>Pg-03r170320s1071216:144263-163208_5043
ATTAAATGTACTTATTATAAAAACTAATCAGACATATGTTTAATGTGTTTAAGTGGGGCCATGATCCATCGAATCTGAAG
>Pg-03r170320s1071216:144263-163208_5084
AATGTGTTTAAGTGGGGCCATGATCCATCGAATCTGAAGTGGCGTGATTCTGAAGTTAACCAATGAAATAATTCAGGTAG
>Pg-03r170320s1071216:144263-163208_5125
GCGTGATTCTGAAGTTAACCAATGAAATAATTCAGGTAGGGCGAGCAAGAGGGAGGCAGTATTTGCATACTAGCTTCCAC
>Pg-03r170320s1071216:144263-163208_5166
CGAGCAAGAGGGAGGCAGTATTTGCATACTAGCTTCCACAAAATCTAGGGGAAGATTTTATATAAAATTGTAATATTTGT
>Pg-03r170320s1071216:144263-163208_5207
AATCTAGGGGAAGATTTTATATAAAATTGTAATATTTGTTGTGGAATTATAAGTCCTGATTAAAAAAAGTATAAAAATAA
>Pg-03r170320s1071216:144263-163208_5248
TGGAATTATAAGTCCTGATTAAAAAAAGTATAAAAATAACAATATGGTTCTCCCTTAACAAAGTTGATCTTGTCAAGTAG
>Pg-03r170320s1071216:144263-163208_5289
ATATGGTTCTCCCTTAACAAAGTTGATCTTGTCAAGTAGCTATATAGTGGTGGATGGGTAGGTATATTTCCATATTGGAA
>Pg-03r170320s1071216:144263-163208_5330
ATATAGTGGTGGATGGGTAGGTATATTTCCATATTGGAAGGGTAGCTATATTAAAGTGGAAAATTGAGAGTAGATAAATT
>Pg-03r170320s1071216:144263-163208_5371
GTAGCTATATTAAAGTGGAAAATTGAGAGTAGATAAATTTAATTTTTTTTTTATAATTTATTATTTTTAATGAAATTTTA
>Pg-03r170320s1071216:144263-163208_5412
ATTTTTTTTTTATAATTTATTATTTTTAATGAAATTTTAATAATTTGGGTTTTAATTAAATTTTAATAATTTGGGTTTTA
>Pg-03r170320s1071216:144263-163208_5453
AATTTGGGTTTTAATTAAATTTTAATAATTTGGGTTTTAATTAAATTTTAATAATTTGCCTTTTTTAAAACTAGTTAAAA
>Pg-03r170320s1071216:144263-163208_5494
TAAATTTTAATAATTTGCCTTTTTTAAAACTAGTTAAAATTTTAAATGTAAAGTTTCATTGTTAAAGTTACAATGTGAAA
>Pg-03r170320s1071216:144263-163208_5535
TTAAATGTAAAGTTTCATTGTTAAAGTTACAATGTGAAATTATAATTTTGGCCAAATAAGATTTGGTCAAAAAAGTTTGA
>Pg-03r170320s1071216:144263-163208_5576
ATAATTTTGGCCAAATAAGATTTGGTCAAAAAAGTTTGAAAAAAAATAAATAAAGTGAAGTTGTTCATTTTATTAATTTA
>Pg-03r170320s1071216:144263-163208_5617
AAAAATAAATAAAGTGAAGTTGTTCATTTTATTAATTTACTATGTAGTCAAATTATTACATGGAAGTCTCTAGTTCCACA
>Pg-03r170320s1071216:144263-163208_5658
ATGTAGTCAAATTATTACATGGAAGTCTCTAGTTCCACAAATAAAGAAGTCTAGTTAATTAATATAATTTATATGACTAA
>Pg-03r170320s1071216:144263-163208_5699
TAAAGAAGTCTAGTTAATTAATATAATTTATATGACTAAACTTTGATTTTAAATGAGATTATTAATATTATTTAATCTCA
>Pg-03r170320s1071216:144263-163208_5740
TTTGATTTTAAATGAGATTATTAATATTATTTAATCTCATGATATACATTTTTTTCCAAAAAAAAATTACTCATTATATT
>Pg-03r170320s1071216:144263-163208_5781
ATATACATTTTTTTCCAAAAAAAAATTACTCATTATATTATAGATATAATTTGTGTATACATGGCATAAACTTAGTTAAA
>Pg-03r170320s1071216:144263-163208_5822
AGATATAATTTGTGTATACATGGCATAAACTTAGTTAAATATTAGCTTGATAGAGGTAGCTTATGTTTTTGTGCTTTAAG
>Pg-03r170320s1071216:144263-163208_5863
TTAGCTTGATAGAGGTAGCTTATGTTTTTGTGCTTTAAGACTATTAAGAGTTATCGAGAGAGTATATAGGACTTCCCCAG
>Pg-03r170320s1071216:144263-163208_5904
TATTAAGAGTTATCGAGAGAGTATATAGGACTTCCCCAGCCCTAGAATCAAATTTATTCCTATTATAACCGAGTGTTCGG
>Pg-03r170320s1071216:144263-163208_5945
CTAGAATCAAATTTATTCCTATTATAACCGAGTGTTCGGACCCAGGACTCCAACTCAACCAATGAGTAATCAAATGTAAA
>Pg-03r170320s1071216:144263-163208_5986
CCAGGACTCCAACTCAACCAATGAGTAATCAAATGTAAAGAGTTTAATAGATTTTTCCAGGTCTGTGAGGCAAAGATCGA
>Pg-03r170320s1071216:144263-163208_6027
GTTTAATAGATTTTTCCAGGTCTGTGAGGCAAAGATCGATCTATTTGTAGTTGTTCTGAACCAAGTAGAGACCAAGAAAT
>Pg-03r170320s1071216:144263-163208_6068
TATTTGTAGTTGTTCTGAACCAAGTAGAGACCAAGAAATATGGAAGATATTTGTCTTTGATTACCCTATGCCATATACCA
>Pg-03r170320s1071216:144263-163208_6109
GGAAGATATTTGTCTTTGATTACCCTATGCCATATACCATCCTTCATCAACACTCGCCACAGAGAGTTAGGTGCCAACGC
>Pg-03r170320s1071216:144263-163208_6150
CTTCATCAACACTCGCCACAGAGAGTTAGGTGCCAACGCTCTATTAAAAAGAAAAATATTTCTTAATCCCCAGCCGCCCA
>Pg-03r170320s1071216:144263-163208_6191
TATTAAAAAGAAAAATATTTCTTAATCCCCAGCCGCCCAAGAGCTTTGGTTTGGTGATAATTTCCCAACTACACAAATGT
>Pg-03r170320s1071216:144263-163208_6232
AGCTTTGGTTTGGTGATAATTTCCCAACTACACAAATGTAAATGTTGTTTTTCGCTACAGCCCGACCAAAGAAAATTGAA
>Pg-03r170320s1071216:144263-163208_6273
ATGTTGTTTTTCGCTACAGCCCGACCAAAGAAAATTGAAAATCAATCTTTTGATCTTGTTGAGCACAGAGTCTGGTATGG
>Pg-03r170320s1071216:144263-163208_6314
TCAATCTTTTGATCTTGTTGAGCACAGAGTCTGGTATGGCTGCCAGTGCCATCCAATACACATGTTGACTTTCAAGAACC
>Pg-03r170320s1071216:144263-163208_6355
GCCAGTGCCATCCAATACACATGTTGACTTTCAAGAACCGCTTTGATTAGAATGAAGCGACCTCCAAGAGAAAGACACAT
>Pg-03r170320s1071216:144263-163208_6396
TTTGATTAGAATGAAGCGACCTCCAAGAGAAAGACACATGTTGCACCAATGTTCGATCCTTTTTTCAAACTTAGTTATTA
>Pg-03r170320s1071216:144263-163208_6437
TGCACCAATGTTCGATCCTTTTTTCAAACTTAGTTATTAACCATCTCCATTCTGCAGCCTTGTAAGTTTCATCTTTTAGG
>Pg-03r170320s1071216:144263-163208_6478
CATCTCCATTCTGCAGCCTTGTAAGTTTCATCTTTTAGGAAGTATCTAGGATATCTGAAACCTTTCGAGAGATCAACAAA
>Pg-03r170320s1071216:144263-163208_6519
GTATCTAGGATATCTGAAACCTTTCGAGAGATCAACAAAGTTGTATGGAAAGGCTTCTTTAAATTTTTCTAATATCTCCC
>Pg-03r170320s1071216:144263-163208_6560
TGTATGGAAAGGCTTCTTTAAATTTTTCTAATATCTCCCCTTGTATTCCAAAATAATGAAAGGTTGACTTTGTCAAGTTT
>Pg-03r170320s1071216:144263-163208_6601
TGTATTCCAAAATAATGAAAGGTTGACTTTGTCAAGTTTATCTTCATACCCGATGCACTGCAAAATATTTTTAAGAGGTC
>Pg-03r170320s1071216:144263-163208_6610
AAATAATGAAAGGTTGACTTTGTCAAGTTTATCTTCATACCCGATGCACTGCAAAATATTTTTAAGAGGTCATTTATCTC
>Pg-03r170320s1071216:144263-163208_6740
GGAATAGAAATATATCAATCCCAACCCCTTCCCTATATATTGTAATGTCTCGTATTATTTAGCTAAAGTAATAATAAGTA
>Pg-03r170320s1071216:144263-163208_6781
GTAATGTCTCGTATTATTTAGCTAAAGTAATAATAAGTAATAAATATTAGATAAAGAAAATAAATAAATGGTAGTATATA
>Pg-03r170320s1071216:144263-163208_6822
AAATATTAGATAAAGAAAATAAATAAATGGTAGTATATATTGTAATGTCTCGTATTATTTAGCTAAAGTAATAAATATTA
>Pg-03r170320s1071216:144263-163208_6863
GTAATGTCTCGTATTATTTAGCTAAAGTAATAAATATTAGATAAAGAAAATAAATAAATGGTAGAAATGATAATAAGGGA
>Pg-03r170320s1071216:144263-163208_6904
TAAAGAAAATAAATAAATGGTAGAAATGATAATAAGGGATAATAGATAAAGTAATAAAGAATAGTAACTAGTAGTTATAA
>Pg-03r170320s1071216:144263-163208_6945
ATAGATAAAGTAATAAAGAATAGTAACTAGTAGTTATAATAAAACAACTAATTTATTAGAAATGAAGAAAAGGTAAAAAG
>Pg-03r170320s1071216:144263-163208_6986
AAACAACTAATTTATTAGAAATGAAGAAAAGGTAAAAAGAAGAGAAGTAATTAAATATAATTAATGGAAAAATTGAAAAA
>Pg-03r170320s1071216:144263-163208_7027
GAGAAGTAATTAAATATAATTAATGGAAAAATTGAAAAATAAAAAAAAAAAAAAAAAAAAAGACTAAAAGATGTACGATG
>Pg-03r170320s1071216:144263-163208_7068
AAAAAAAAAAAAAAAAAAAAGACTAAAAGATGTACGATGACAAGTGGAACCTATGCATGGAGCTTTTTGCATGGATGGAT
>Pg-03r170320s1071216:144263-163208_7109
AAGTGGAACCTATGCATGGAGCTTTTTGCATGGATGGATATGAAGAACGCTATTTAATGAATGTGGAGAAGGGAGTGAAA
>Pg-03r170320s1071216:144263-163208_7150
GAAGAACGCTATTTAATGAATGTGGAGAAGGGAGTGAAACATCTTTTGCTTGGGCAAGTAAGGATTATAAATTGGTATAG
>Pg-03r170320s1071216:144263-163208_7191
TCTTTTGCTTGGGCAAGTAAGGATTATAAATTGGTATAGGTAGTTGATTGAGAGCTTGGTGAACTTTTAGTTGTGATGAC
>Pg-03r170320s1071216:144263-163208_7232
AGTTGATTGAGAGCTTGGTGAACTTTTAGTTGTGATGACAGAAAGATTGATCGGGAGGAAAGTCTTCCTCTACACTTGGT
>Pg-03r170320s1071216:144263-163208_7273
AAAGATTGATCGGGAGGAAAGTCTTCCTCTACACTTGGTTGTGGTCAACTAGATAAGGAATTGCAACACAACAATTCTAT
>Pg-03r170320s1071216:144263-163208_7314
TGGTCAACTAGATAAGGAATTGCAACACAACAATTCTATGTTTCCCCAGATTGTAAGTGAATTGATCTTTGCAATTTTCA
>Pg-03r170320s1071216:144263-163208_7355
TTCCCCAGATTGTAAGTGAATTGATCTTTGCAATTTTCAAGTATATTAGCATCGGACAGGTACTTCCACATAGGCTCTGT
>Pg-03r170320s1071216:144263-163208_7396
TATATTAGCATCGGACAGGTACTTCCACATAGGCTCTGTGTCTAGCTTGTGGAAGTCGTCCTTGTAACCTCTCATAAAAC
>Pg-03r170320s1071216:144263-163208_7437
CTAGCTTGTGGAAGTCGTCCTTGTAACCTCTCATAAAACTTTAGGAAGCTCACTTTATGAATCATTAATTAAAGTGCAAG
>Pg-03r170320s1071216:144263-163208_7478
TAGGAAGCTCACTTTATGAATCATTAATTAAAGTGCAAGTCCTTTTAATTAATTAAGTTAAATGCCTAAGTTTTATGGCA
>Pg-03r170320s1071216:144263-163208_7519
CTTTTAATTAATTAAGTTAAATGCCTAAGTTTTATGGCATTAGTAACTTAAGTGAGAGTTAATTAAGTCATAATCGTTAG
>Pg-03r170320s1071216:144263-163208_7560
AGTAACTTAAGTGAGAGTTAATTAAGTCATAATCGTTAGATCTAAAGTGAATGTGAGATTAGATCTCAATCATTGATCGC
>Pg-03r170320s1071216:144263-163208_7601
CTAAAGTGAATGTGAGATTAGATCTCAATCATTGATCGCTTTAGAAGATCCAGGGTTTTGGATTTAGGGTTAACTCAATG
>Pg-03r170320s1071216:144263-163208_7642
TAGAAGATCCAGGGTTTTGGATTTAGGGTTAACTCAATGTAAAAAAAGGTTGTCTAGGTGACAGGATGAGACACTCTGAG
>Pg-03r170320s1071216:144263-163208_7683
AAAAAAGGTTGTCTAGGTGACAGGATGAGACACTCTGAGTAGAAAGTGAGGAGATTTCATTGAGTGGATGAATAGAGTTC
>Pg-03r170320s1071216:144263-163208_7724
GAAAGTGAGGAGATTTCATTGAGTGGATGAATAGAGTTCATCCAAGTGTGAGTGGGCAATGCTAAGGAAGGGTGTAAAGA
>Pg-03r170320s1071216:144263-163208_7765
CCAAGTGTGAGTGGGCAATGCTAAGGAAGGGTGTAAAGAACAAGGGAGATAACAGTCAGGTGGGCTAGGCTATTTGCTAC
>Pg-03r170320s1071216:144263-163208_7806
AAGGGAGATAACAGTCAGGTGGGCTAGGCTATTTGCTACAGTATTGTATTTCTTTGATGGGCCATTATCCCAGGATGGGA
>Pg-03r170320s1071216:144263-163208_7847
TATTGTATTTCTTTGATGGGCCATTATCCCAGGATGGGAGACCGAGATTTATAATAATAAATCAAGTTGAGATCTGGTTT
>Pg-03r170320s1071216:144263-163208_7888
CCGAGATTTATAATAATAAATCAAGTTGAGATCTGGTTTTCCCTTTGGCATTTTTTTTAGAAGTGTTTACCCGAGTATCT
>Pg-03r170320s1071216:144263-163208_7929
CCTTTGGCATTTTTTTTAGAAGTGTTTACCCGAGTATCTTGTGCAATGTATTATTGGTTTGTTTTAATGCTTCCATTAAT
>Pg-03r170320s1071216:144263-163208_7970
TGCAATGTATTATTGGTTTGTTTTAATGCTTCCATTAATATTTGGTTGACAACCTAGCTGTGCAATTAATAAATAAAGTG
>Pg-03r170320s1071216:144263-163208_8011
TTGGTTGACAACCTAGCTGTGCAATTAATAAATAAAGTGATTTTATTTTGAGCTAAATGTTGGGTGCTAGGTTCAATTAA
>Pg-03r170320s1071216:144263-163208_8052
TTTATTTTGAGCTAAATGTTGGGTGCTAGGTTCAATTAAATCAACATGGTATCAAAGTCGAGACTTTGACGGAAACCAAA
>Pg-03r170320s1071216:144263-163208_8093
CAACATGGTATCAAAGTCGAGACTTTGACGGAAACCAAAATTGCGTTGAAGAACATTTTTTGCGGCAGAAAAATAATGTT
>Pg-03r170320s1071216:144263-163208_8134
TGCGTTGAAGAACATTTTTTGCGGCAGAAAAATAATGTTTTTCTCAGGTTTGTAGAAGGGTAATTTAAAAAAAAAAAACG
>Pg-03r170320s1071216:144263-163208_8175
TCTCAGGTTTGTAGAAGGGTAATTTAAAAAAAAAAAACGAAGAAGAGATTTGTTGTACAGATACGTACAAGCACATGGAT
>Pg-03r170320s1071216:144263-163208_8216
GAAGAGATTTGTTGTACAGATACGTACAAGCACATGGATTGGTTGGAGATAAATCAGGTCCTTGAAGTAAGATCGTTGCC
>Pg-03r170320s1071216:144263-163208_8257
GTTGGAGATAAATCAGGTCCTTGAAGTAAGATCGTTGCCATGTGTCAAGGATCTGCATAACAGCCAAAGGCGAGTGTTGG
>Pg-03r170320s1071216:144263-163208_8298
GTGTCAAGGATCTGCATAACAGCCAAAGGCGAGTGTTGGCATCGTGGGCTGCATAGAAGTTGTCAAGGAAGAATTGACAG
>Pg-03r170320s1071216:144263-163208_8339
TCGTGGGCTGCATAGAAGTTGTCAAGGAAGAATTGACAGTTGTGGAGTGTACAGTCTGTGTGCTGAGTGACAATTGAGTT
>Pg-03r170320s1071216:144263-163208_8380
GTGGAGTGTACAGTCTGTGTGCTGAGTGACAATTGAGTTGTGCAAAGCAGATTACATCGAAAAATTTGTGTGGTGCTAAG
>Pg-03r170320s1071216:144263-163208_8421
GCAAAGCAGATTACATCGAAAAATTTGTGTGGTGCTAAGTGGATCGAGGACCTAGCTGAGATAGTTGGCAAGAGCAGTAG
>Pg-03r170320s1071216:144263-163208_8462
GATCGAGGACCTAGCTGAGATAGTTGGCAAGAGCAGTAGGGTTTGACGCCTGTAGTCAGGTAGAGTGTCAACAACTAAGG
>Pg-03r170320s1071216:144263-163208_8503
TTTGACGCCTGTAGTCAGGTAGAGTGTCAACAACTAAGGTAGAGGCTAACAGACAGGGATTGACAAAGGATCGGCGTGGA
>Pg-03r170320s1071216:144263-163208_8544
GAGGCTAACAGACAGGGATTGACAAAGGATCGGCGTGGAACATGTGGGATGTCAAAGATGGAGCAACAAATTCGAGTGGT
>Pg-03r170320s1071216:144263-163208_8585
ATGTGGGATGTCAAAGATGGAGCAACAAATTCGAGTGGTGATTGCAAACAACAGAGCACCCATGTGGAGGCAGATCGGGC
>Pg-03r170320s1071216:144263-163208_8626
TTGCAAACAACAGAGCACCCATGTGGAGGCAGATCGGGCATGTGAAGGAGTCGTTAAAGGCCGTTGCAAGTGACAGCGTG
>Pg-03r170320s1071216:144263-163208_8667
GTGAAGGAGTCGTTAAAGGCCGTTGCAAGTGACAGCGTGAAGGATGCTGCAGATATGAGTGGGTGGCAAATCGAGCAGTT
>Pg-03r170320s1071216:144263-163208_8708
GGATGCTGCAGATATGAGTGGGTGGCAAATCGAGCAGTTGTCGTGGATTGTGGTTGAGCGTGTTGAGCTGCAAAGGAGAC
>Pg-03r170320s1071216:144263-163208_8749
CGTGGATTGTGGTTGAGCGTGTTGAGCTGCAAAGGAGACAATCATAGACAGTATAGCAACTGGGCGAAAAAAGGGAGACG
>Pg-03r170320s1071216:144263-163208_8790
TCATAGACAGTATAGCAACTGGGCGAAAAAAGGGAGACGACAAAGACTATAGGTGCGTGGAAGTCGATTGGATAGTTCGC
>Pg-03r170320s1071216:144263-163208_8831
AAAGACTATAGGTGCGTGGAAGTCGATTGGATAGTTCGCGGGTTGAATGAGTGGAAGTAAAGGGACCGAGTGGAGTGACG
>Pg-03r170320s1071216:144263-163208_8872
GTTGAATGAGTGGAAGTAAAGGGACCGAGTGGAGTGACGGCTACAGGTGCAGCCGCCAAAGGTTGCAGCATCGTCGACCA
>Pg-03r170320s1071216:144263-163208_8913
TACAGGTGCAGCCGCCAAAGGTTGCAGCATCGTCGACCAAGCTAAAGACACGGCAGAGGATAGTATGGGTCAGCTGCCAG
>Pg-03r170320s1071216:144263-163208_8954
CTAAAGACACGGCAGAGGATAGTATGGGTCAGCTGCCAGTGCAAAAGACAATCCACCAACCAACAAATAGGGTCATAGAA
>Pg-03r170320s1071216:144263-163208_8995
CAAAAGACAATCCACCAACCAACAAATAGGGTCATAGAACCACCCAACAAGGGCCAAGAAGTCGCGAGCAGACCCAACAG
>Pg-03r170320s1071216:144263-163208_9036
ACCCAACAAGGGCCAAGAAGTCGCGAGCAGACCCAACAGGGGTTGGGTAGCAGCCAAGAGTGCCCATAAAATACCCAGGC
>Pg-03r170320s1071216:144263-163208_9077
GTTGGGTAGCAGCCAAGAGTGCCCATAAAATACCCAGGCAACAGCAGAAGGCTGCGAGCAACCTCGAGCAGGGGTTCAGT
>Pg-03r170320s1071216:144263-163208_9118
CAGCAGAAGGCTGCGAGCAACCTCGAGCAGGGGTTCAGTGAGCAGGAAACAAATCCAGGCAACGAGCAACAAGCTCAGAC
>Pg-03r170320s1071216:144263-163208_9159
GCAGGAAACAAATCCAGGCAACGAGCAACAAGCTCAGACAATGGGGAATAGGACTGGGTTGCAGGTTTGGGAAGCACAAA
>Pg-03r170320s1071216:144263-163208_9200
TGGGGAATAGGACTGGGTTGCAGGTTTGGGAAGCACAAATTTTGAGTTTATTAGCAGGTTGCGGAGATGGCCGCATCTGG
>Pg-03r170320s1071216:144263-163208_9241
TTGAGTTTATTAGCAGGTTGCGGAGATGGCCGCATCTGGTTTGCGAGTTGAAGATGGGTTGGACAGGGTGTCTGACTGCA
>Pg-03r170320s1071216:144263-163208_9282
TGCGAGTTGAAGATGGGTTGGACAGGGTGTCTGACTGCAATCCTTGGAAGAAGAGGATTATGTTGGTGTTGATAGAGAAC
>Pg-03r170320s1071216:144263-163208_9323
CCTTGGAAGAAGAGGATTATGTTGGTGTTGATAGAGAACGAGATCTGGGAACTTGTTAATACTCAGATAACTCCTCCAAC
>Pg-03r170320s1071216:144263-163208_9364
GATCTGGGAACTTGTTAATACTCAGATAACTCCTCCAACAGATGCAGCAGAATTGGTCATCCATAATCAGAAGGATGTGA
>Pg-03r170320s1071216:144263-163208_9405
ATGCAGCAGAATTGGTCATCCATAATCAGAAGGATGTGAAAGCCAGACGCATCATTCTAGATGGAGTGAAGGATCACTTG
>Pg-03r170320s1071216:144263-163208_9446
GCCAGACGCATCATTCTAGATGGAGTGAAGGATCACTTGATCCCTCATTTATCAGGAAAGACAATTGTCAGGGACATGTG
>Pg-03r170320s1071216:144263-163208_9487
CCCTCATTTATCAGGAAAGACAATTGTCAGGGACATGTGGGAGGCTCTAAAGGGTTTATTTCAAAGTAAAAATGAGAATC
>Pg-03r170320s1071216:144263-163208_9528
AGGCTCTAAAGGGTTTATTTCAAAGTAAAAATGAGAATCGCAAAATGGTGCTAAGAGAGAAGCTTAGAGACATAAAGATG
>Pg-03r170320s1071216:144263-163208_9569
AAAATGGTGCTAAGAGAGAAGCTTAGAGACATAAAGATGACAGGATTAGACATGGTCACAAGTTATCTCACTCGGATCCA
>Pg-03r170320s1071216:144263-163208_9610
AGGATTAGACATGGTCACAAGTTATCTCACTCGGATCCAACGGGTTCGAGATGAACTGGTTGCAGTTGGGGAGACTGTGG
>Pg-03r170320s1071216:144263-163208_9651
GGGTTCGAGATGAACTGGTTGCAGTTGGGGAGACTGTGGGTAATTCAGAGTTGGTGAGGATGGCACTCAAAGGATTCGAG
>Pg-03r170320s1071216:144263-163208_9692
AATTCAGAGTTGGTGAGGATGGCACTCAAAGGATTCGAGTGGACATCGGTCACAAACAAATCGTGGCACGAGAGAACCTC
>Pg-03r170320s1071216:144263-163208_9733
GACATCGGTCACAAACAAATCGTGGCACGAGAGAACCTCCCTGATTGGTCGAGGTTGTGGGATGACTTTGTTCAGAAAGA
>Pg-03r170320s1071216:144263-163208_9774
TGATTGGTCGAGGTTGTGGGATGACTTTGTTCAGAAAGAACTTTGAGATGAAGAAATAAATGGAAGTCGACACAAGAATG
>Pg-03r170320s1071216:144263-163208_9815
TTTGAGATGAAGAAATAAATGGAAGTCGACACAAGAATGATGATGAGAACCTTGCTCTTGCCAGCCAGGTAAAGAAGGGC
>Pg-03r170320s1071216:144263-163208_9856
GATGAGAACCTTGCTCTTGCCAGCCAGGTAAAGAAGGGCAAGTTCAAGAAGTTTGACAGTGGAGAGTCTACCTCTCGAGA
>Pg-03r170320s1071216:144263-163208_9897
GTTCAAGAAGTTTGACAGTGGAGAGTCTACCTCTCGAGACGGAAAGAAAGACATGAGCAAGATTAAGTGCTATGCATGTC
>Pg-03r170320s1071216:144263-163208_9938
GAAAGAAAGACATGAGCAAGATTAAGTGCTATGCATGTCACAAGTTTCAACACTATGCAGGTAAATGTTCAAACAAGAAG
>Pg-03r170320s1071216:144263-163208_9979
AAGTTTCAACACTATGCAGGTAAATGTTCAAACAAGAAGAAGGGTGGAAACGAGAGCCAACCAGATGTAGTTGCATTGAC
>Pg-03r170320s1071216:144263-163208_10020
GGGTGGAAACGAGAGCCAACCAGATGTAGTTGCATTGACAAAGGCTCAAATGGATGAATTTGCCAAGAAGTTTGAGTAGT
>Pg-03r170320s1071216:144263-163208_10061
AGGCTCAAATGGATGAATTTGCCAAGAAGTTTGAGTAGTCAAAGCTCTTACTTGTTTCCCAGACTACCTTGGGCACCATA
>Pg-03r170320s1071216:144263-163208_10102
AAGCTCTTACTTGTTTCCCAGACTACCTTGGGCACCATATCCACTGATGCATGGTTGATAGATAGTGGAGCCACATGTCA
>Pg-03r170320s1071216:144263-163208_10143
CACTGATGCATGGTTGATAGATAGTGGAGCCACATGTCATATGACATGAGCACAAGAGGTGTTTCAGAGCTTCACAGAGT
>Pg-03r170320s1071216:144263-163208_10184
TGACATGAGCACAAGAGGTGTTTCAGAGCTTCACAGAGTCTGAATCACATTTGTATGTGGAACTTGGTATGGGTACCAAG
>Pg-03r170320s1071216:144263-163208_10225
GAATCACATTTGTATGTGGAACTTGGTATGGGTACCAAGCATGCAGGCATGGATTTGGAACAGTGCCATTCTGGATAGAG
>Pg-03r170320s1071216:144263-163208_10266
TGCAGGCATGGATTTGGAACAGTGCCATTCTGGATAGAGTTGGGAGGCATATTGAGAGTGACAGGAGGCATATTGAGAGT
>Pg-03r170320s1071216:144263-163208_10307
GGGAGGCATATTGAGAGTGACAGGAGGCATATTGAGAGTGACAAATGTGTTATGGGTGCCAGAACTCAAGAGGATTGTGC
>Pg-03r170320s1071216:144263-163208_10348
CAAATGTGTTATGGGTGCCAGAACTCAAGAGGATTGTGCTCTCAGTCTTAGTGACTGAGAAGAAGGGCTATGAGGTGTTG
>Pg-03r170320s1071216:144263-163208_10389
TCAGTCTTAGTGACTGAGAAGAAGGGCTATGAGGTGTTGTTCCGAGATGGACAAGCACTAATCATGCCCAAAGGATCTAG
>Pg-03r170320s1071216:144263-163208_10430
CCGAGATGGACAAGCACTAATCATGCCCAAAGGATCTAGCTCAGACACAACAATTGTTTTTGGAGTTATAGAGAGCAACA
>Pg-03r170320s1071216:144263-163208_10471
CAGACACAACAATTGTTTTTGGAGTTATAGAGAGCAACATGTATATGATAAAGGGTCAACGTGTGCGAGCTATGGAAAGC
>Pg-03r170320s1071216:144263-163208_10512
TATATGATAAAGGGTCAACGTGTGCGAGCTATGGAAAGCAACAACATAGTGGTAGAGAACAAGGAGTAAGTAGCTCTGAA
>Pg-03r170320s1071216:144263-163208_10553
CAACATAGTGGTAGAGAACAAGGAGTAAGTAGCTCTGAAAGTTACCAGCTCAGAGGGAGTCAACCTTCAGGTTCCAGTGG
>Pg-03r170320s1071216:144263-163208_10594
TTACCAGCTCAGAGGGAGTCAACCTTCAGGTTCCAGTGGGAAGGAGTAGCCTTCCAAGTCTATCCAAAAAAATTCATGGT
>Pg-03r170320s1071216:144263-163208_10635
AGGAGTAGCCTTCCAAGTCTATCCAAAAAAATTCATGGTATGAGATGACCATGCAGGATGCTCAGAAGCAGGAGGCTTCT
>Pg-03r170320s1071216:144263-163208_10676
GAGATGACCATGCAGGATGCTCAGAAGCAGGAGGCTTCTAGGAGCATAGACAACAAGTCTTCGCAGGTAGATCCTAGCGA
>Pg-03r170320s1071216:144263-163208_10717
GAGCATAGACAACAAGTCTTCGCAGGTAGATCCTAGCGAGATTGCAAGGATAACTTTTTTGTCAGAGGGAGTAACCAATT
>Pg-03r170320s1071216:144263-163208_10758
TTGCAAGGATAACTTTTTTGTCAGAGGGAGTAACCAATTAGGTGGATTGGATAGTTGGCATGGTACCAGATCTGATAGCA
>Pg-03r170320s1071216:144263-163208_10799
GTGGATTGGATAGTTGGCATGGTACCAGATCTGATAGCAAAGATAGAGCCACCTTCAGGTGGTAGAAGTATCTTCCTTGC
>Pg-03r170320s1071216:144263-163208_10840
GATAGAGCCACCTTCAGGTGGTAGAAGTATCTTCCTTGCTAAGAGGGAGTGTTGATGTATTAGCATCAGACAAGTACTTC
>Pg-03r170320s1071216:144263-163208_10881
AGAGGGAGTGTTGATGTATTAGCATCAGACAAGTACTTCCACATAGGCTCTGTGTTTAACATGTGGAAATCGTCCTTGTA
>Pg-03r170320s1071216:144263-163208_10922
CATAGGCTCTGTGTTTAACATGTGGAAATCGTCCTTGTAACCTCTTAGAAAACTTTAGAAAGTTCACTTTATGAGTCATT
>Pg-03r170320s1071216:144263-163208_10963
CTCTTAGAAAACTTTAGAAAGTTCACTTTATGAGTCATTAATTAAAGTGAATGTCTTTTTAATTAAATAAGTTAAATGTC
>Pg-03r170320s1071216:144263-163208_11004
TTAAAGTGAATGTCTTTTTAATTAAATAAGTTAAATGTCTAAGTTTGGTGGCATTAGTAACTTAAGTGAGAGCTAATTAA
>Pg-03r170320s1071216:144263-163208_11045
AGTTTGGTGGCATTAGTAACTTAAGTGAGAGCTAATTAAGTAAAAATTGTTAGATCTAAAGTGAACGTGATATTAGATCT
>Pg-03r170320s1071216:144263-163208_11086
AAAAATTGTTAGATCTAAAGTGAACGTGATATTAGATCTCATTCATTGATCACTTTAGGATATCTAGGGTTTTGGATTTA
>Pg-03r170320s1071216:144263-163208_11127
TTCATTGATCACTTTAGGATATCTAGGGTTTTGGATTTAGGATTAACTCAATGTGATAAAAGGTGGTCTAGGTGAGAGGA
>Pg-03r170320s1071216:144263-163208_11168
ATTAACTCAATGTGATAAAAGGTGGTCTAGGTGAGAGGATGAAACACACTGAGTAGAGAGTGAGAAGATCTCATTGAGTG
>Pg-03r170320s1071216:144263-163208_11209
AAACACACTGAGTAGAGAGTGAGAAGATCTCATTGAGTGGGTGAAGAGAGTTCATCCAATTGTGAGTGGGCAGAGCTGAG
>Pg-03r170320s1071216:144263-163208_11250
TGAAGAGAGTTCATCCAATTGTGAGTGGGCAGAGCTGAGGAAAGGTGTAAAGGGTGGCAAGGGAGATAGCAGCCAGGTGG
>Pg-03r170320s1071216:144263-163208_11291
AAGGTGTAAAGGGTGGCAAGGGAGATAGCAGCCAGGTGGGCTAGGCTATTTGTTGAAGCATTGTATTCCTCTGATGGGCC
>Pg-03r170320s1071216:144263-163208_11332
TAGGCTATTTGTTGAAGCATTGTATTCCTCTGATGGGCCATTATCCTAGGATGAGAGCCCAAGATTTATAATAATAAATC
>Pg-03r170320s1071216:144263-163208_11373
TATCCTAGGATGAGAGCCCAAGATTTATAATAATAAATCAAGCTGAGATCTGGTTTTCCCTTCATAGTTTTTTTTAGGGG
>Pg-03r170320s1071216:144263-163208_11414
GCTGAGATCTGGTTTTCCCTTCATAGTTTTTTTTAGGGGTGTTTACCTGAATATCTTGTGCAATGTGTTATTGGTTTATG
>Pg-03r170320s1071216:144263-163208_11455
TTTACCTGAATATCTTGTGCAATGTGTTATTGGTTTATGTTTTAATGCTTCCGCTAATATTTGGTTGATAACCTAGCTAT
>Pg-03r170320s1071216:144263-163208_11496
TTAATGCTTCCGCTAATATTTGGTTGATAACCTAGCTATGCAATTAATAAATAAAGCAATTTTATTTCGAGTTAAATGTC
>Pg-03r170320s1071216:144263-163208_11537
AATTAATAAATAAAGCAATTTTATTTCGAGTTAAATGTCGGGTGCTAGATTTAGTGAAATCAACATATTTGTGTAAAGTT
>Pg-03r170320s1071216:144263-163208_11578
GTGCTAGATTTAGTGAAATCAACATATTTGTGTAAAGTTATGAAAATGTTGCAAACAATTATTAATGTTAGATATTGACA
>Pg-03r170320s1071216:144263-163208_11619
GAAAATGTTGCAAACAATTATTAATGTTAGATATTGACAAATCGAAGTATTACAAACATAGATTGTGATCCTTGGAGAAA
>Pg-03r170320s1071216:144263-163208_11660
TCGAAGTATTACAAACATAGATTGTGATCCTTGGAGAAAAGGTTTAAAGAACGTAAAAATTTTAAGGTAATGTTCTTACC
>Pg-03r170320s1071216:144263-163208_11701
GTTTAAAGAACGTAAAAATTTTAAGGTAATGTTCTTACCCTCCTCTTTACATAGTTCAGCCTAATATTTCTCATTACTAT
>Pg-03r170320s1071216:144263-163208_11742
CCTCTTTACATAGTTCAGCCTAATATTTCTCATTACTATTAAAGAAGCAAATGTTGGACCATCCCATCTAGGGAAATTTT
>Pg-03r170320s1071216:144263-163208_11783
AAGAAGCAAATGTTGGACCATCCCATCTAGGGAAATTTTTGTTTTCAATAGAGAATTAGATTTATTTTTTTTGACACCGT
>Pg-03r170320s1071216:144263-163208_11824
TTTTCAATAGAGAATTAGATTTATTTTTTTTGACACCGTAATAAATGCACAAGGACAATAGAGATATCAATCAATGTGCC
>Pg-03r170320s1071216:144263-163208_11865
TAAATGCACAAGGACAATAGAGATATCAATCAATGTGCCAAACGTTCATTCATTCACATTATTATGGACGGACAAGATTT
>Pg-03r170320s1071216:144263-163208_11906
ACGTTCATTCATTCACATTATTATGGACGGACAAGATTTTTAGAAAAGAACTTTTGGAAAACAACATTTTTCCACATGTA
>Pg-03r170320s1071216:144263-163208_11947
AGAAAAGAACTTTTGGAAAACAACATTTTTCCACATGTAAGTATTGGATGAACTAGGTGGACCATGGCAGTTCCATATTT
>Pg-03r170320s1071216:144263-163208_11988
TATTGGATGAACTAGGTGGACCATGGCAGTTCCATATTTCCTCTCTATAATGAGTATATTCTCATGTTGTGACGTTAGCT
>Pg-03r170320s1071216:144263-163208_12029
TCTCTATAATGAGTATATTCTCATGTTGTGACGTTAGCTTCTTTTTTACACCATGAACGGAGTTTCCAGGAATGTTTTCT
>Pg-03r170320s1071216:144263-163208_12070
TTTTTTACACCATGAACGGAGTTTCCAGGAATGTTTTCTAGAATGTTGTTGAGATTGGGTTTAGGAGTTGTTTCTTCTGC
>Pg-03r170320s1071216:144263-163208_12111
AATGTTGTTGAGATTGGGTTTAGGAGTTGTTTCTTCTGCTTAATATGGATCATCTTAAAAAGATAAACTCTTGGGGTTTT
>Pg-03r170320s1071216:144263-163208_12152
AATATGGATCATCTTAAAAAGATAAACTCTTGGGGTTTTATCTCATTCACAATTGTACATCGAGTGTTGGATAAGACAAT
>Pg-03r170320s1071216:144263-163208_12193
CTCATTCACAATTGTACATCGAGTGTTGGATAAGACAATTTTCTGACTGGGGTTTTCAAAAGACGTCTGTGCTTCTTTCA
>Pg-03r170320s1071216:144263-163208_12234
TCTGACTGGGGTTTTCAAAAGACGTCTGTGCTTCTTTCAAGTAGTTAGTTTATATCTTCTAAGACTTTGCCCTGCCCAAT
>Pg-03r170320s1071216:144263-163208_12275
TAGTTAGTTTATATCTTCTAAGACTTTGCCCTGCCCAATTTATGAACATTTTTGTGTAGAGGTCTAAGCATGCTTTGTCT
>Pg-03r170320s1071216:144263-163208_12316
ATGAACATTTTTGTGTAGAGGTCTAAGCATGCTTTGTCTTCTTTGGGAAGTATCGAGGGTTTTTCTAACTGGATAATTTT
>Pg-03r170320s1071216:144263-163208_12357
TTTGGGAAGTATCGAGGGTTTTTCTAACTGGATAATTTTGTCAATTTCAGATTCGTTTTAGACCACAGGTTGCAACTTTT
>Pg-03r170320s1071216:144263-163208_12398
CAATTTCAGATTCGTTTTAGACCACAGGTTGCAACTTTTTCATGTATCTGAAGTGGGAAATTTTTGGGTAGTTTTCATTA
>Pg-03r170320s1071216:144263-163208_12439
ATGTATCTGAAGTGGGAAATTTTTGGGTAGTTTTCATTATTTGGCCCTCTCCTCTCAATGCTAGTTTAGATGAAAGCTAG
>Pg-03r170320s1071216:144263-163208_12480
TGGCCCTCTCCTCTCAATGCTAGTTTAGATGAAAGCTAGTTAAAAATTATTCCTTATCAATCTTATTTTCAAAGACGGTT
>Pg-03r170320s1071216:144263-163208_12521
AAAAATTATTCCTTATCAATCTTATTTTCAAAGACGGTTTGAAACTTGGTATGGCTTTTTCCACCAAGGCAGAGCTTGAA
>Pg-03r170320s1071216:144263-163208_12562
AAACTTGGTATGGCTTTTTCCACCAAGGCAGAGCTTGAACGGATTGTGGACTCAGCATTCGAGGGAACCTCAATTTTCTC
>Pg-03r170320s1071216:144263-163208_12603
GATTGTGGACTCAGCATTCGAGGGAACCTCAATTTTCTCCTTCCTCAAATAGAAAATTCCCAGCTATAACCGATAATACT
>Pg-03r170320s1071216:144263-163208_12644
TCCTCAAATAGAAAATTCCCAGCTATAACCGATAATACTAGGATGACAAGGTCGCCACCCTCGCGAGTCTCCAAGAGCTG
>Pg-03r170320s1071216:144263-163208_12685
GATGACAAGGTCGCCACCCTCGCGAGTCTCCAAGAGCTGAAGGATATATGTCTTGAAAGAGGAAATCTTCAGAGGAAGTT
>Pg-03r170320s1071216:144263-163208_12726
GGATATATGTCTTGAAAGAGGAAATCTTCAGAGGAAGTTTCTAATGTCCAAGCGCTACTCAACCCATAAACAAAGGAACT
>Pg-03r170320s1071216:144263-163208_12767
TAATGTCCAAGCGCTACTCAACCCATAAACAAAGGAACTAGGTACTCTGAGAGGATTCGAGAATTGAAAAAGAAAGTACA
>Pg-03r170320s1071216:144263-163208_12808
GTACTCTGAGAGGATTCGAGAATTGAAAAAGAAAGTACAAGGAAAGACACCCACCTGAAAGTAAGGCAATTGGTTAAGGA
>Pg-03r170320s1071216:144263-163208_12849
GAAAGACACCCACCTGAAAGTAAGGCAATTGGTTAAGGAAATGGAAGATCTAGGCCATTTAGAAAGGAAACCTCCTAATG
>Pg-03r170320s1071216:144263-163208_12890
TGGAAGATCTAGGCCATTTAGAAAGGAAACCTCCTAATGACTCTTATCTTGACGAGTCATTTACTTTACTACTAAAGACC
>Pg-03r170320s1071216:144263-163208_12931
TCTTATCTTGACGAGTCATTTACTTTACTACTAAAGACCATCAACACACTTGGGGCAGGACATTATTCTAATCTACAGCT
>Pg-03r170320s1071216:144263-163208_12972
CAACACACTTGGGGCAGGACATTATTCTAATCTACAGCTACAGCAGAACGGGCAATCAGAGAATTCCAAGCGAGCTATAT
>Pg-03r170320s1071216:144263-163208_13013
AGCAGAACGGGCAATCAGAGAATTCCAAGCGAGCTATATATAGAAGCACATCTAATTCTTAAATCCCATGGTAACAAATT
>Pg-03r170320s1071216:144263-163208_13054
AGAAGCACATCTAATTCTTAAATCCCATGGTAACAAATTGATTCTCTGGTTGATTCGGTTCAAAATCTAATTCAGGGTTA
>Pg-03r170320s1071216:144263-163208_13095
TTCTCTGGTTGATTCGGTTCAAAATCTAATTCAGGGTTAGTAGACACAAAGTGAATGTTGAACGTAGAATAAAAATTAGT
>Pg-03r170320s1071216:144263-163208_13136
AGACACAAAGTGAATGTTGAACGTAGAATAAAAATTAGTGGTTCTTACAAATGAAATCTTCAATGGAAATATATTCAATT
>Pg-03r170320s1071216:144263-163208_13177
TTCTTACAAATGAAATCTTCAATGGAAATATATTCAATTCTATCTCCTATGCGACAGGATCTCGTATAAAATATCAGCAA
>Pg-03r170320s1071216:144263-163208_13218
ATCTCCTATGCGACAGGATCTCGTATAAAATATCAGCAATCCAAGATCAAAGACCATTTAAGGTATGATTGTCAAGCACA
>Pg-03r170320s1071216:144263-163208_13259
CAAGATCAAAGACCATTTAAGGTATGATTGTCAAGCACATAGATGTCATGGCCATCATCCAAATGGAACAGTTCATAGCT
>Pg-03r170320s1071216:144263-163208_13300
GATGTCATGGCCATCATCCAAATGGAACAGTTCATAGCTCACTTTTGTTTCAAACGCCTTGAAACGGGTTTCTTTGAAGG
>Pg-03r170320s1071216:144263-163208_13341
CTTTTGTTTCAAACGCCTTGAAACGGGTTTCTTTGAAGGTGGCCCTCGTCCTCAAATTAGTAGATTTGATATTGATTGGA
>Pg-03r170320s1071216:144263-163208_13382
GCCCTCGTCCTCAAATTAGTAGATTTGATATTGATTGGAGGATGAAGAATCATGGAACATGAAATATGATATAAGTAGTT
>Pg-03r170320s1071216:144263-163208_13423
ATGAAGAATCATGGAACATGAAATATGATATAAGTAGTTTGTCTTGCTCCTTTTAATGCAAAGTTCCCTAATCAACTAAT
>Pg-03r170320s1071216:144263-163208_13464
TCTTGCTCCTTTTAATGCAAAGTTCCCTAATCAACTAATTACAAAAAACATCAATTGCACGTATAGTTGCATAGTAAGTA
>Pg-03r170320s1071216:144263-163208_13505
CAAAAAACATCAATTGCACGTATAGTTGCATAGTAAGTAAAGCGCATTAAGAAATCAAGTCATCAACTTAAAGAAATTCC
>Pg-03r170320s1071216:144263-163208_13546
GCGCATTAAGAAATCAAGTCATCAACTTAAAGAAATTCCCAACCAATGCTTTCCTTGGTGTCCAGATAAATCATCTCAAT
>Pg-03r170320s1071216:144263-163208_13587
ACCAATGCTTTCCTTGGTGTCCAGATAAATCATCTCAATTGTCTGGGTAAACCAGCATAATTTTGTTTTTTGTGTAAACT
>Pg-03r170320s1071216:144263-163208_13628
TCTGGGTAAACCAGCATAATTTTGTTTTTTGTGTAAACTCTTTCAAGTTAAGGCTATAGCTTCTAGTTTAGACAGTTGGT
>Pg-03r170320s1071216:144263-163208_13669
TTCAAGTTAAGGCTATAGCTTCTAGTTTAGACAGTTGGTTCATAAGTAATATAAATTTTGAATTCGCAGTAACATAAGTA
>Pg-03r170320s1071216:144263-163208_13710
ATAAGTAATATAAATTTTGAATTCGCAGTAACATAAGTAATATAGCAGCATATTCCTGATCTTTGCCACTCACCATTGTA
>Pg-03r170320s1071216:144263-163208_13751
ATAGCAGCATATTCCTGATCTTTGCCACTCACCATTGTATCCAAAGTCATTAATAAATTATGGATCAAAACTACTATGCC
>Pg-03r170320s1071216:144263-163208_13792
CAAAGTCATTAATAAATTATGGATCAAAACTACTATGCCAAATTTGCCAGACTCGAAGCATTGGAATCTCTATGATTTCA
>Pg-03r170320s1071216:144263-163208_13833
ATTTGCCAGACTCGAAGCATTGGAATCTCTATGATTTCAAAAATCCTTTCACAGACATTGCCACCTAATTTATCAAAGGA
>Pg-03r170320s1071216:144263-163208_13874
AATCCTTTCACAGACATTGCCACCTAATTTATCAAAGGATATAAAACCACCAAGCCTCTGGAATCTTATCTCTGCAGGGA
>Pg-03r170320s1071216:144263-163208_13915
TAAAACCACCAAGCCTCTGGAATCTTATCTCTGCAGGGATTCTGATATTATAGCATATCCACTAATACCAACAGAAAGGA
>Pg-03r170320s1071216:144263-163208_13956
CTGATATTATAGCATATCCACTAATACCAACAGAAAGGACTTATGATGTACTAATCATAATTACAGTTTATCAATATTCA
>Pg-03r170320s1071216:144263-163208_13997
TATGATGTACTAATCATAATTACAGTTTATCAATATTCAAGCTTATCTGAAATGTACAGGATATTGAAAAAGCTTGGCTC
>Pg-03r170320s1071216:144263-163208_14038
CTTATCTGAAATGTACAGGATATTGAAAAAGCTTGGCTCCAATGAACGGAAAGATCACTGCAACATCAGGGAGCAGAGCC
>Pg-03r170320s1071216:144263-163208_14079
ATGAACGGAAAGATCACTGCAACATCAGGGAGCAGAGCCCAATTGATTTCAAAACAAACAGCATGATTTCCATGTTCTGC
>Pg-03r170320s1071216:144263-163208_14120
ATTGATTTCAAAACAAACAGCATGATTTCCATGTTCTGCTAGAAGAAATGACCCTCAATTATTATTATAGAGAATAATAA
>Pg-03r170320s1071216:144263-163208_14161
GAAGAAATGACCCTCAATTATTATTATAGAGAATAATAACTAAAGAAAAATAATGCAGCAAAACAATCCAGGTTCCAATA
>Pg-03r170320s1071216:144263-163208_14202
AAAGAAAAATAATGCAGCAAAACAATCCAGGTTCCAATAGCAAACTAACAAATGCCCAGATTAGGAAAAGGCATCCTGCC
>Pg-03r170320s1071216:144263-163208_14243
AAACTAACAAATGCCCAGATTAGGAAAAGGCATCCTGCCTAGGAATGATGTAAAATACCCTGAGCATGAACCGGCTTCTG
>Pg-03r170320s1071216:144263-163208_14284
GGAATGATGTAAAATACCCTGAGCATGAACCGGCTTCTGAGCTAGAAAGTTCTATAAGTTTATCACAAGGAGGTATGGAT
>Pg-03r170320s1071216:144263-163208_14325
CTAGAAAGTTCTATAAGTTTATCACAAGGAGGTATGGATATATGTCCTCTTAGGAGGGAAATAGTCTTCCCAAAAGCACA
>Pg-03r170320s1071216:144263-163208_14366
ATGTCCTCTTAGGAGGGAAATAGTCTTCCCAAAAGCACAATACAGAAACACCATTTGCAAGTTAGCACGCTTCTTTTTCC
>Pg-03r170320s1071216:144263-163208_14407
ACAGAAACACCATTTGCAAGTTAGCACGCTTCTTTTTCCTGATTGATTGATCTCAATTTTTGTGTTGCATTCTTCCACTT
>Pg-03r170320s1071216:144263-163208_14448
ATTGATTGATCTCAATTTTTGTGTTGCATTCTTCCACTTTCAGCGCCTGCATAAGGATCTATGGTTACATTTATGACCGC
>Pg-03r170320s1071216:144263-163208_14489
AGCGCCTGCATAAGGATCTATGGTTACATTTATGACCGCTGGGTTCCTTTTTGAAAAGGCTTCAGTGAGGGCAGACTGAA
>Pg-03r170320s1071216:144263-163208_14530
GGTTCCTTTTTGAAAAGGCTTCAGTGAGGGCAGACTGAAGCTCCTGAGGAGTGCCAACAAGATAACCTTTTCCACCAAAT
>Pg-03r170320s1071216:144263-163208_14571
TCCTGAGGAGTGCCAACAAGATAACCTTTTCCACCAAATGCTTCCATCACAGTATGGTACCCTGCTCCTGGAACAAATGA
>Pg-03r170320s1071216:144263-163208_14612
TTCCATCACAGTATGGTACCCTGCTCCTGGAACAAATGACGTTGGTGCGGGATCATCTTTGTGAGGCCCTTGGATGTCTT
>Pg-03r170320s1071216:144263-163208_14653
TTGGTGCGGGATCATCTTTGTGAGGCCCTTGGATGTCTTCTGCAATCCTTCTATCTCCACCATAGACACCACCATTATTG
>Pg-03r170320s1071216:144263-163208_14694
GCAATCCTTCTATCTCCACCATAGACACCACCATTATTGAAGATGATGACAACAACAGGTAATTTGTATCTGACCAATGT
>Pg-03r170320s1071216:144263-163208_14735
GATGATGACAACAACAGGTAATTTGTATCTGACCAATGTCTGCACCATTAAAAGGACATAAATCATCTCTGGAATATGCC
>Pg-03r170320s1071216:144263-163208_14776
GCACCATTAAAAGGACATAAATCATCTCTGGAATATGCCTTTAACCAATATATCATTCTGACTGTTAGTGCATGACAAAC
>Pg-03r170320s1071216:144263-163208_14817
TAACCAATATATCATTCTGACTGTTAGTGCATGACAAACTAAGAACCATTTTGAATAGAATTATATCTCTTCAATGATGA
>Pg-03r170320s1071216:144263-163208_14858
AGAACCATTTTGAATAGAATTATATCTCTTCAATGATGATTTCTGCAAATTAAATGAAGATGTCTGCTAAGAACTTACTA
>Pg-03r170320s1071216:144263-163208_14899
TCTGCAAATTAAATGAAGATGTCTGCTAAGAACTTACTAAAACATCTTGCCATGTACATACTCAGATTGTGAAAATTTGG
>Pg-03r170320s1071216:144263-163208_14940
ACATCTTGCCATGTACATACTCAGATTGTGAAAATTTGGGACCATTTTGCACAGGTTGTTTAAATTGAAATGGGATTTTT
>Pg-03r170320s1071216:144263-163208_14981
CCATTTTGCACAGGTTGTTTAAATTGAAATGGGATTTTTCTCATTTCAAACAGAATCCTGTGAGGCTCTTGGTTAAGATT
>Pg-03r170320s1071216:144263-163208_15022
CATTTCAAACAGAATCCTGTGAGGCTCTTGGTTAAGATTAGTTGTCTTTATCCTTAACATAGTTGCTTAAGGGAATTCTG
>Pg-03r170320s1071216:144263-163208_15063
TTGTCTTTATCCTTAACATAGTTGCTTAAGGGAATTCTGTATGAAATGTGAAAACAAAACATTCTGCGCAAAACGTAATT
>Pg-03r170320s1071216:144263-163208_15104
TGAAATGTGAAAACAAAACATTCTGCGCAAAACGTAATTGAACAATCTGTGCAAAATGACACTTAATAAAGATCACCCTC
>Pg-03r170320s1071216:144263-163208_15145
ACAATCTGTGCAAAATGACACTTAATAAAGATCACCCTCTAGACTACCACTGTGAAGTGACCTTAAATTGAATCATTCAA
>Pg-03r170320s1071216:144263-163208_15186
GACTACCACTGTGAAGTGACCTTAAATTGAATCATTCAACTAACTGAAATGATAAATAATAAAATAATAATCTAATTTTC
>Pg-03r170320s1071216:144263-163208_15227
AACTGAAATGATAAATAATAAAATAATAATCTAATTTTCAAGGTCATGACCTAGACAGACACCAAAGTGATGTATGAGAC
>Pg-03r170320s1071216:144263-163208_15268
GGTCATGACCTAGACAGACACCAAAGTGATGTATGAGACCCCCTTGTTTGTGGGGCAAGGGATTCCCTGCACGCAGCAAT
>Pg-03r170320s1071216:144263-163208_15309
CCTTGTTTGTGGGGCAAGGGATTCCCTGCACGCAGCAATTTATCATTTGACTGCAGCACATGTGGGCCAAACCTCCCAAG
>Pg-03r170320s1071216:144263-163208_15350
ATCATTTGACTGCAGCACATGTGGGCCAAACCTCCCAAGCTAGGGTGAGAACATGGGTGCCTAATAAGCTTTTATAAGAT
>Pg-03r170320s1071216:144263-163208_15391
AGGGTGAGAACATGGGTGCCTAATAAGCTTTTATAAGATTTAGTTAAAATAATACAAAGATTTTATAAATCCTAATTCCA
>Pg-03r170320s1071216:144263-163208_15432
AGTTAAAATAATACAAAGATTTTATAAATCCTAATTCCACTGATCCAAATTATTTTTCCAACATGGTGAGCTTAAAGAAC
>Pg-03r170320s1071216:144263-163208_15473
GATCCAAATTATTTTTCCAACATGGTGAGCTTAAAGAACTAAATGAATATTACCAAAATCAAGACCAATGCTCACGACCT
>Pg-03r170320s1071216:144263-163208_15514
AATGAATATTACCAAAATCAAGACCAATGCTCACGACCTTCATAGTAAAACTGGTCGCTGGACTAACCCAAAAACACCTT
>Pg-03r170320s1071216:144263-163208_15555
ATAGTAAAACTGGTCGCTGGACTAACCCAAAAACACCTTGGGATGAACACCTTTGTAAAATTTGTGATACAAAAGAGGTC
>Pg-03r170320s1071216:144263-163208_15596
GATGAACACCTTTGTAAAATTTGTGATACAAAAGAGGTCGGGGATAAGCCCATTTCCTTTTAACTTGCCCTACCCACAAT
>Pg-03r170320s1071216:144263-163208_15637
GGATAAGCCCATTTCCTTTTAACTTGCCCTACCCACAATAATATACAACAAAACTTTACCCAGTTTCATAACCTAACTAC
>Pg-03r170320s1071216:144263-163208_15678
TATACAACAAAACTTTACCCAGTTTCATAACCTAACTACTTTTCAAAACCTCCTCACATAGGAAACCATAATGATCTCGG
>Pg-03r170320s1071216:144263-163208_15719
TTCAAAACCTCCTCACATAGGAAACCATAATGATCTCGGTACTTTCATTTCCACCATGTTCACATATATTCTGAAGAATA
>Pg-03r170320s1071216:144263-163208_15760
CTTTCATTTCCACCATGTTCACATATATTCTGAAGAATATTTAGTCTGGTTCCCTTTTACTTGTCCGATAAAATTTATTG
>Pg-03r170320s1071216:144263-163208_15801
TAGTCTGGTTCCCTTTTACTTGTCCGATAAAATTTATTGGTCTTAGGGGAGCGTTAACATCATCATTGGCATCATCAGCA
>Pg-03r170320s1071216:144263-163208_15842
CTTAGGGGAGCGTTAACATCATCATTGGCATCATCAGCATGGAGTTTTGTTTGTTTGATTACAGCTCAAAATAATAGAGA
>Pg-03r170320s1071216:144263-163208_15883
GAGTTTTGTTTGTTTGATTACAGCTCAAAATAATAGAGAAAAAAATGAGATCTTTCACACCACAACATCCTCTCTATCCT
>Pg-03r170320s1071216:144263-163208_15924
AAAATGAGATCTTTCACACCACAACATCCTCTCTATCCTCTGTTAACATCATCATCGGCATAATCAGCATGGAGTTTTTT
>Pg-03r170320s1071216:144263-163208_15965
GTTAACATCATCATCGGCATAATCAGCATGGAGTTTTTTTTGTTTGATTACAGCTCAAAATAATAAAGAAAAAAAAATGA
>Pg-03r170320s1071216:144263-163208_16006
GTTTGATTACAGCTCAAAATAATAAAGAAAAAAAAATGAGATCTTTCACACCTCAATATCCTCTCTATCCTCTCTTGTTG
>Pg-03r170320s1071216:144263-163208_16047
TCTTTCACACCTCAATATCCTCTCTATCCTCTCTTGTTGAAAGACAGAGGCAGGCACTTGGAAAACACAGATGAGAAAAA
>Pg-03r170320s1071216:144263-163208_16088
AGACAGAGGCAGGCACTTGGAAAACACAGATGAGAAAAAAGCAACAATAATGTATTTGATCCCCAATTGAGGGACGGGAA
>Pg-03r170320s1071216:144263-163208_16129
CAACAATAATGTATTTGATCCCCAATTGAGGGACGGGAAAAAGTTAAATGAGAATCGAGCTCATGGAGAATATAATGTAT
>Pg-03r170320s1071216:144263-163208_16170
AGTTAAATGAGAATCGAGCTCATGGAGAATATAATGTATTTGATCCCCAATTGAGGGACGGGAAAAAGTTAAATCAGAAT
>Pg-03r170320s1071216:144263-163208_16211
GATCCCCAATTGAGGGACGGGAAAAAGTTAAATCAGAATCGAGCTCATGGAGAATCAATAACAGGGATGTTAGCATACCT
>Pg-03r170320s1071216:144263-163208_16252
AGCTCATGGAGAATCAATAACAGGGATGTTAGCATACCTCAACTTCCAGCCCACTAAAGCCGAACCCTGAGTCTCCTTCC
>Pg-03r170320s1071216:144263-163208_16293
ACTTCCAGCCCACTAAAGCCGAACCCTGAGTCTCCTTCCACAGCCACCACAAGCCTCCCCGGAGAAGCCGTCGCCGCAGC
>Pg-03r170320s1071216:144263-163208_16334
AGCCACCACAAGCCTCCCCGGAGAAGCCGTCGCCGCAGCAATGCAATACCCCAGCCCAACCCCCATCGTCCCCCATGTAC
>Pg-03r170320s1071216:144263-163208_16375
TGCAATACCCCAGCCCAACCCCCATCGTCCCCCATGTACCTGCATCCAGCCGAGTCCTGGGCTCTGTCTGAACCAGAACT
>Pg-03r170320s1071216:144263-163208_16416
GCATCCAGCCGAGTCCTGGGCTCTGTCTGAACCAGAACTGAACGCCCCACATCCATGGTATTTGCCCCTTCAGATACCAC
>Pg-03r170320s1071216:144263-163208_16457
ACGCCCCACATCCATGGTATTTGCCCCTTCAGATACCACAATAGGGGCAGGAGATCCCTGGGCCAGAATGGCATCCCTGA
>Pg-03r170320s1071216:144263-163208_16498
TAGGGGCAGGAGATCCCTGGGCCAGAATGGCATCCCTGATTATTCTCATAGGGGTCTGGAAATTGAAGGGCACGACGACC
>Pg-03r170320s1071216:144263-163208_16539
ATTCTCATAGGGGTCTGGAAATTGAAGGGCACGACGACCTTTGCAAGATAGGATTCCATCTTTCTCACATTCTCCTTGGC
>Pg-03r170320s1071216:144263-163208_16580
TGCAAGATAGGATTCCATCTTTCTCACATTCTCCTTGGCTTTCTCAACAATTCTCTTCACCCATGGATGATCCCTTCCCA
>Pg-03r170320s1071216:144263-163208_16621
TCTCAACAATTCTCTTCACCCATGGATGATCCCTTCCCAGACTAAAAGGCTCATCCTTGGCCTCCTTAAGAATCTGTTGC
>Pg-03r170320s1071216:144263-163208_16662
CTAAAAGGCTCATCCTTGGCCTCCTTAAGAATCTGTTGCACAACAACCCTGGCATCCCCAACGAGCCCCACAGATGGCTT
>Pg-03r170320s1071216:144263-163208_16703
AACAACCCTGGCATCCCCAACGAGCCCCACAGATGGCTTCCTCACCTCCATCTCCTCCTTTGAAACATCCACCAGAATAA
>Pg-03r170320s1071216:144263-163208_16744
TCACCTCCATCTCCTCCTTTGAAACATCCACCAGAATAAATTTCACATCCTTAGACCATCTCGGGGGCTCCCCAAAATGC
>Pg-03r170320s1071216:144263-163208_16785
TTCACATCCTTAGACCATCTCGGGGGCTCCCCAAAATGCAGCATCCAATTAAGCCTGGCGCCCACTATCAGCGCAACATC
>Pg-03r170320s1071216:144263-163208_16826
CATCCAATTAAGCCTGGCGCCCACTATCAGCGCAACATCACACTGCCCAATTGCCAGCGACCGAGCAGCAGTTGCAGAGA
>Pg-03r170320s1071216:144263-163208_16867
ACTGCCCAATTGCCAGCGACCGAGCAGCAGTTGCAGAGAGCTCGTGGGTATCAGGCAGAAGCCCCTTGCCCATTGGAGTC
>Pg-03r170320s1071216:144263-163208_16908
TCGTGGGTATCAGGCAGAAGCCCCTTGCCCATTGGAGTCGGTAAGAATGGGATCCCGGTGAGCCGAACCAGGTCCGATAA
>Pg-03r170320s1071216:144263-163208_16949
TAAGAATGGGATCCCGGTGAGCCGAACCAGGTCCGATAAAGCCCCCTCCGCCCGAGCATAGGCAGCCCCCTTCCCCACAA
>Pg-03r170320s1071216:144263-163208_16990
CCCCCTCCGCCCGAGCATAGGCAGCCCCCTTCCCCACAACGATCAACGGCCTCTGCGCCTCCCGGAGCAACGAAACCGCA
>Pg-03r170320s1071216:144263-163208_17031
ATCAACGGCCTCTGCGCCTCCCGGAGCAACGAAACCGCAGTCCGAATATCCGACTCCTTAGCGCAGAGCTCCGGAATTAA
>Pg-03r170320s1071216:144263-163208_17072
CCGAATATCCGACTCCTTAGCGCAGAGCTCCGGAATTAAACCCGGGCGAGACCAAAAGGGCACGAAGGGTTCGATCTTTG
>Pg-03r170320s1071216:144263-163208_17113
CCGGGCGAGACCAAAAGGGCACGAAGGGTTCGATCTTTGCCAAGAGCCCATCTGCTTCTTTTTCATCAATAGTCTCATGG
>Pg-03r170320s1071216:144263-163208_17154
AAGAGCCCATCTGCTTCTTTTTCATCAATAGTCTCATGGAGAATATCGGCGGGGAGATCTATGTAGCACCCGCCGGGCCT
>Pg-03r170320s1071216:144263-163208_17195
AATATCGGCGGGGAGATCTATGTAGCACCCGCCGGGCCTGCCCGAGGCAGCGAAATTCACAGCCTGGGCAACGAGAGACG
>Pg-03r170320s1071216:144263-163208_17236
CCGAGGCAGCGAAATTCACAGCCTGGGCAACGAGAGACGGAATTTCAGAGATTTTGCGAGCCTTACCTGAGAATTTGACG
>Pg-03r170320s1071216:144263-163208_17277
ATTTCAGAGATTTTGCGAGCCTTACCTGAGAATTTGACGAAGGGCTTCACAGCCTCCAGCTGGTCGAGTTCCTGGAAATC
>Pg-03r170320s1071216:144263-163208_17318
GGGCTTCACAGCCTCCAGCTGGTCGAGTTCCTGGAAATCGCCCTTACCGAAGTCCGCCTGGTCGCAGGAGCCTGATATCA
>Pg-03r170320s1071216:144263-163208_17359
CCTTACCGAAGTCCGCCTGGTCGCAGGAGCCTGATATCATGATCATGGGCCACGTATTGATCATAGCGTTGCTAAGCCCC
>Pg-03r170320s1071216:144263-163208_17400
ATCATGGGCCACGTATTGATCATAGCGTTGCTAAGCCCCGCAAGCCCGTGGACGCACCCCGGCCCCGATACCGTCAAGAG
>Pg-03r170320s1071216:144263-163208_17441
AAGCCCGTGGACGCACCCCGGCCCCGATACCGTCAAGAGGACCCCCGGCTTGCCCGTCAGATACCCGAAGGCGCTCGCTG
>Pg-03r170320s1071216:144263-163208_17482
CCCCCGGCTTGCCCGTCAGATACCCGAAGGCGCTCGCTGCGTAGCCCGCAGATTGTTCGTTGTGGAAGGCAACGAAGCGG
>Pg-03r170320s1071216:144263-163208_17523
TAGCCCGCAGATTGTTCGTTGTGGAAGGCAACGAAGCGGACGCCTTCCTTGACTGAGCAATTGGCGAAGGATGTCACCGG
>Pg-03r170320s1071216:144263-163208_17564
GCCTTCCTTGACTGAGCAATTGGCGAAGGATGTCACCGGAATGCCCACCACTCCGAACATGTGATCGATGCCTGCTTTCG
>Pg-03r170320s1071216:144263-163208_17605
TGCCCACCACTCCGAACATGTGATCGATGCCTGCTTTCGCCAGGGCCTTCGCTGCTACAGTGTTGCCGTCGATTAAACTC
>Pg-03r170320s1071216:144263-163208_17646
AGGGCCTTCGCTGCTACAGTGTTGCCGTCGATTAAACTCGGCTTCTGTTGATTGTCCGCCATTGATGGATGAATGGATTG
>Pg-03r170320s1071216:144263-163208_17687
CTTCTGTTGATTGTCCGCCATTGATGGATGAATGGATTGAAATTTTCGATTAGGGAAATGCACAGAACTATGTCCCCAAA
>Pg-03r170320s1071216:144263-163208_17728
ATTTTCGATTAGGGAAATGCACAGAACTATGTCCCCAAAACTATGAATACCTCCAGGCTCCAAGGCTTATACTCTATGAT
>Pg-03r170320s1071216:144263-163208_17769
TATGAATACCTCCAGGCTCCAAGGCTTATACTCTATGATTGAGCAGGGCAGAGCGAGTCGGATTCCCAAGTAGATATACA
>Pg-03r170320s1071216:144263-163208_17810
AGCAGGGCAGAGCGAGTCGGATTCCCAAGTAGATATACACTGATTGGATAAATATTTTTGTGTTTCAGAGAGCGGGGGCT
>Pg-03r170320s1071216:144263-163208_17851
GATTGGATAAATATTTTTGTGTTTCAGAGAGCGGGGGCTTGTGGAGAAGTCCACGTGTAATTTAAAAAAGCTGCCAAACA
>Pg-03r170320s1071216:144263-163208_17892
TGGAGAAGTCCACGTGTAATTTAAAAAAGCTGCCAAACAAACATTAAATATACTTTTCATAAAGAAGCTGCCAAACAAAC
>Pg-03r170320s1071216:144263-163208_17933
CATTAAATATACTTTTCATAAAGAAGCTGCCAAACAAACATTAAATGTACTTATTATAAAAACTAATCAGACATATGTTT
>Pg-03r170320s1071216:144263-163208_17974
TAAATGTACTTATTATAAAAACTAATCAGACATATGTTTAATGTGTTTAAGTGGGGCCATGATCCATCGAATCTGAAGTG
>Pg-03r170320s1071216:144263-163208_18015
TGTGTTTAAGTGGGGCCATGATCCATCGAATCTGAAGTGGCGTGATTCTGAAGTTAACCAATGAAATAATTCAGGTAGGG
>Pg-03r170320s1071216:144263-163208_18056
GTGATTCTGAAGTTAACCAATGAAATAATTCAGGTAGGGCGAGCAAGAGGGAGGCAGTATTTGCATACTAGCTTCCACAA
>Pg-03r170320s1071216:144263-163208_18097
AGCAAGAGGGAGGCAGTATTTGCATACTAGCTTCCACAAAATCTAGGGGAAGATTTTATATAAAATTGTAATATTTGTTG
>Pg-03r170320s1071216:144263-163208_18138
TCTAGGGGAAGATTTTATATAAAATTGTAATATTTGTTGTGGAATTATAAGTCCTGATTAAAAAAAGTATAAAAATAACA
>Pg-03r170320s1071216:144263-163208_18179
GAATTATAAGTCCTGATTAAAAAAAGTATAAAAATAACAATATGGTTCTCCCTTAACAAAGTTGATCTTGTCAAGTAGCT
>Pg-03r170320s1071216:144263-163208_18220
ATGGTTCTCCCTTAACAAAGTTGATCTTGTCAAGTAGCTATATAGTGGTGGATGGGTAGGTATATTTCCATATTGGAAGG
>Pg-03r170320s1071216:144263-163208_18261
ATAGTGGTGGATGGGTAGGTATATTTCCATATTGGAAGGGTAGCTATATTAAAGTGGAAAATTGAGAGTAGATAAATTTA
>Pg-03r170320s1071216:144263-163208_18302
AGCTATATTAAAGTGGAAAATTGAGAGTAGATAAATTTAATTTTTTTTTTATAATTTATTATTTTTAATGAAATTTTAAT
>Pg-03r170320s1071216:144263-163208_18343
TTTTTTTTTATAATTTATTATTTTTAATGAAATTTTAATAATTTGGGTTTTAATTAAATTTTAATAATTTGGGTTTTAAT
>Pg-03r170320s1071216:144263-163208_18384
TTTGGGTTTTAATTAAATTTTAATAATTTGGGTTTTAATTAAATTTTAATAATTTGCCTTTTTTAAAACTAGTTAAAATT
>Pg-03r170320s1071216:144263-163208_18425
AATTTTAATAATTTGCCTTTTTTAAAACTAGTTAAAATTTTAAATGTAAAGTTTCATTGTTAAAGTTACAATGTGAAATT
>Pg-03r170320s1071216:144263-163208_18466
AAATGTAAAGTTTCATTGTTAAAGTTACAATGTGAAATTATAATTTTGGCCAAATAAGATTTGGTCAAAAAAGTTTGAAA
>Pg-03r170320s1071216:144263-163208_18507
AATTTTGGCCAAATAAGATTTGGTCAAAAAAGTTTGAAAAAAAATAAATAAAGTGAAGTTGTTCATTTTATTAATTTACT
>Pg-03r170320s1071216:144263-163208_18548
AAATAAATAAAGTGAAGTTGTTCATTTTATTAATTTACTATGTAGTCAAATTATTACATGGAAGTCTCTAGTTCCACAAA
>Pg-03r170320s1071216:144263-163208_18589
GTAGTCAAATTATTACATGGAAGTCTCTAGTTCCACAAATAAAGAAGTCTAGTTAATTAATATAATTTATATGACTAAAC
>Pg-03r170320s1071216:144263-163208_18630
AAGAAGTCTAGTTAATTAATATAATTTATATGACTAAACTTTGATTTTAAATGAGATTATTAATATTATTTAATCTCATG
>Pg-03r170320s1071216:144263-163208_18671
TGATTTTAAATGAGATTATTAATATTATTTAATCTCATGATATACATTTTTTTCCAAAAAAAAATTACTCATTATATTAT
>Pg-03r170320s1071216:144263-163208_18712
ATACATTTTTTTCCAAAAAAAAATTACTCATTATATTATAGATATAATTTGTGTATACATGGCATAAACTTAGTTAAATA
>Pg-03r170320s1071216:144263-163208_18753
ATATAATTTGTGTATACATGGCATAAACTTAGTTAAATATTAGCTTGATAGAGGTAGCTTATGTTTTTGTGCTTTAAGAC
>Pg-03r170320s1071216:144263-163208_18794
AGCTTGATAGAGGTAGCTTATGTTTTTGTGCTTTAAGACTATTAAGAGTTATCGAGAGAGTATATAGGACTTCCCCAGCC
>Pg-03r170320s1071216:144263-163208_18835
TTAAGAGTTATCGAGAGAGTATATAGGACTTCCCCAGCCCTAGAATCAAATTTATTCCTATTATAACCGAGTGTTCGGAC
>Pg-03r170320s1071216:144263-163208_18865
TCCCCAGCCCTAGAATCAAATTTATTCCTATTATAACCGAGTGTTCGGACCCAGGACTCCAACTCAACCAATGAGTAATC
>Pg-03r170320s0092010:261393-265450_0
ACTGCAAATTTTTGTATGTTATTTTATCTTAATAGTATTTTATGGGCAGTCAACTTCAAAACAATGTAATAACAGATCCG
>Pg-03r170320s0092010:261393-265450_41
ATGGGCAGTCAACTTCAAAACAATGTAATAACAGATCCGATGCAACACCCCAACATTGCAAACCTTACGCAAAGAAGAGC
>Pg-03r170320s0092010:261393-265450_82
GCAACACCCCAACATTGCAAACCTTACGCAAAGAAGAGCAAGCAGTAAACAAGAAACTAGTTAAGAACCACCAAAAGGCC
>Pg-03r170320s0092010:261393-265450_123
GCAGTAAACAAGAAACTAGTTAAGAACCACCAAAAGGCCCAACTGCAGCCGCAGGACCCAAACTCTGCAAAGTCGAATCA
>Pg-03r170320s0092010:261393-265450_164
ACTGCAGCCGCAGGACCCAAACTCTGCAAAGTCGAATCAAACAAAAATAAACAACATCCAACGAACAAAGACACAAGCAA
>Pg-03r170320s0092010:261393-265450_205
CAAAAATAAACAACATCCAACGAACAAAGACACAAGCAACAACCAATCCACCAAGAATGAGGCAGTTCCAATCACGGTTG
>Pg-03r170320s0092010:261393-265450_246
ACCAATCCACCAAGAATGAGGCAGTTCCAATCACGGTTGCAGAACCCCAAACGTGCAAACTGCAACAAGACAAACAAACA
>Pg-03r170320s0092010:261393-265450_287
GAACCCCAAACGTGCAAACTGCAACAAGACAAACAAACAAACAAGAACAACAACAATAGGCAAATAAGAAATCAGTGGAG
>Pg-03r170320s0092010:261393-265450_328
CAAGAACAACAACAATAGGCAAATAAGAAATCAGTGGAGATGCAAGAAGAAAGCATGGACCAGTGAAGCAACAATGTCGT
>Pg-03r170320s0092010:261393-265450_369
GCAAGAAGAAAGCATGGACCAGTGAAGCAACAATGTCGTTGAAGCACAATATTGCCCAAATTGTCTGCAGAGAACATTGC
>Pg-03r170320s0092010:261393-265450_410
AAGCACAATATTGCCCAAATTGTCTGCAGAGAACATTGCATATAAAATAAAAAAACAGAAGATAATGTATTGTAACAGGC
>Pg-03r170320s0092010:261393-265450_451
ATAAAATAAAAAAACAGAAGATAATGTATTGTAACAGGCCTGCTAAGTAAACATTCAACACTGCCAAGCTTGTTAGGTAA
>Pg-03r170320s0092010:261393-265450_492
GCTAAGTAAACATTCAACACTGCCAAGCTTGTTAGGTAAACATTTAAGTCTGCAAGATACCAGATATATAAAATATGCAG
>Pg-03r170320s0092010:261393-265450_533
ATTTAAGTCTGCAAGATACCAGATATATAAAATATGCAGAACAGAAACGAAATGCTAGAAATAACAGAATAACAGTAAAA
>Pg-03r170320s0092010:261393-265450_573
ACAGAAACGAAATGCTAGAAATAACAGAATAACAGTAAAATATCCAGCATAATCTTCACAATACACAGAAATGATATACG
>Pg-03r170320s0092010:261393-265450_663
CAAATGGTCATTATAGCAAACTTTCTTGTAATATATCAAAAATTTATTTGCGTATGCGTTCAAATAGTTGAAGAGGATGG
>Pg-03r170320s0092010:261393-265450_704
ATTTATTTGCGTATGCGTTCAAATAGTTGAAGAGGATGGTTGGATTGAAAAACAATAAATCCTCAAATTATATAGATTCC
>Pg-03r170320s0092010:261393-265450_745
GGATTGAAAAACAATAAATCCTCAAATTATATAGATTCCAATGAAGTATGAGACTCATAGTAAAGTCATCCTGATTCTTG
>Pg-03r170320s0092010:261393-265450_786
TGAAGTATGAGACTCATAGTAAAGTCATCCTGATTCTTGTGTTTAAAAACTCCCACAGTCTCCCATGATTGGCAGCAAGA
>Pg-03r170320s0092010:261393-265450_827
TTTAAAAACTCCCACAGTCTCCCATGATTGGCAGCAAGATATTAGCAAATGCTAACTTAGATGATTCACAATGGAAGCCA
>Pg-03r170320s0092010:261393-265450_868
TTAGCAAATGCTAACTTAGATGATTCACAATGGAAGCCAATATAATCATTACAACTATAAACTACATTGAGATGTTACCA
>Pg-03r170320s0092010:261393-265450_909
ATAATCATTACAACTATAAACTACATTGAGATGTTACCAAGTAGTAAGAGTCTGAGTATGAAATACAAGATAATCCTCTC
>Pg-03r170320s0092010:261393-265450_950
TAGTAAGAGTCTGAGTATGAAATACAAGATAATCCTCTCTGCTCCATAATCAGGACTCTGGCCTGGGACGCTTCCTGGTA
>Pg-03r170320s0092010:261393-265450_991
CTCCATAATCAGGACTCTGGCCTGGGACGCTTCCTGGTATTTGGTGTACTCTCAGCAGCCTCGGGGATTAATAATTCATT
>Pg-03r170320s0092010:261393-265450_1032
TGGTGTACTCTCAGCAGCCTCGGGGATTAATAATTCATTTGATAAGACAACCTTATCCTGAAGACTTGAATCCTTCATAA
>Pg-03r170320s0092010:261393-265450_1073
ATAAGACAACCTTATCCTGAAGACTTGAATCCTTCATAAGACCCTCTTCCATATCCACACTGTCAGGATCAGGTAAGTGC
>Pg-03r170320s0092010:261393-265450_1114
CCCTCTTCCATATCCACACTGTCAGGATCAGGTAAGTGCAATACTTCTTGAGCAACTTCCATGTCAGGGCTCTGTTTCTG
>Pg-03r170320s0092010:261393-265450_1155
TACTTCTTGAGCAACTTCCATGTCAGGGCTCTGTTTCTGTCTCTCATCAGGCACATGGGTACCTCTCAGAGTTGCTGCTG
>Pg-03r170320s0092010:261393-265450_1196
TCTCATCAGGCACATGGGTACCTCTCAGAGTTGCTGCTGTGCCTGTTGCATCTACATCCACTGGACCACTATCATCAAGG
>Pg-03r170320s0092010:261393-265450_1237
CCTGTTGCATCTACATCCACTGGACCACTATCATCAAGGTCTGTAACCGTTGTGTTTAGAGCCTGATTTTCTTCTTCAGA
>Pg-03r170320s0092010:261393-265450_1278
TGTAACCGTTGTGTTTAGAGCCTGATTTTCTTCTTCAGATGCCTGAGTAGAAGTAGCACCAGGTCCCGTTTTAGCAGCAC
>Pg-03r170320s0092010:261393-265450_1319
CCTGAGTAGAAGTAGCACCAGGTCCCGTTTTAGCAGCACGTTTGGATTTGTCAGTTGCAGACTTCTCATATAACTTAGTT
>Pg-03r170320s0092010:261393-265450_1360
TTGGATTTGTCAGTTGCAGACTTCTCATATAACTTAGTTTGAATTTCAGGAGGAAGTAGATCAGGTGGAACAACACCTTC
>Pg-03r170320s0092010:261393-265450_1401
AATTTCAGGAGGAAGTAGATCAGGTGGAACAACACCTTCAATGCCATGCTGTGCGAACCTGGAAAACCCCTCTAGGTCTT
>Pg-03r170320s0092010:261393-265450_1442
TGCCATGCTGTGCGAACCTGGAAAACCCCTCTAGGTCTTGCCGTGCCGAAAAGCGCAGGCCTTTCCAACAGTAAACACGG
>Pg-03r170320s0092010:261393-265450_1483
CGTGCCGAAAAGCGCAGGCCTTTCCAACAGTAAACACGGTCGTTCTTGTGGTGATACTCTGCCTCAATTCCAGCAGAAGG
>Pg-03r170320s0092010:261393-265450_1524
GTTCTTGTGGTGATACTCTGCCTCAATTCCAGCAGAAGGATCCATATCATCAGCCAGATCTTTCCAGTATTCTGTAACAG
>Pg-03r170320s0092010:261393-265450_1565
CCATATCATCAGCCAGATCTTTCCAGTATTCTGTAACAGAAGGCATCTTCACCCTTTTTGCATCTGTCAGGGCATTCGGA
>Pg-03r170320s0092010:261393-265450_1606
GGCATCTTCACCCTTTTTGCATCTGTCAGGGCATTCGGATTCTGCTCTGCCCATTTCCATATTTGTGAGAGTTGCTTGTT
>Pg-03r170320s0092010:261393-265450_1647
CTGCTCTGCCCATTTCCATATTTGTGAGAGTTGCTTGTTTCCCAGTCTCCACCTTGGCCTGCGTTTTTTCACACCATCTT
>Pg-03r170320s0092010:261393-265450_1688
CCAGTCTCCACCTTGGCCTGCGTTTTTTCACACCATCTTGATTTTTTTTTGCCTCTGATACTTGTTGCTGAGGCTGCCTT
>Pg-03r170320s0092010:261393-265450_1729
TTTTTTTTTGCCTCTGATACTTGTTGCTGAGGCTGCCTTTCAAATGGCAAACACCCATCACGCTTCCACCAAACCCAGTT
>Pg-03r170320s0092010:261393-265450_1770
AAATGGCAAACACCCATCACGCTTCCACCAAACCCAGTTCTGCTCACGTTCCAGTATGTGCTCAATTTTCCGAACAAACT
>Pg-03r170320s0092010:261393-265450_1811
GCTCACGTTCCAGTATGTGCTCAATTTTCCGAACAAACTCTCTTCCTTCTGGTGGGGTGATTTGGAGAAGCTTCTTCACA
>Pg-03r170320s0092010:261393-265450_1852
CTTCCTTCTGGTGGGGTGATTTGGAGAAGCTTCTTCACACGCTCTTCAAAGGTCCTGATTTCATCTCTCAGGCTTTCCTT
>Pg-03r170320s0092010:261393-265450_1893
CTCTTCAAAGGTCCTGATTTCATCTCTCAGGCTTTCCTTTAAACCCTCCTTGTCACCTTTTCCTGAACGCTTGAGATAGT
>Pg-03r170320s0092010:261393-265450_1934
AACCCTCCTTGTCACCTTTTCCTGAACGCTTGAGATAGTCAAGAACAATTAAGCATTGCACAAGAACATGGCGTCTAAAG
>Pg-03r170320s0092010:261393-265450_1975
AGAACAATTAAGCATTGCACAAGAACATGGCGTCTAAAGCTAGGATCTCTTAACTCTAAACTCATCAGATTACTTCTTGT
>Pg-03r170320s0092010:261393-265450_2016
AGGATCTCTTAACTCTAAACTCATCAGATTACTTCTTGTCAGATATTTGACACTAGAAGCTGCAGCCTCTAGCATGGGAT
>Pg-03r170320s0092010:261393-265450_2057
GATATTTGACACTAGAAGCTGCAGCCTCTAGCATGGGATCATCTTCTTCAAGAGCACTAGAAGAAGATGCTTGATGATCT
>Pg-03r170320s0092010:261393-265450_2098
TCTTCTTCAAGAGCACTAGAAGAAGATGCTTGATGATCTGGATCTTCTTCATCAAGATCACCTGCATTTCCATTTGTAGC
>Pg-03r170320s0092010:261393-265450_2139
ATCTTCTTCATCAAGATCACCTGCATTTCCATTTGTAGCATGATCACCAAGTTGCTGGGTTTCAAAAGCATCCAGCACAA
>Pg-03r170320s0092010:261393-265450_2180
GATCACCAAGTTGCTGGGTTTCAAAAGCATCCAGCACAATTGTTAAACTTGCAGTGAAGCTCTGCCACTTAGCAAGACTG
>Pg-03r170320s0092010:261393-265450_2221
GTTAAACTTGCAGTGAAGCTCTGCCACTTAGCAAGACTGCGAATCATGGGAGCAGGATTGCAAAAGTATTCCTGTAAACC
>Pg-03r170320s0092010:261393-265450_2262
AATCATGGGAGCAGGATTGCAAAAGTATTCCTGTAAACCCCATAACGTCTTATAAAAATCGTAGTCAATAATAGAAATCC
>Pg-03r170320s0092010:261393-265450_2303
ATAACGTCTTATAAAAATCGTAGTCAATAATAGAAATCCCATCAGAATTTTCATACTTTGTGTCATTAGACGTGTTGAAA
>Pg-03r170320s0092010:261393-265450_2344
TCAGAATTTTCATACTTTGTGTCATTAGACGTGTTGAAAATCCCCTTAATGTTAACTGCTGAACGCTCTGAGAGTGGGAA
>Pg-03r170320s0092010:261393-265450_2385
CCCCTTAATGTTAACTGCTGAACGCTCTGAGAGTGGGAAAAAATGTGCTAGAAACGTAAGAATTCGACCACAGAAGACCA
>Pg-03r170320s0092010:261393-265450_2426
AATGTGCTAGAAACGTAAGAATTCGACCACAGAAGACCACATCACTTGCCTTGGATAGACGGCGAAGGAGCTGATTGCAT
>Pg-03r170320s0092010:261393-265450_2467
TCACTTGCCTTGGATAGACGGCGAAGGAGCTGATTGCATGTCCTGAGCATGACAAGCTTCCCTCTCCCAAAGAGCTCTGC
>Pg-03r170320s0092010:261393-265450_2508
CCTGAGCATGACAAGCTTCCCTCTCCCAAAGAGCTCTGCCTTTCCAAGAACATCCTGCTTGTTTTCAATGTACCTAAAAA
>Pg-03r170320s0092010:261393-265450_2549
TTCCAAGAACATCCTGCTTGTTTTCAATGTACCTAAAAATCTGCTTGCAGTCTTTGATCGTTGACATCTCAGTCAAATCT
>Pg-03r170320s0092010:261393-265450_2590
TGCTTGCAGTCTTTGATCGTTGACATCTCAGTCAAATCTTCAAGCAACTGGAATATGAGGCCTCCTTCCACATGACCCAT
>Pg-03r170320s0092010:261393-265450_2631
AAGCAACTGGAATATGAGGCCTCCTTCCACATGACCCATTTGGCAAAGATAAAGCACAATATCAAGAAGCCTGGGTATAA
>Pg-03r170320s0092010:261393-265450_2672
GGCAAAGATAAAGCACAATATCAAGAAGCCTGGGTATAATTCCACAATTGTTTTCTGCATCCTCTTCTGCAATAGATTCT
>Pg-03r170320s0092010:261393-265450_2713
CCACAATTGTTTTCTGCATCCTCTTCTGCAATAGATTCTCCATGCTGCATTGTGGCCTCTCCGGCCTCAACTGCAGAGGT
>Pg-03r170320s0092010:261393-265450_2754
ATGCTGCATTGTGGCCTCTCCGGCCTCAACTGCAGAGGTCACTAGCTCCTGAAGCAAAGTTCTCAAACCGTTTTCTAAAA
>Pg-03r170320s0092010:261393-265450_2795
CTAGCTCCTGAAGCAAAGTTCTCAAACCGTTTTCTAAAAACTGATTTTCATCTTGGGCGAGCACGGTTTGGTTCTTAGGA
>Pg-03r170320s0092010:261393-265450_2836
TGATTTTCATCTTGGGCGAGCACGGTTTGGTTCTTAGGATTCACAGCCTCCTGCAATGCCTGAAGTGCAAATGTGGATGG
>Pg-03r170320s0092010:261393-265450_2877
CACAGCCTCCTGCAATGCCTGAAGTGCAAATGTGGATGGATGGCCTGGCTTCGTCAATGCATCTCCGAATATATCCCATA
>Pg-03r170320s0092010:261393-265450_2918
GGCCTGGCTTCGTCAATGCATCTCCGAATATATCCCATACTCGGTCTCTCTGGGCATGGCTAGAGATGGGGACAGAGGTT
>Pg-03r170320s0092010:261393-265450_2959
CGGTCTCTCTGGGCATGGCTAGAGATGGGGACAGAGGTTGTTTCCTGAGAAGACTGAACTCTCAGGGAAGGAGCAAAAGG
>Pg-03r170320s0092010:261393-265450_3000
TTCCTGAGAAGACTGAACTCTCAGGGAAGGAGCAAAAGGCGCGTTGCTTTCTGCCATCTTCTAAACCCTACTCATCAACT
>Pg-03r170320s0092010:261393-265450_3041
CGTTGCTTTCTGCCATCTTCTAAACCCTACTCATCAACTTCTGTCTTTCTCCTCAAGGACTGCTCAAAATTTGAGAATAT
>Pg-03r170320s0092010:261393-265450_3082
TGTCTTTCTCCTCAAGGACTGCTCAAAATTTGAGAATATGGGTACCAGCATCAAAATTGTCTTCGATGTTTTCCAGAATG
>Pg-03r170320s0092010:261393-265450_3123
GTACCAGCATCAAAATTGTCTTCGATGTTTTCCAGAATGAATATGGACGAATAGTTATTCGGTTTCGGTTAGTTATATCG
>Pg-03r170320s0092010:261393-265450_3164
TATGGACGAATAGTTATTCGGTTTCGGTTAGTTATATCGAAGGTTAATGGTTGTCTCCTGAAATGTGCCCCGTATTTTCA
>Pg-03r170320s0092010:261393-265450_3205
GGTTAATGGTTGTCTCCTGAAATGTGCCCCGTATTTTCATGAATATGATAAAAATAAATAACATTAATTATAAAACAATT
>Pg-03r170320s0092010:261393-265450_3246
AATATGATAAAAATAAATAACATTAATTATAAAACAATTTTAAATTTTAAATGTATGGTTGAGGTCAGATTGCATTTTTG
>Pg-03r170320s0092010:261393-265450_3287
AAATTTTAAATGTATGGTTGAGGTCAGATTGCATTTTTGGTAAGTAAATCTGTTGGAGACATCTAGTGATGTTCCATGAT
>Pg-03r170320s0092010:261393-265450_3328
AAGTAAATCTGTTGGAGACATCTAGTGATGTTCCATGATCGCATGATCTCTTGTTTGTAATTCACAACACTCAAGCTAAT
>Pg-03r170320s0092010:261393-265450_3369
CATGATCTCTTGTTTGTAATTCACAACACTCAAGCTAATCCACCGGGCTTGTTAATGTGTTATTGATGTGTGAATCATGA
>Pg-03r170320s0092010:261393-265450_3410
ACCGGGCTTGTTAATGTGTTATTGATGTGTGAATCATGAAAATAACAAATAGTAAGCTTTGTCCTTCTTTTTATTGGCTT
>Pg-03r170320s0092010:261393-265450_3451
ATAACAAATAGTAAGCTTTGTCCTTCTTTTTATTGGCTTCTCGAACCTTGCTCCTTCTCTTGATAGCTATGGCATTAACT
>Pg-03r170320s0092010:261393-265450_3492
CGAACCTTGCTCCTTCTCTTGATAGCTATGGCATTAACTCTATCAACATGCCTCTCACCCCCTTCCAAAAATTCCCCTCA
>Pg-03r170320s0092010:261393-265450_3533
ATCAACATGCCTCTCACCCCCTTCCAAAAATTCCCCTCAACCTCTTCTTATTTGGCAACAATTATAAATATGTTTTCATT
>Pg-03r170320s0092010:261393-265450_3574
CTCTTCTTATTTGGCAACAATTATAAATATGTTTTCATTTGATCTTTGATCCTTCTACCATTTATCTTTTAGAAAAAGGC
>Pg-03r170320s0092010:261393-265450_3615
ATCTTTGATCCTTCTACCATTTATCTTTTAGAAAAAGGCTTTAATTTTGTTATGGCCCCTCATCGTATTTCTGTAGGTAT
>Pg-03r170320s0092010:261393-265450_3656
TAATTTTGTTATGGCCCCTCATCGTATTTCTGTAGGTATCCATTGTTATATCAAATCCATAACACATCATTTTCCTACAC
>Pg-03r170320s0092010:261393-265450_3697
ATTGTTATATCAAATCCATAACACATCATTTTCCTACACATGAAATTGAGGAAATTAGACAAGAGTGTGGTAGAATTCTT
>Pg-03r170320s0092010:261393-265450_3738
GAAATTGAGGAAATTAGACAAGAGTGTGGTAGAATTCTTTGTCTTTTCAAACCTCCTAAACCAAACTTATGAAAAGAAGA
>Pg-03r170320s0092010:261393-265450_3779
TCTTTTCAAACCTCCTAAACCAAACTTATGAAAAGAAGAATTTCAATCCATTCACCGTCTTAATGATAACCCCAATATCA
>Pg-03r170320s0092010:261393-265450_3820
TTCAATCCATTCACCGTCTTAATGATAACCCCAATATCATCATTTTAAAAGCCAATAAAGGGAATGCTATAGTCATTATG
>Pg-03r170320s0092010:261393-265450_3861
ATTTTAAAAGCCAATAAAGGGAATGCTATAGTCATTATGAATATCTCTGACTATGAATCTAAACTTCTAGACCTTCTTCC
>Pg-03r170320s0092010:261393-265450_3902
TATCTCTGACTATGAATCTAAACTTCTAGACCTTCTTCCTCCTATAAAACTCTTTGCAAGAACCCAATCAATATCATAAC
>Pg-03r170320s0092010:261393-265450_3943
CTATAAAACTCTTTGCAAGAACCCAATCAATATCATAACTAGCTTAGTTACCAAAACCATCAAATCTTCATCCCTAGACC
>Pg-03r170320s0092010:261393-265450_3977
ATAACTAGCTTAGTTACCAAAACCATCAAATCTTCATCCCTAGACCCCACAATTCAAAAACGTCTTAGCAACCAAAAATT
>Pg-03r170320s1200215:139803-145147_0
ACATTGCTTTTCAACAAAGGCCCAAAACTCCTTGAACTTATCAAAGACAAGGTTCTTATTTTTCAGGAAAAAGAGCCATG
>Pg-03r170320s1200215:139803-145147_44
AGACAAGGTTCTTATTTTTCAGGAAAAAGAGCCATGTAAAGTGAGATAAATCATCAATGAAAGTCAAAATGTACCTTGCA
>Pg-03r170320s1200215:139803-145147_88
GATAAATCATCAATGAAAGTCAAAATGTACCTTGCACTTGCCAGTGAAGGTAGATTGATGCACATACATCATTGTGAACT
>Pg-03r170320s1200215:139803-145147_132
TGAAGGTAGATTGATGCACATACATCATTGTGAACTAGTTCCAGTAGGTTCTGTGCTCTCCATGCTTTTATAGAGTCGAA
>Pg-03r170320s1200215:139803-145147_176
TAGGTTCTGTGCTCTCCATGCTTTTATAGAGTCGAATGGTGCTTGATGATGTTTCCCAAGTACATAACCCTTATAGACTC
>Pg-03r170320s1200215:139803-145147_220
GATGATGTTTCCCAAGTACATAACCCTTATAGACTCCTTTAGGGAGAAACACTTTCAGAAAACCAACAACCATGTTCTAA
>Pg-03r170320s1200215:139803-145147_264
AGAAACACTTTCAGAAAACCAACAACCATGTTCTAAGTTGCCAATGCCTTCAAACTTCAGAAATTTTAAGTGTCAGAGTC
>Pg-03r170320s1200215:139803-145147_308
TGCCTTCAAACTTCAGAAATTTTAAGTGTCAGAGTCGCTCATGCCAAATTCGAATTCACTCATCAGTGTGAGCAACAAGT
>Pg-03r170320s1200215:139803-145147_352
CAAATTCGAATTCACTCATCAGTGTGAGCAACAAGTGCAATTGGTTCAGTGTCAGGCCGAGTCATGTCACGAAACTTGTA
>Pg-03r170320s1200215:139803-145147_396
TTCAGTGTCAGGCCGAGTCATGTCACGAAACTTGTACAAACTATCCGTCGAGTCGAGAGCCCGTTGAAGACAATCAAATT
>Pg-03r170320s1200215:139803-145147_440
CCGTCGAGTCGAGAGCCCGTTGAAGACAATCAAATTTCCTTTCTTTAGATCATGAACATAGAACCAATCTAGCCAAAATT
>Pg-03r170320s1200215:139803-145147_484
TTAGATCATGAACATAGAACCAATCTAGCCAAAATTCCACAATATTACATGTCTATTTTAGCTGAGCAACATACAACATA
>Pg-03r170320s1200215:139803-145147_528
TTACATGTCTATTTTAGCTGAGCAACATACAACATATTGGCACATGATAAACGTTGATAATCTTCCCATGTCGACAAGCA
>Pg-03r170320s1200215:139803-145147_572
TGATAAACGTTGATAATCTTCCCATGTCGACAAGCAACATTACCCTGATCAACAACATCCATAGAAAAATCATCAACAAC
>Pg-03r170320s1200215:139803-145147_616
CTGATCAACAACATCCATAGAAAAATCATCAACAACATAGATTTTCCTCTCCTTAGCTTCATCCAACCATGTGAACAAGG
>Pg-03r170320s1200215:139803-145147_660
TCCTCTCCTTAGCTTCATCCAACCATGTGAACAAGGAGTCATACTTAGCCACGTGATGAGTACACCCAGATTCAACTACC
>Pg-03r170320s1200215:139803-145147_704
TTAGCCACGTGATGAGTACACCCAGATTCAACTACCCATTCGTTCTATGTTGAATGAGACAACAAGGCCTAAGAATTTTT
>Pg-03r170320s1200215:139803-145147_748
CTATGTTGAATGAGACAACAAGGCCTAAGAATTTTTAACTTGAAAGGTGAAATTATTAGTGAGTTGACATACAATGGACA
>Pg-03r170320s1200215:139803-145147_792
AGGTGAAATTATTAGTGAGTTGACATACAATGGACACATCTCCTTCAAGGCATTTAACCTTCTCCTCTAAGTTGTCTCAC
>Pg-03r170320s1200215:139803-145147_818
ACAATGGACACATCTCCTTCAAGGCATTTAACCTTCTCCTCTAAGTTGTCTCACTTCTTGTAACATACTTTCTCCACTTG
>Pg-03r170320s1200215:139803-145147_908
ACCTGAAAACCTATATAGACTTTACTGTTTTCTTATTTAACCTGAAAACCTAAATACCTGAAAACCTATATAGACTTTAC
>Pg-03r170320s1200215:139803-145147_949
CTGAAAACCTAAATACCTGAAAACCTATATAGACTTTACTGTTTTCTTATTTAACCTAATTGCGAATTTAGGTAAAGTCT
>Pg-03r170320s1200215:139803-145147_990
TTTTCTTATTTAACCTAATTGCGAATTTAGGTAAAGTCTATATACCTGAAAACCTTTGTATTTGATGAGCTCTTTAATTC
>Pg-03r170320s1200215:139803-145147_1031
ATACCTGAAAACCTTTGTATTTGATGAGCTCTTTAATTCTGTCAACGATGAATACATCGTCTTCGTCGTCTATGAAACCG
>Pg-03r170320s1200215:139803-145147_1072
TCAACGATGAATACATCGTCTTCGTCGTCTATGAAACCGACATCGCCAGTATGCAGCCATCCGTCGCTGTCCACTGTTTT
>Pg-03r170320s1200215:139803-145147_1113
ATCGCCAGTATGCAGCCATCCGTCGCTGTCCACTGTTTTCTCGGTTTCTGTCTGTTGCTTGTAGTAGCCTGCGCGATTAA
>Pg-03r170320s1200215:139803-145147_1154
CGGTTTCTGTCTGTTGCTTGTAGTAGCCTGCGCGATTAAGGCAATGCAGTTGAGAAAGATAAAAATTCTAACCCTATATT
>Pg-03r170320s1200215:139803-145147_1195
CAATGCAGTTGAGAAAGATAAAAATTCTAACCCTATATTGCTATACATTACAGTCTGCAATGTCACTTTTGCACAGAGGC
>Pg-03r170320s1200215:139803-145147_1236
TATACATTACAGTCTGCAATGTCACTTTTGCACAGAGGCTTTCAGTGCACGGATCTGAGTCTGACCTCGCATGACACATT
>Pg-03r170320s1200215:139803-145147_1277
TCAGTGCACGGATCTGAGTCTGACCTCGCATGACACATTGGCTTCTGACACACACCTCCCCGGTGGAATTCCTGGGCAAT
>Pg-03r170320s1200215:139803-145147_1318
CTTCTGACACACACCTCCCCGGTGGAATTCCTGGGCAATGACTTTCCAGTTCTAGGATCAATAAATTTCACCTCCAGATT
>Pg-03r170320s1200215:139803-145147_1359
CTTTCCAGTTCTAGGATCAATAAATTTCACCTCCAGATTGGGAAGAATAAAACCAACTGAACTCTTCTTGGCTCTCCCAC
>Pg-03r170320s1200215:139803-145147_1400
GAAGAATAAAACCAACTGAACTCTTCTTGGCTCTCCCACGTATGTTTCCAGGAGCGCAATGAGTCAATGTGATGCAACTG
>Pg-03r170320s1200215:139803-145147_1441
ATGTTTCCAGGAGCGCAATGAGTCAATGTGATGCAACTGTGTTCCGTAAGACCATATGCCTGTCATTACACCAAACAAAG
>Pg-03r170320s1200215:139803-145147_1482
TTCCGTAAGACCATATGCCTGTCATTACACCAAACAAAGAAACGTTTTTTCTCGATTCATCAAACTAACACACGGTGTTA
>Pg-03r170320s1200215:139803-145147_1523
ACGTTTTTTCTCGATTCATCAAACTAACACACGGTGTTATGCAAGTAAAGACGTTCATAAAACTGAGACAAATAAAGTGC
>Pg-03r170320s1200215:139803-145147_1564
CAAGTAAAGACGTTCATAAAACTGAGACAAATAAAGTGCATCGACGATACATAAAAATTAGGTTGTATTCAGGTTGAAAT
>Pg-03r170320s1200215:139803-145147_1605
CGACGATACATAAAAATTAGGTTGTATTCAGGTTGAAATTAGGGACTTAATCTGATCTAAAGGGCCTGAGCAATCAAAAT
>Pg-03r170320s1200215:139803-145147_1646
GGGACTTAATCTGATCTAAAGGGCCTGAGCAATCAAAATTGTAATGGTTTTCTAAATCAATTCAATCTAAGCATCAATGG
>Pg-03r170320s1200215:139803-145147_1687
TAATGGTTTTCTAAATCAATTCAATCTAAGCATCAATGGTGGAAATTTATTGGGAAAACTTAAAGTTCAGGCCAACAAAT
>Pg-03r170320s1200215:139803-145147_1728
GAAATTTATTGGGAAAACTTAAAGTTCAGGCCAACAAATTCCCACCTGTGCTCTAGTAATGTTTTTTTCCAGTAAATCTC
>Pg-03r170320s1200215:139803-145147_1769
CCACCTGTGCTCTAGTAATGTTTTTTTCCAGTAAATCTCCTATCACCATCTTCATAAAGGGAAAGTTGAAGGTTGATTTT
>Pg-03r170320s1200215:139803-145147_1810
ATCACCATCTTCATAAAGGGAAAGTTGAAGGTTGATTTTTTAAAATAAACTTCTCCACTATCATCTTTATTTATCTTCAA
>Pg-03r170320s1200215:139803-145147_1851
AAAATAAACTTCTCCACTATCATCTTTATTTATCTTCAAGTTTATGAAAATATACATATCTTACTTCTTCTGGATTTGAA
>Pg-03r170320s1200215:139803-145147_1892
TTATGAAAATATACATATCTTACTTCTTCTGGATTTGAAAAAAACCCCAGTTGCAGCAGTGCTTGATTGAGTGCCCATCC
>Pg-03r170320s1200215:139803-145147_1933
AAACCCCAGTTGCAGCAGTGCTTGATTGAGTGCCCATCCATTGCTGAGTGTCCATCCAATCCATGCCGTGTTGTATGTGT
>Pg-03r170320s1200215:139803-145147_1974
TGCTGAGTGTCCATCCAATCCATGCCGTGTTGTATGTGTCCCTTCTTCTTGTATAGAGAAAACTTGGGAAAAAACTAATC
>Pg-03r170320s1200215:139803-145147_2015
CTTCTTCTTGTATAGAGAAAACTTGGGAAAAAACTAATCATAATCTCATTCCATGGTTCAATGGGGAAAATTGCTTGGTA
>Pg-03r170320s1200215:139803-145147_2056
AATCTCATTCCATGGTTCAATGGGGAAAATTGCTTGGTATGACGGGTTAACTGAGGACTTGAGGTGAACTGCTCCAGGTG
>Pg-03r170320s1200215:139803-145147_2097
ACGGGTTAACTGAGGACTTGAGGTGAACTGCTCCAGGTGTAATTGAGTGTTATTATAATAATGTCTTTAAGACAAACAGT
>Pg-03r170320s1200215:139803-145147_2138
ATTGAGTGTTATTATAATAATGTCTTTAAGACAAACAGTGCTTTGTTGGTCACAGTTGGTGTGCCTGGTGTCATCCTAAT
>Pg-03r170320s1200215:139803-145147_2179
TTTGTTGGTCACAGTTGGTGTGCCTGGTGTCATCCTAATTATTTAAGTTTATGAAAATAAACATATCTTATTTCTTCTGA
>Pg-03r170320s1200215:139803-145147_2220
TTTAAGTTTATGAAAATAAACATATCTTATTTCTTCTGAATTTGAATTTGTAATCTTCTAAAAATAACACATATTTTCAA
>Pg-03r170320s1200215:139803-145147_2261
TTGAATTTGTAATCTTCTAAAAATAACACATATTTTCAACTTATTATATCAAATTATATCATATAATAAGTAAATTCCTT
>Pg-03r170320s1200215:139803-145147_2302
TATTATATCAAATTATATCATATAATAAGTAAATTCCTTATTTATATATATTATAGTAAGTAAATTCCTTACCAGATCTA
>Pg-03r170320s1200215:139803-145147_2343
TTATATATATTATAGTAAGTAAATTCCTTACCAGATCTATATCTACATATTTATACTATATCTACATATTTATGCCATAA
>Pg-03r170320s1200215:139803-145147_2384
TCTACATATTTATACTATATCTACATATTTATGCCATAATTTATCAATCTTAAATTTCCCAATCTGATCCTACTCAGAAC
>Pg-03r170320s1200215:139803-145147_2425
TATCAATCTTAAATTTCCCAATCTGATCCTACTCAGAACGGTACAGCAAACTGATTTTCTACTTCATAAACTAATTTTTG
>Pg-03r170320s1200215:139803-145147_2466
TACAGCAAACTGATTTTCTACTTCATAAACTAATTTTTGTTTCTAATTCCCCTTGAGGAAGTTCTCTTTAGAGATTACGA
>Pg-03r170320s1200215:139803-145147_2507
TCTAATTCCCCTTGAGGAAGTTCTCTTTAGAGATTACGAGTTTATCAATCTTAAATTTCCTAATCTGGTCCTACTCAGAA
>Pg-03r170320s1200215:139803-145147_2548
TTATCAATCTTAAATTTCCTAATCTGGTCCTACTCAGAACGGTACAGCAAACTGATTTTCTACTTCATAAACTAATTTTT
>Pg-03r170320s1200215:139803-145147_2589
GTACAGCAAACTGATTTTCTACTTCATAAACTAATTTTTGTTTCTAATTCCCCTTGAGGAAGTTCTCTTTGGAAATTCCT
>Pg-03r170320s1200215:139803-145147_2630
TTCTAATTCCCCTTGAGGAAGTTCTCTTTGGAAATTCCTCGTAAAGCTATGTGAAATATGAAAAATGGTCGGCTTTCCTA
>Pg-03r170320s1200215:139803-145147_2671
TAAAGCTATGTGAAATATGAAAAATGGTCGGCTTTCCTATCCCGGGCTTAACTCTCAATTGGAAAACGATATCGAAAAAC
>Pg-03r170320s1200215:139803-145147_2712
CCGGGCTTAACTCTCAATTGGAAAACGATATCGAAAAACATTCATTGCATATTACCTTACTGAGATGATGAATTTTGAAG
>Pg-03r170320s1200215:139803-145147_2753
TCATTGCATATTACCTTACTGAGATGATGAATTTTGAAGGTTACAAAATTGTTTAGTAGGAAAAATCGACTGGCCTGCAT
>Pg-03r170320s1200215:139803-145147_2794
TACAAAATTGTTTAGTAGGAAAAATCGACTGGCCTGCATTTGGTTATATTCTGTAGATCAATAAATTTTAGAAGAACTAA
>Pg-03r170320s1200215:139803-145147_2835
GGTTATATTCTGTAGATCAATAAATTTTAGAAGAACTAATCTGTAGATCAATAAATTTTAGAAGAATTAATCATTATGTC
>Pg-03r170320s1200215:139803-145147_2876
TGTAGATCAATAAATTTTAGAAGAATTAATCATTATGTCATTCTATATAATAATAATAATAATAATCTATTTTTAAGGTC
>Pg-03r170320s1200215:139803-145147_2917
TCTATATAATAATAATAATAATAATCTATTTTTAAGGTCACGGCCCAGCTATTTGATTGGTAAAGTCTACGAAGGTATAC
>Pg-03r170320s1200215:139803-145147_2958
GGCCCAGCTATTTGATTGGTAAAGTCTACGAAGGTATACATACCCTACCCCTTCTGGATTTGAACCTGTGACCTCTTAAG
>Pg-03r170320s1200215:139803-145147_2999
ACCCTACCCCTTCTGGATTTGAACCTGTGACCTCTTAAGAGGAAACACATGTTCTTAAACATTAGGTCCACTCAAACTGT
>Pg-03r170320s1200215:139803-145147_3040
GAAACACATGTTCTTAAACATTAGGTCCACTCAAACTGTATTATACACTATTAGCCTAGAAACAAAGTCAGCCTATGAAC
>Pg-03r170320s1200215:139803-145147_3081
TATACACTATTAGCCTAGAAACAAAGTCAGCCTATGAACAAATTAAACTAAAACAAAAAATAGATCATAAACCTATGTAA
>Pg-03r170320s1200215:139803-145147_3122
ATTAAACTAAAACAAAAAATAGATCATAAACCTATGTAAAACTGAAACCAAGGATAACCTATGAATGAATAAATGACAAT
>Pg-03r170320s1200215:139803-145147_3163
CTGAAACCAAGGATAACCTATGAATGAATAAATGACAATAAAACAGATAGATCATCAACCTATGTAAATCAGAATCCAAA
>Pg-03r170320s1200215:139803-145147_3204
AACAGATAGATCATCAACCTATGTAAATCAGAATCCAAAAGTTCAACATATCTACGCCATTAGGATACATATAAAAAACT
>Pg-03r170320s1200215:139803-145147_3245
TTCAACATATCTACGCCATTAGGATACATATAAAAAACTGTCATAAGCACAGATTCAAACCTACTTAGATCCAAGCTCGG
>Pg-03r170320s1200215:139803-145147_3286
CATAAGCACAGATTCAAACCTACTTAGATCCAAGCTCGGTAACAAGAACAGAAATATACCTCTTGAACTTCAACGCCAGG
>Pg-03r170320s1200215:139803-145147_3327
ACAAGAACAGAAATATACCTCTTGAACTTCAACGCCAGGGAATTTTTCCTCGAAAGTTCGTAGTAGATCCGGTGCCAATG
>Pg-03r170320s1200215:139803-145147_3368
ATTTTTCCTCGAAAGTTCGTAGTAGATCCGGTGCCAATGGAGCGGCTGCAGTCATAACAGCTTTGAGTTTCAAGCGGCCG
>Pg-03r170320s1200215:139803-145147_3409
GCGGCTGCAGTCATAACAGCTTTGAGTTTCAAGCGGCCGAGATCGAACTCGTCAACAATGGGATTTTTAACGAGGGCGAG
>Pg-03r170320s1200215:139803-145147_3450
ATCGAACTCGTCAACAATGGGATTTTTAACGAGGGCGAGCATTATAGGCGGAACAATAGGCGCGAAGTTGACTTCATATG
>Pg-03r170320s1200215:139803-145147_3491
TTATAGGCGGAACAATAGGCGCGAAGTTGACTTCATATGTAATCAAAGAAGTGATAAAGTGTCGGAGATCGAATCTGGAC
>Pg-03r170320s1200215:139803-145147_3532
ATCAAAGAAGTGATAAAGTGTCGGAGATCGAATCTGGACATGACCACGACCTTGCCTCTGTTGCGAAGAGTGGCGCAACA
>Pg-03r170320s1200215:139803-145147_3573
GACCACGACCTTGCCTCTGTTGCGAAGAGTGGCGCAACAGATGCCCATTATGCCATATATGTGAAAGAATGGCATCAGCC
>Pg-03r170320s1200215:139803-145147_3614
TGCCCATTATGCCATATATGTGAAAGAATGGCATCAGCCCCAACGTGGTAAAACTTCCTACAAGAGATTCATGGACATCA
>Pg-03r170320s1200215:139803-145147_3655
AACGTGGTAAAACTTCCTACAAGAGATTCATGGACATCAAACAAGGTAGAGCATAGATTTGCAATCAGATTTCTGTGAGT
>Pg-03r170320s1200215:139803-145147_3696
CAAGGTAGAGCATAGATTTGCAATCAGATTTCTGTGAGTGAGCATGACACCCTTTGAGGCTCCTGTGGTGCCCGAGGAAT
>Pg-03r170320s1200215:139803-145147_3737
GCATGACACCCTTTGAGGCTCCTGTGGTGCCCGAGGAATAAGGGAGTGCACACAGATCATCCTGACAAATTTGTACAGAA
>Pg-03r170320s1200215:139803-145147_3778
GGGAGTGCACACAGATCATCCTGACAAATTTGTACAGAAGGGGCTGTGGCCTGATAACTTCTCTCAAAAAATTCCTGCAA
>Pg-03r170320s1200215:139803-145147_3819
GGCTGTGGCCTGATAACTTCTCTCAAAAAATTCCTGCAATGGTATTGTACTCATGACATGCTCATTATCTGCAATAATAA
>Pg-03r170320s1200215:139803-145147_3860
GTATTGTACTCATGACATGCTCATTATCTGCAATAATAACGGGCAGATTCGCGTTTCTCACCTTCTCATAAGCAGACCCA
>Pg-03r170320s1200215:139803-145147_3901
GGCAGATTCGCGTTTCTCACCTTCTCATAAGCAGACCCAACTGTTACAACCATCCTTGCTGCGGAATCCTGGATCTGTTT
>Pg-03r170320s1200215:139803-145147_3942
TGTTACAACCATCCTTGCTGCGGAATCCTGGATCTGTTTTTCAACTTCAGTGATATGTGCAGAGGGATTTGCGCCAGAAA
>Pg-03r170320s1200215:139803-145147_3983
CAACTTCAGTGATATGTGCAGAGGGATTTGCGCCAGAAAACACTGCCCCGGCCAACATTATTCCCAGCACAATAATGGGG
>Pg-03r170320s1200215:139803-145147_4024
ACTGCCCCGGCCAACATTATTCCCAGCACAATAATGGGGTACTCTGCCATATTTGGAAGCATAACGAATACTACATCGCC
>Pg-03r170320s1200215:139803-145147_4065
CTCTGCCATATTTGGAAGCATAACGAATACTACATCGCCCTTTTGAATGCCTTTGTCAACGAGGCCAGCTGCAACATTCC
>Pg-03r170320s1200215:139803-145147_4106
TTTGAATGCCTTTGTCAACGAGGCCAGCTGCAACATTCCTCGTGAGCGAAATCACCTGACCATAGTTGTACTCCTTGCCC
>Pg-03r170320s1200215:139803-145147_4147
GTGAGCGAAATCACCTGACCATAGTTGTACTCCTTGCCCGTGGAGGCCTCCACCAGAGCCACCTTATCACTGTATTTCTC
>Pg-03r170320s1200215:139803-145147_4188
GGAGGCCTCCACCAGAGCCACCTTATCACTGTATTTCTCTGCACCGTCCAGCACAAATTGGGGAAGGCTTATATTCTCGG
>Pg-03r170320s1200215:139803-145147_4229
CACCGTCCAGCACAAATTGGGGAAGGCTTATATTCTCGGGAACAGATACTGCAGGAAAAGGGCTGCGGAAAATGAATTCA
>Pg-03r170320s1200215:139803-145147_4270
ACAGATACTGCAGGAAAAGGGCTGCGGAAAATGAATTCATCTTCTTTGCATACTGCTGCAATTCGGCCTTCCATGGTAAT
>Pg-03r170320s1200215:139803-145147_4311
TTCTTTGCATACTGCTGCAATTCGGCCTTCCATGGTAATGTTCAGCTGAAGCAAAACCTGAAACAAACAACTAAGTGTGT
>Pg-03r170320s1200215:139803-145147_4352
TCAGCTGAAGCAAAACCTGAAACAAACAACTAAGTGTGTGGATGGCTCCTATATGAATGTCTGTGTAAGCCTGATCAGGC
>Pg-03r170320s1200215:139803-145147_4393
ATGGCTCCTATATGAATGTCTGTGTAAGCCTGATCAGGCTTTTAAAGGCGTATACACAACTGTGGTAGATCAGACACTGC
>Pg-03r170320s1200215:139803-145147_4434
TTAAAGGCGTATACACAACTGTGGTAGATCAGACACTGCATTATTCCTTTCACCTACATAGAATTCACGGCTTCAGCATG
>Pg-03r170320s1200215:139803-145147_4475
TATTCCTTTCACCTACATAGAATTCACGGCTTCAGCATGAATGCTCCACGCCCGATATATGTATTTCTAACTATATAGAA
>Pg-03r170320s1200215:139803-145147_4516
TGCTCCACGCCCGATATATGTATTTCTAACTATATAGAAAGTGGAGTCGTGAATGGTGGAAAACAAGAGATGAATGGTTG
>Pg-03r170320s1200215:139803-145147_4557
TGGAGTCGTGAATGGTGGAAAACAAGAGATGAATGGTTGGAAAATGGGGTAAAGAAATATGCAACGGCCAGGAATGATTG
>Pg-03r170320s1200215:139803-145147_4598
AAATGGGGTAAAGAAATATGCAACGGCCAGGAATGATTGACAGTGAACCGTTGGGTCATGTATTCCTTCTGACTGAACTC
>Pg-03r170320s1200215:139803-145147_4639
AGTGAACCGTTGGGTCATGTATTCCTTCTGACTGAACTCACTTTTTTTTTCCAACCTCATTATTATATTTAGCCCGCTTT
>Pg-03r170320s1200215:139803-145147_4680
TTTTTTTTTCCAACCTCATTATTATATTTAGCCCGCTTTAACAAATGATAATATTGGCAGTACTAATCTACCTCGGGAAA
>Pg-03r170320s1200215:139803-145147_4721
CAAATGATAATATTGGCAGTACTAATCTACCTCGGGAAAGAAACGACTTGCAGTTCATTTTTTTTTCAACCTCATTTTTA
>Pg-03r170320s1200215:139803-145147_4762
AACGACTTGCAGTTCATTTTTTTTTCAACCTCATTTTTATTTTAGCCAACTTTAACAAAGGATAATATTGACAGTACTAA
>Pg-03r170320s1200215:139803-145147_4803
TTAGCCAACTTTAACAAAGGATAATATTGACAGTACTAATTTTTCACTTTTAGTCCACTTTAACAAAGGATAATTTTTTT
>Pg-03r170320s1200215:139803-145147_4844
TTTCACTTTTAGTCCACTTTAACAAAGGATAATTTTTTTTTTCACTTTTAGTCCACTTTAACAAAGGATAATATTCTCAG
>Pg-03r170320s1200215:139803-145147_4885
TCACTTTTAGTCCACTTTAACAAAGGATAATATTCTCAGTATTTTCACTTGTTTTATTTTTTTAATTTCATTTTTATATT
>Pg-03r170320s1200215:139803-145147_4926
TTTTCACTTGTTTTATTTTTTTAATTTCATTTTTATATTTAGTATTTTTAACAAACGATGATATTGACAGTTATAGATGA
>Pg-03r170320s1200215:139803-145147_4967
GTATTTTTAACAAACGATGATATTGACAGTTATAGATGATTTTAGGGGTTAAATTTAGCAAATGAGTTAATTTTTCATGT
>Pg-03r170320s1200215:139803-145147_5008
TTAGGGGTTAAATTTAGCAAATGAGTTAATTTTTCATGTTTTTTTTCAAAAAATGATTATAAAATTATTTTACCTTAAAA
>Pg-03r170320s1200215:139803-145147_5049
TTTTTCAAAAAATGATTATAAAATTATTTTACCTTAAAAATCCCAATTTTTTTATAAAAACTATATAAAATCTTATAAAA
>Pg-03r170320s1200215:139803-145147_5090
CCCAATTTTTTTATAAAAACTATATAAAATCTTATAAAATTATAGTCAAATATTTCACATTTTGCATATTAAAAATATTA
>Pg-03r170320s1200215:139803-145147_5131
ATAGTCAAATATTTCACATTTTGCATATTAAAAATATTAGTAAGATTAACCCATATTTCTAATTTTAATATAAATTTCTA
>Pg-03r170320s1200215:139803-145147_5172
AAGATTAACCCATATTTCTAATTTTAATATAAATTTCTATCCTTAAAATTATCCTTATGAGAAATATACAATACTCTGTG
>Pg-03r170320s1200215:139803-145147_5213
CTTAAAATTATCCTTATGAGAAATATACAATACTCTGTGTTTTTAAACTTTGCAAATAAATAAAAAATAAACTATTGACA
>Pg-03r170320s1200215:139803-145147_5254
TTTAAACTTTGCAAATAAATAAAAAATAAACTATTGACATTGTACAATGCATTGTGTTTTTGAACTTTGCAAATGAGTAA
>Pg-03r170320s1200215:139803-145147_5264
GCAAATAAATAAAAAATAAACTATTGACATTGTACAATGCATTGTGTTTTTGAACTTTGCAAATGAGTAAAAGGTAAAAT
>Pg-03r170320s1213443:7700-12041_0
TAGCTGGTAGGAAATGCCAAGCTACAGACAGTTCTAAATGCAAGCAAGGATCAAGAAATCTAAAGTATGCGAAGTAAAAC
>Pg-03r170320s1213443:7700-12041_41
AAGCAAGGATCAAGAAATCTAAAGTATGCGAAGTAAAACGATGGTAAAGGCACACATTCTTCTTCTTTTTTAATTCATAA
>Pg-03r170320s1213443:7700-12041_82
TGGTAAAGGCACACATTCTTCTTCTTTTTTAATTCATAAAACAAATTCTTAAGAGGTGCCAATTTTGAGAGGGAATGGAT
>Pg-03r170320s1213443:7700-12041_123
CAAATTCTTAAGAGGTGCCAATTTTGAGAGGGAATGGATAGATGTCCTTGGTATGGTTATGGGATATTTGGATTTCCCTG
>Pg-03r170320s1213443:7700-12041_164
ATGTCCTTGGTATGGTTATGGGATATTTGGATTTCCCTGGGGATGTCCCCTGAATGTTTCCAATTTCTTGGGAAACGTCC
>Pg-03r170320s1213443:7700-12041_205
GATGTCCCCTGAATGTTTCCAATTTCTTGGGAAACGTCCTGGCAATGTGGGGGATGCCCCTATGTCCCAGGGGACATCTC
>Pg-03r170320s1213443:7700-12041_246
GCAATGTGGGGGATGCCCCTATGTCCCAGGGGACATCTCCTGCTGTCCCCTGTCCCTTGGGGGTGGGGAAAATGCTGGCG
>Pg-03r170320s1213443:7700-12041_287
GCTGTCCCCTGTCCCTTGGGGGTGGGGAAAATGCTGGCGATGTGTCTTTAGTGCAACTTAGATTGAAATCCTCAATTTTC
>Pg-03r170320s1213443:7700-12041_328
GTGTCTTTAGTGCAACTTAGATTGAAATCCTCAATTTTCCAGTTGGCTACTGAATTTTGCTAAATGCTCAGCACATTTTC
>Pg-03r170320s1213443:7700-12041_369
GTTGGCTACTGAATTTTGCTAAATGCTCAGCACATTTTCCTTTGGCTATGCTTTGTTAGAATCAAGAATGACACAACTGT
>Pg-03r170320s1213443:7700-12041_410
TTGGCTATGCTTTGTTAGAATCAAGAATGACACAACTGTCAGTAATTTCTGTATCGAGAAAACACGTCTATTTTACTATT
>Pg-03r170320s1213443:7700-12041_451
GTAATTTCTGTATCGAGAAAACACGTCTATTTTACTATTAAAAAATAATAACTAGCTGTCAATATTCAGATGATATTATT
>Pg-03r170320s1213443:7700-12041_492
AAAATAATAACTAGCTGTCAATATTCAGATGATATTATTAATGATTATACCTATCATAGCATGATTTATTTCCCATTTGT
>Pg-03r170320s1213443:7700-12041_533
TGATTATACCTATCATAGCATGATTTATTTCCCATTTGTTACTACCTAATGTTATATGTCCACTTTGTCTCAATAAAGGA
>Pg-03r170320s1213443:7700-12041_574
CTACCTAATGTTATATGTCCACTTTGTCTCAATAAAGGATGGTTAATCTAGTTATTACTTTTCACCGGACTTTCCTTAAA
>Pg-03r170320s1213443:7700-12041_615
GTTAATCTAGTTATTACTTTTCACCGGACTTTCCTTAAAATCTGGATAGGCCCTTGATGTCTTTGGTAGATTGAACTGAT
>Pg-03r170320s1213443:7700-12041_656
CTGGATAGGCCCTTGATGTCTTTGGTAGATTGAACTGATAATGGAGGATCTTTGTCTCTGTTGGTCTTCGAACACAACCT
>Pg-03r170320s1213443:7700-12041_697
TGGAGGATCTTTGTCTCTGTTGGTCTTCGAACACAACCTACCATGCTTTAACTGGCAACCATTTTTCATATCTTGCACGA
>Pg-03r170320s1213443:7700-12041_738
CATGCTTTAACTGGCAACCATTTTTCATATCTTGCACGACACAATGCCAATCAGAGGAACATTTCTGATTAGGAATGAAA
>Pg-03r170320s1213443:7700-12041_779
CAATGCCAATCAGAGGAACATTTCTGATTAGGAATGAAAAATATAGGAATGCTATATGATTTTTATAGTGTTAGTTTTTG
>Pg-03r170320s1213443:7700-12041_820
TATAGGAATGCTATATGATTTTTATAGTGTTAGTTTTTGCATCACTTAGCTTCCAACAATTTGTTGAATCAGTTTATCTG
>Pg-03r170320s1213443:7700-12041_861
TCACTTAGCTTCCAACAATTTGTTGAATCAGTTTATCTGAGAGTGTCTTTCAACGATGATGATGATGCATATACATTTTG
>Pg-03r170320s1213443:7700-12041_902
AGTGTCTTTCAACGATGATGATGATGCATATACATTTTGAGTGATGCAAAAGACTGATATTGATGAATCTTGCATTCTTT
>Pg-03r170320s1213443:7700-12041_943
TGATGCAAAAGACTGATATTGATGAATCTTGCATTCTTTTCCTGCTTTGGAAGAAAACAGTTATTTGGAGGGACCAGAGC
>Pg-03r170320s1213443:7700-12041_984
CTGCTTTGGAAGAAAACAGTTATTTGGAGGGACCAGAGCAATGCATATAGTGGCAGCAATTGATCTGGAAGGTACATATG
>Pg-03r170320s1213443:7700-12041_1025
TGCATATAGTGGCAGCAATTGATCTGGAAGGTACATATGACTATTATACCTTCATCTCTTGGACTCATCAGTGATTCTAC
>Pg-03r170320s1213443:7700-12041_1066
TATTATACCTTCATCTCTTGGACTCATCAGTGATTCTACCGTACCTGTATCTTTTGAGTATAACTATTCTCAATATATTT
>Pg-03r170320s1213443:7700-12041_1107
TACCTGTATCTTTTGAGTATAACTATTCTCAATATATTTAGCTGTCCTATTCTTTTGCTTGTTTGCTGGGTTGGGGCTTG
>Pg-03r170320s1213443:7700-12041_1148
CTGTCCTATTCTTTTGCTTGTTTGCTGGGTTGGGGCTTGTCTTCATAACTTCTTCCATTGATGCAATTTTTTTTTGTATC
>Pg-03r170320s1213443:7700-12041_1189
TTCATAACTTCTTCCATTGATGCAATTTTTTTTTGTATCTTCATGTGGTTATATTTAGTATCACTATGAGCACTTGTTTT
>Pg-03r170320s1213443:7700-12041_1230
CATGTGGTTATATTTAGTATCACTATGAGCACTTGTTTTAACATTTTTTGGTAATTTGGGTCTCAAGTTTCCAGAAGGAA
>Pg-03r170320s1213443:7700-12041_1271
CATTTTTTGGTAATTTGGGTCTCAAGTTTCCAGAAGGAATTTACATCCAGGCAAGGACAAAAAGCACAGTTTGGAATCTC
>Pg-03r170320s1213443:7700-12041_1312
TACATCCAGGCAAGGACAAAAAGCACAGTTTGGAATCTCACTTTTGGACTTGGATGTTTCTGTCTGGATTTTCTTCTTCC
>Pg-03r170320s1213443:7700-12041_1353
TTTTGGACTTGGATGTTTCTGTCTGGATTTTCTTCTTCCTCGAGCTTTGCAGAAGTTGCATTTGCTAGTGAAGCAGCAAC
>Pg-03r170320s1213443:7700-12041_1394
GAGCTTTGCAGAAGTTGCATTTGCTAGTGAAGCAGCAACACCGAATGCAGTTTATGAAGTCAGTGAATTATTTGAATTTG
>Pg-03r170320s1213443:7700-12041_1435
CGAATGCAGTTTATGAAGTCAGTGAATTATTTGAATTTGGAATACAGTTAATTTACCTTGGAGCATTAATTAGCTTGCTT
>Pg-03r170320s1213443:7700-12041_1476
ATACAGTTAATTTACCTTGGAGCATTAATTAGCTTGCTTGGGGTTGGGAGTTTTTTTGTTGTTCGCCAAGTCCTTGTTCG
>Pg-03r170320s1213443:7700-12041_1517
GGTTGGGAGTTTTTTTGTTGTTCGCCAAGTCCTTGTTCGCAGAGAGCTTGAAAATGCTGCCAAAGAATTGCAGGTGAATG
>Pg-03r170320s1213443:7700-12041_1558
GAGAGCTTGAAAATGCTGCCAAAGAATTGCAGGTGAATGTACTCTCTATGTCTTCTGTTATGTGAGTTTTTTGTATTTTC
>Pg-03r170320s1213443:7700-12041_1599
CTCTCTATGTCTTCTGTTATGTGAGTTTTTTGTATTTTCTGATTTCGGGAACATTTGATGAAAAATCTGCAGTGCTTGAG
>Pg-03r170320s1213443:7700-12041_1640
ATTTCGGGAACATTTGATGAAAAATCTGCAGTGCTTGAGAGTAGGGCTGCTTTGTAGATGAAACTTGATATAGCCATGAT
>Pg-03r170320s1213443:7700-12041_1681
TAGGGCTGCTTTGTAGATGAAACTTGATATAGCCATGATTTAGTTGTGTTGAGATTGAATCTTATACTTTCATGCATACT
>Pg-03r170320s1213443:7700-12041_1722
AGTTGTGTTGAGATTGAATCTTATACTTTCATGCATACTATGACAGCTTTACATTCATATTGAGAAGTTCTAGAGTACAG
>Pg-03r170320s1213443:7700-12041_1763
GACAGCTTTACATTCATATTGAGAAGTTCTAGAGTACAGATTGAAAGCCATTCTTTTACACAAACCTAGATTGAGTCAAT
>Pg-03r170320s1213443:7700-12041_1804
TGAAAGCCATTCTTTTACACAAACCTAGATTGAGTCAATCATCTAGTAGACTCCAGCAGCGACACTAGAACTCTAAACTT
>Pg-03r170320s1213443:7700-12041_1845
TCTAGTAGACTCCAGCAGCGACACTAGAACTCTAAACTTTAAAGACAATGTTGAAAGTATTGCTCAAAATGTATTATGGA
>Pg-03r170320s1213443:7700-12041_1886
AAGACAATGTTGAAAGTATTGCTCAAAATGTATTATGGATGCCACATGAATGAGCATCTGTATACTGGACATACTAAAGA
>Pg-03r170320s1213443:7700-12041_1927
CCACATGAATGAGCATCTGTATACTGGACATACTAAAGACTGATACTCTCGGTTTACTGAGCACAAGATATTCATGGTTG
>Pg-03r170320s1213443:7700-12041_1968
GATACTCTCGGTTTACTGAGCACAAGATATTCATGGTTGCTTAACCAAAACATGTCTTCTTGGAACACTAATGAGATCAA
>Pg-03r170320s1213443:7700-12041_2009
TAACCAAAACATGTCTTCTTGGAACACTAATGAGATCAATCAACCTAATTGCATGGGACCAATGACAATACATCTGCAGT
>Pg-03r170320s1213443:7700-12041_2050
AACCTAATTGCATGGGACCAATGACAATACATCTGCAGTGAAGGTTGCTCAGTAAATGAGTGGAGAACCTTTCATAGACT
>Pg-03r170320s1213443:7700-12041_2091
AGGTTGCTCAGTAAATGAGTGGAGAACCTTTCATAGACTGCATTTATGAAAACAGTTACGGAAAGATCTAGCAGACTTAT
>Pg-03r170320s1213443:7700-12041_2132
ATTTATGAAAACAGTTACGGAAAGATCTAGCAGACTTATTGACATTATTTCTCTATTGTTGTGCCTAAAATTAGAAAAAA
>Pg-03r170320s1213443:7700-12041_2173
ACATTATTTCTCTATTGTTGTGCCTAAAATTAGAAAAAAATTCGCAAATTTACAGGAGCGAGTTCGTAGTGGTGAAGCCA
>Pg-03r170320s1213443:7700-12041_2214
TCGCAAATTTACAGGAGCGAGTTCGTAGTGGTGAAGCCAATGCAGTGGAATACTTTGAATTGGGTGCAGTGATGTTGAGG
>Pg-03r170320s1213443:7700-12041_2255
GCAGTGGAATACTTTGAATTGGGTGCAGTGATGTTGAGGAAAAAGTTTTACCCTCTTGCTGCTAAATACCTTGAACAGGC
>Pg-03r170320s1213443:7700-12041_2296
AAAGTTTTACCCTCTTGCTGCTAAATACCTTGAACAGGCTATCGAGAAATGGGAGGGTGATGTTCAAGATCTGGCACAGG
>Pg-03r170320s1213443:7700-12041_2337
TCGAGAAATGGGAGGGTGATGTTCAAGATCTGGCACAGGTGGGATTTCTGCTTTAAAAATATCTTCTACATATGCACATT
>Pg-03r170320s1213443:7700-12041_2378
GGATTTCTGCTTTAAAAATATCTTCTACATATGCACATTGTTTTGAAAGAAAAAGTTTCAAGCAGATAACAGTTGTTTCC
>Pg-03r170320s1213443:7700-12041_2419
TTTGAAAGAAAAAGTTTCAAGCAGATAACAGTTGTTTCCTCTAGTCCTTCATCGCTATTGTATTATTTAATGTAATTTTT
>Pg-03r170320s1213443:7700-12041_2460
TAGTCCTTCATCGCTATTGTATTATTTAATGTAATTTTTTGTGCCTGAAATTTAATATATGGAATATTAGGCCGTTTATC
>Pg-03r170320s1213443:7700-12041_2501
TGCCTGAAATTTAATATATGGAATATTAGGCCGTTTATCTCTTTTATGCTAATAATGTCATCTTATCATACTTGTTTGGG
>Pg-03r170320s1213443:7700-12041_2542
TTTTATGCTAATAATGTCATCTTATCATACTTGTTTGGGATCTTCTATTGACAGTTCTGTCTGCAATCCACTTTCTGCCC
>Pg-03r170320s1213443:7700-12041_2583
CTTCTATTGACAGTTCTGTCTGCAATCCACTTTCTGCCCATGCTTTCGCAAGTGATTCATAAAGTGTTGTTCTAATGTTC
>Pg-03r170320s1213443:7700-12041_2624
GCTTTCGCAAGTGATTCATAAAGTGTTGTTCTAATGTTCTCTCTACACTATTCAGGTTCACAATGCACTTGGCTTCAGTT
>Pg-03r170320s1213443:7700-12041_2665
TCTACACTATTCAGGTTCACAATGCACTTGGCTTCAGTTATGCAAGTGATGGAAAATTAGATAAGGGTATCATACACTAT
>Pg-03r170320s1213443:7700-12041_2706
GCAAGTGATGGAAAATTAGATAAGGGTATCATACACTATGAGAAGGCTGTAGAACTTCAGCCGGGATATGTTACAGCTTG
>Pg-03r170320s1213443:7700-12041_2747
GAAGGCTGTAGAACTTCAGCCGGGATATGTTACAGCTTGGAATAATATGGGCGATGCCTTTGAGAAGAAGAAGGATCTGA
>Pg-03r170320s1213443:7700-12041_2788
ATAATATGGGCGATGCCTTTGAGAAGAAGAAGGATCTGAAAGCTGCACTAAAAGCATATGATCGAGCACTTCTTTTTGAC
>Pg-03r170320s1213443:7700-12041_2829
GCTGCACTAAAAGCATATGATCGAGCACTTCTTTTTGACCCAAATGACAAGGTCGCAAGATCTTGTCGAGATCTCCTAAA
>Pg-03r170320s1213443:7700-12041_2870
AAATGACAAGGTCGCAAGATCTTGTCGAGATCTCCTAAAAGAGCGTGTGGACCTTTTTGAGGGTATTCCTGCTAAACCAA
>Pg-03r170320s1213443:7700-12041_2911
AGCGTGTGGACCTTTTTGAGGGTATTCCTGCTAAACCAAAAGGCTATAAAAAAATGTAAGCACTGTAAATTGGTTTATCT
>Pg-03r170320s1213443:7700-12041_2952
GGCTATAAAAAAATGTAAGCACTGTAAATTGGTTTATCTGTCTCCATTTTTTTGGAGTGGCATACAAATTTTCTGAAGTC
>Pg-03r170320s1213443:7700-12041_2993
CTCCATTTTTTTGGAGTGGCATACAAATTTTCTGAAGTCGGTAGTCTTTTATTCCTAGAGTATGTGACTCTATGCAAGGG
>Pg-03r170320s1213443:7700-12041_3034
TAGTCTTTTATTCCTAGAGTATGTGACTCTATGCAAGGGACATTACAGCTTTCCCTTCAACCTTATCTTGATGTTTAGTT
>Pg-03r170320s1213443:7700-12041_3075
ATTACAGCTTTCCCTTCAACCTTATCTTGATGTTTAGTTTGATGAGCAGATCGTACATCAATAGTCTAGTTCATTGTAAT
>Pg-03r170320s1213443:7700-12041_3116
ATGAGCAGATCGTACATCAATAGTCTAGTTCATTGTAATTAGATGGTTAGCTACAATGATTTTGCTTCTGTTCTAAGGCA
>Pg-03r170320s1213443:7700-12041_3157
GATGGTTAGCTACAATGATTTTGCTTCTGTTCTAAGGCATGCATACCTCGATTAAGGTATCTATTCACTTGTTTTTGCTT
>Pg-03r170320s1213443:7700-12041_3198
CATACCTCGATTAAGGTATCTATTCACTTGTTTTTGCTTACACAAATTACAAACCATATTTCTATTGCAGCAAATTTGCA
>Pg-03r170320s1213443:7700-12041_3239
ACAAATTACAAACCATATTTCTATTGCAGCAAATTTGCATTTAAAATTTCTATTATACACAAGCTCGATTGTAAAGGGTA
>Pg-03r170320s1213443:7700-12041_3280
TAAAATTTCTATTATACACAAGCTCGATTGTAAAGGGTAACCTGGCAAGGCTATTTCAGAGGCGGCATGGCAATGGTTTT
>Pg-03r170320s1213443:7700-12041_3321
CTGGCAAGGCTATTTCAGAGGCGGCATGGCAATGGTTTTTTTCCCAACCTGATAAATTTTAATGACGAAAGAGTCTCAAA
>Pg-03r170320s1213443:7700-12041_3362
TCCCAACCTGATAAATTTTAATGACGAAAGAGTCTCAAATGATTTTCGTTTTGTCAATCATCACAAAAAAGGATTTATTT
>Pg-03r170320s1213443:7700-12041_3403
ATTTTCGTTTTGTCAATCATCACAAAAAAGGATTTATTTGGTCACCAACTTCTAATTATGGTAATGGATTCCAATGTTCT
>Pg-03r170320s1213443:7700-12041_3444
TCACCAACTTCTAATTATGGTAATGGATTCCAATGTTCTCTTCATGGAGAATCTATGTTACACTGAGTTTTGGAGACGGG
>Pg-03r170320s1213443:7700-12041_3485
TCATGGAGAATCTATGTTACACTGAGTTTTGGAGACGGGCGACAGGGGTAGGGCGCCGGTTTTAGGGACAACTAGAAGGT
>Pg-03r170320s1213443:7700-12041_3526
ACAGGGGTAGGGCGCCGGTTTTAGGGACAACTAGAAGGTCCCCTCAAATTTATAGGGGACACACAGACCGGGATGACAAT
>Pg-03r170320s1213443:7700-12041_3567
CCTCAAATTTATAGGGGACACACAGACCGGGATGACAATTTTTTTATAAAAAATTAAAATATTGAAAACTACTAAAAAAT
>Pg-03r170320s1213443:7700-12041_3608
TTTTATAAAAAATTAAAATATTGAAAACTACTAAAAAATTAAAACATAGATTCCAGAGTATAGGGCTATGATACAACTCG
>Pg-03r170320s1213443:7700-12041_3649
AAACATAGATTCCAGAGTATAGGGCTATGATACAACTCGATCAAAGTAGCGATTCTTAAATAATAAGTCTAAAGGACCTT
>Pg-03r170320s1213443:7700-12041_3690
CAAAGTAGCGATTCTTAAATAATAAGTCTAAAGGACCTTGTTTGCATGGATATTAAAACTCTAAAAAAGAGATTAAATAT
>Pg-03r170320s1213443:7700-12041_3731
TTGCATGGATATTAAAACTCTAAAAAAGAGATTAAATATAGAGTACAAGAGCTTACCAAACAGAGTCAAAACTATTGTTA
>Pg-03r170320s1213443:7700-12041_3772
AGTACAAGAGCTTACCAAACAGAGTCAAAACTATTGTTAGAATTATCCCTGTTATAAAAACATACTACATAATAGTCTTT
>Pg-03r170320s1213443:7700-12041_3813
ATTATCCCTGTTATAAAAACATACTACATAATAGTCTTTGCTTTGATGAAGGAAAACTTTATTTATATACAAAACATCTT
>Pg-03r170320s1213443:7700-12041_3854
TTTGATGAAGGAAAACTTTATTTATATACAAAACATCTTATTTCTGAGAGATACAAGAACATACTAATGTTTTTCATTGC
>Pg-03r170320s1213443:7700-12041_3895
TTCTGAGAGATACAAGAACATACTAATGTTTTTCATTGCCCTTGTACAAACCAGGGCAAATGCATTACTCCCACAAAAAA
>Pg-03r170320s1213443:7700-12041_3936
TTGTACAAACCAGGGCAAATGCATTACTCCCACAAAAAAATCAGAGGACATTATCCATCCTTGAACTATTAAACAAATGA
>Pg-03r170320s1213443:7700-12041_3977
CAGAGGACATTATCCATCCTTGAACTATTAAACAAATGAAAATGGGCTTATACATCGTTCCCATATCGCCATAAATACAA
>Pg-03r170320s1213443:7700-12041_4018
ATGGGCTTATACATCGTTCCCATATCGCCATAAATACAAAATATAGACAAAAGTGTCATGTTCAGAGTTATCCCTGGACC
>Pg-03r170320s1213443:7700-12041_4059
TATAGACAAAAGTGTCATGTTCAGAGTTATCCCTGGACCCTACCACAAAACCCCACAGAACCATACATTCAAATTGACCC
>Pg-03r170320s1213443:7700-12041_4100
ACCACAAAACCCCACAGAACCATACATTCAAATTGACCCAATACCATAGACATACAATCTCAGAAAATATTTAGCAAAAC
>Pg-03r170320s1213443:7700-12041_4141
TACCATAGACATACAATCTCAGAAAATATTTAGCAAAACCTAGGAGAATCTTTGAGTTAAGCACTAGAAGGTTGCTTGTT
>Pg-03r170320s1213443:7700-12041_4182
AGGAGAATCTTTGAGTTAAGCACTAGAAGGTTGCTTGTTTGAACTTGATAGGTCACGGTTTTCTTTGATGTACATTAGGA
>Pg-03r170320s1213443:7700-12041_4223
AACTTGATAGGTCACGGTTTTCTTTGATGTACATTAGGAGGTTGGTATTTCACAAGCATATTTTTTTATCCATTGCAAAC
>Pg-03r170320s1213443:7700-12041_4261
AGGTTGGTATTTCACAAGCATATTTTTTTATCCATTGCAAACTCTTTCTAATCCTCCCTGTTCAATGCCTCCTCTTCTTG
>Pg-03r170320s1349254:687963-696191_0
GATAATATGGGGAACATAGGGAGGTACCTAAGGGAGATAATGATAGATAAGTGGGATAATGTGAAATCAATAATCGTAAG
>Pg-03r170320s1349254:687963-696191_41
GATAGATAAGTGGGATAATGTGAAATCAATAATCGTAAGAAGACTTACTAGAAGGTTCAACCTACTGGAAGGTTCCTTCA
>Pg-03r170320s1349254:687963-696191_82
GACTTACTAGAAGGTTCAACCTACTGGAAGGTTCCTTCATTAAAAAGTTTCAAGGAGGTTAGATAAAATTATATAAAGAG
>Pg-03r170320s1349254:687963-696191_123
AAAAAGTTTCAAGGAGGTTAGATAAAATTATATAAAGAGTAAAAACAATGTAATGGAGGTATTGTAAAATATATGGGTAA
>Pg-03r170320s1349254:687963-696191_164
AAAACAATGTAATGGAGGTATTGTAAAATATATGGGTAACCTAGGTACACTGCAAAGGATAAAGTATCATATTAAGGTCC
>Pg-03r170320s1349254:687963-696191_205
TAGGTACACTGCAAAGGATAAAGTATCATATTAAGGTCCACTTAAAGCCATTTGACTTGTTGAACATGTGTTGAGTCTCT
>Pg-03r170320s1349254:687963-696191_246
TTAAAGCCATTTGACTTGTTGAACATGTGTTGAGTCTCTTTGATGACAAAAGGAAAACAACTTCAAGAGGTCAAATACCT
>Pg-03r170320s1349254:687963-696191_287
GATGACAAAAGGAAAACAACTTCAAGAGGTCAAATACCTTCCCTTACATGCACATAAGGACTCTACACTAACTGATGTTT
>Pg-03r170320s1349254:687963-696191_328
CCTTACATGCACATAAGGACTCTACACTAACTGATGTTTAAACCCCACAAAAAATACAAGTGATTGTTGTTAAAAACTAT
>Pg-03r170320s1349254:687963-696191_369
ACCCCACAAAAAATACAAGTGATTGTTGTTAAAAACTATGGTTAATACATCTTAACTTTGGATCTATCAAGCGCCAAGAG
>Pg-03r170320s1349254:687963-696191_410
TTAATACATCTTAACTTTGGATCTATCAAGCGCCAAGAGGGATCAAATCTGTCAAGGTGCAAAAGCTTATGGAAAGGTAG
>Pg-03r170320s1349254:687963-696191_451
ATCAAATCTGTCAAGGTGCAAAAGCTTATGGAAAGGTAGTGAATAACCCTTGTTCTCTATGTGTGTACATTGACAATAGT
>Pg-03r170320s1349254:687963-696191_492
AATAACCCTTGTTCTCTATGTGTGTACATTGACAATAGTGACACTTTGCCTCGATTGAGGATGACGGTGTTAATATTGGT
>Pg-03r170320s1349254:687963-696191_533
CACTTTGCCTCGATTGAGGATGACGGTGTTAATATTGGTATGACACTTCCCTTTAAGGGGTGGTGTTAAGTTGATTGGAT
>Pg-03r170320s1349254:687963-696191_574
GACACTTCCCTTTAAGGGGTGGTGTTAAGTTGATTGGATACTCTACCATGAAGACATGGAACAATATTCTACAAGTCTCA
>Pg-03r170320s1349254:687963-696191_615
TCTACCATGAAGACATGGAACAATATTCTACAAGTCTCATGTTTCCACCTCAAAAATTTTGATAAATTAAAGATTATGCT
>Pg-03r170320s1349254:687963-696191_656
TTTCCACCTCAAAAATTTTGATAAATTAAAGATTATGCTAAATTTAAGCTAGTTATTAAAAGATAAAGTATCATATCAAA
>Pg-03r170320s1349254:687963-696191_697
ATTTAAGCTAGTTATTAAAAGATAAAGTATCATATCAAAATCCACTTAAACGAAATAGTTTGTGTTAGTTTTATAATAAC
>Pg-03r170320s1349254:687963-696191_738
CCACTTAAACGAAATAGTTTGTGTTAGTTTTATAATAACAAAAAAACCAACTTCAATTGATCAAACACCTTCTTTTAAGG
>Pg-03r170320s1349254:687963-696191_779
AAAAACCAACTTCAATTGATCAAACACCTTCTTTTAAGGACTTTATACCCATTAAATTTAAACCTAAATTATTTAGGTAA
>Pg-03r170320s1349254:687963-696191_820
TTTATACCCATTAAATTTAAACCTAAATTATTTAGGTAACGACACCCATCTCGACCACTAAAACTCAAACTAACATGATA
>Pg-03r170320s1349254:687963-696191_861
ACACCCATCTCGACCACTAAAACTCAAACTAACATGATACCAAAAATTACATGAAACAACTCATCTCCACAACAAAAGAA
>Pg-03r170320s1349254:687963-696191_902
AAAAATTACATGAAACAACTCATCTCCACAACAAAAGAAACCAGAGACCATGGCGTAATCCCTAAAAAATCGATGGAGGC
>Pg-03r170320s1349254:687963-696191_943
CAGAGACCATGGCGTAATCCCTAAAAAATCGATGGAGGCATGAAAAATCCAAAATATCCGATGCATCCTCCCCAAGCCAC
>Pg-03r170320s1349254:687963-696191_984
GAAAAATCCAAAATATCCGATGCATCCTCCCCAAGCCACCCAACAGAAAATATAGTGTGTGAGAGTGTTTGTAGCGTGCA
>Pg-03r170320s1349254:687963-696191_1025
AACAGAAAATATAGTGTGTGAGAGTGTTTGTAGCGTGCACGCTATCTTGACCATTATGCCTGATATGTTTGGGAAATATT
>Pg-03r170320s1349254:687963-696191_1066
CTATCTTGACCATTATGCCTGATATGTTTGGGAAATATTACATCATCCGCCGTCCCCCGACCCCATGACGTTGACCTCTC
>Pg-03r170320s1349254:687963-696191_1107
ATCATCCGCCGTCCCCCGACCCCATGACGTTGACCTCTCAATAAATTAATCCCAAACTTCCAACCCAACATTTAACCCGA
>Pg-03r170320s1349254:687963-696191_1148
TAAATTAATCCCAAACTTCCAACCCAACATTTAACCCGACCCCTAACGTCCGATTAACCACTCCTCATTTCCTCCATAAA
>Pg-03r170320s1349254:687963-696191_1189
CCTAACGTCCGATTAACCACTCCTCATTTCCTCCATAAATCCGTTGTCCAACATTATCATTTCCATCCACATGTAATTGC
>Pg-03r170320s1349254:687963-696191_1230
CGTTGTCCAACATTATCATTTCCATCCACATGTAATTGCTCAACAATGGATTCGTCCACTCTGTTGTTTTCGGCTTTCTG
>Pg-03r170320s1349254:687963-696191_1271
AACAATGGATTCGTCCACTCTGTTGTTTTCGGCTTTCTGTATTTTCTCTGTTATCTGCCTTTCATCGGCCATAAGGCCCG
>Pg-03r170320s1349254:687963-696191_1312
TTTTCTCTGTTATCTGCCTTTCATCGGCCATAAGGCCCGATGATGATCTTATCCGTCAAGTGACGGACGAAGTAGTTTCA
>Pg-03r170320s1349254:687963-696191_1353
GATGATCTTATCCGTCAAGTGACGGACGAAGTAGTTTCAGATCCACAGATCCTGGACGCTCGGAGCGCTCTGTTCAACGC
>Pg-03r170320s1349254:687963-696191_1394
TCCACAGATCCTGGACGCTCGGAGCGCTCTGTTCAACGCCGAAGTGCACTTCAGGCACTTCATCAGGCGCTACGGTAAGA
>Pg-03r170320s1349254:687963-696191_1435
AAGTGCACTTCAGGCACTTCATCAGGCGCTACGGTAAGAAGTACTCGGGGCCGGAAGAGCACGAGCACCGCTTCGGTGTC
>Pg-03r170320s1349254:687963-696191_1476
TACTCGGGGCCGGAAGAGCACGAGCACCGCTTCGGTGTCTTCAAGAGCAATCTTCTAAGAGCCTTGGAGCACCAGAAGCT
>Pg-03r170320s1349254:687963-696191_1517
CAAGAGCAATCTTCTAAGAGCCTTGGAGCACCAGAAGCTCGACCCCCGTGCCTCCCATGGCGTCACCAAGTTCTCAGATT
>Pg-03r170320s1349254:687963-696191_1558
ACCCCCGTGCCTCCCATGGCGTCACCAAGTTCTCAGATTTGACACAAGAGGAGTTCCGACACCAATATCTGGGGCTCAGG
>Pg-03r170320s1349254:687963-696191_1599
ACACAAGAGGAGTTCCGACACCAATATCTGGGGCTCAGGGCACCGCCTCTTCGAGACGCCAACGATGCCCCGATTTTGCC
>Pg-03r170320s1349254:687963-696191_1640
ACCGCCTCTTCGAGACGCCAACGATGCCCCGATTTTGCCCACCAACGATCTGCCGGAGGACTTCGATTGGAGAGAGAAGG
>Pg-03r170320s1349254:687963-696191_1681
CCAACGATCTGCCGGAGGACTTCGATTGGAGAGAGAAGGGAGCCGTGACGGAGGTCAAGAATCAGGTTTGTGTTTGGGGT
>Pg-03r170320s1349254:687963-696191_1722
GCCGTGACGGAGGTCAAGAATCAGGTTTGTGTTTGGGGTCTCTGTGATGTTTTTTTGTTTTTATCTTTGACTGTGATTTT
>Pg-03r170320s1349254:687963-696191_1763
CTGTGATGTTTTTTTGTTTTTATCTTTGACTGTGATTTTGACGGTTTGGGAATCTTTTTCTTTTTGGCAGGGATCGTGCG
>Pg-03r170320s1349254:687963-696191_1804
CGGTTTGGGAATCTTTTTCTTTTTGGCAGGGATCGTGCGGTTCCTGCTGGGCTTTCAGCACAACCGGGGCGCTGGAGGGC
>Pg-03r170320s1349254:687963-696191_1845
TCCTGCTGGGCTTTCAGCACAACCGGGGCGCTGGAGGGCGCGAATTTCCTGAAGACAGGAGAGCTGGTGAGCCTGAGCGA
>Pg-03r170320s1349254:687963-696191_1886
GAATTTCCTGAAGACAGGAGAGCTGGTGAGCCTGAGCGAGCAACAATTGGTGGACTGTGATCACGAGGTCAGTTGCTTCT
>Pg-03r170320s1349254:687963-696191_1927
AACAATTGGTGGACTGTGATCACGAGGTCAGTTGCTTCTTTTTATTTTTTGGGCGGGTTATCCGTTTTGTAATTGTGGCT
>Pg-03r170320s1349254:687963-696191_1968
TTATTTTTTGGGCGGGTTATCCGTTTTGTAATTGTGGCTTGTTTGTATTCGAAGATATACTTCTGGAGGTGTCAGTTGCT
>Pg-03r170320s1349254:687963-696191_2009
TTTGTATTCGAAGATATACTTCTGGAGGTGTCAGTTGCTAAATTTAGCTGGTCTGTCATTCCGCTTAATTTGGGGAAATG
>Pg-03r170320s1349254:687963-696191_2050
ATTTAGCTGGTCTGTCATTCCGCTTAATTTGGGGAAATGGAATTCTTATAGTTTAGCTGTATGTCAGGCGATGATTGGTT
>Pg-03r170320s1349254:687963-696191_2091
ATTCTTATAGTTTAGCTGTATGTCAGGCGATGATTGGTTTCTGCGATTGGTGGTTTGAATGGTTGGGATGGGGATATGCT
>Pg-03r170320s1349254:687963-696191_2132
TGCGATTGGTGGTTTGAATGGTTGGGATGGGGATATGCTTCTGGTGGTGTCAGTTGCTAATTTTAGCGGGTCTTTATTTC
>Pg-03r170320s1349254:687963-696191_2173
TGGTGGTGTCAGTTGCTAATTTTAGCGGGTCTTTATTTCCGCTTAATTCGGGGAAAACGGAATTCTTGTGTTTTGGCTGT
>Pg-03r170320s1349254:687963-696191_2214
CTTAATTCGGGGAAAACGGAATTCTTGTGTTTTGGCTGTATGTGAGGCCATGATTGGTGGTTTGAATGGTTGGGATGGGG
>Pg-03r170320s1349254:687963-696191_2255
GTGAGGCCATGATTGGTGGTTTGAATGGTTGGGATGGGGAGTTAGTTGCAAGAGGACACTTTGCACTAATCAAGCGATAG
>Pg-03r170320s1349254:687963-696191_2296
TTAGTTGCAAGAGGACACTTTGCACTAATCAAGCGATAGGAATGAACCCATGGTCGGGGTAGAAAATCATTTGTAAGTGG
>Pg-03r170320s1349254:687963-696191_2337
ATGAACCCATGGTCGGGGTAGAAAATCATTTGTAAGTGGACACTTTTCACCAAACGTAGGGACAGGGTTATATATGAGCT
>Pg-03r170320s1349254:687963-696191_2378
ACTTTTCACCAAACGTAGGGACAGGGTTATATATGAGCTTATCCCATCAATGAACCCCAGGACCTAAGGGTGTAGGACCT
>Pg-03r170320s1349254:687963-696191_2419
TCCCATCAATGAACCCCAGGACCTAAGGGTGTAGGACCTACCCTACCTTAAGGTCAAACAAAGGCAGACTAATAATGGAC
>Pg-03r170320s1349254:687963-696191_2460
CCTACCTTAAGGTCAAACAAAGGCAGACTAATAATGGACCCCGGGACCTAAGGGTGTAGGACCTACCCTACCTTAAGGTC
>Pg-03r170320s1349254:687963-696191_2501
CGGGACCTAAGGGTGTAGGACCTACCCTACCTTAAGGTCAAACAAAGGCAGACTAATAATGGACCCCGGGACCTAAGGGT
>Pg-03r170320s1349254:687963-696191_2542
ACAAAGGCAGACTAATAATGGACCCCGGGACCTAAGGGTGCAGGACCTACCCTACCTTAAGGCTACCTTAAGGTCAAACA
>Pg-03r170320s1349254:687963-696191_2583
AGGACCTACCCTACCTTAAGGCTACCTTAAGGTCAAACAAAGGCAGACTAATAGGCTAAAAACAATTTTAGCTTTGTTGT
>Pg-03r170320s1349254:687963-696191_2624
GGCAGACTAATAGGCTAAAAACAATTTTAGCTTTGTTGTCTTTGGGCTTTAATTTTTTACTGCACTACATAATTGGGATT
>Pg-03r170320s1349254:687963-696191_2665
TTGGGCTTTAATTTTTTACTGCACTACATAATTGGGATTCCATTTAGTTTAAATGCRGGTGTGATGGTATTTATTATGAA
>Pg-03r170320s1349254:687963-696191_2706
ATTTAGTTTAAATGCRGGTGTGATGGTATTTATTATGAAAATCTTGTTTCTAATTTATGCTTTTAGGTTTATTTTTGTTA
>Pg-03r170320s1349254:687963-696191_2747
TCTTGTTTCTAATTTATGCTTTTAGGTTTATTTTTGTTAATTTGAATTAGGTTTATTTTTGTTAACTTGTTTTGATGGGG
>Pg-03r170320s1349254:687963-696191_2788
TTGAATTAGGTTTATTTTTGTTAACTTGTTTTGATGGGGTTTATTTTTGTTAATTTGTTTTAGGTTTATTTTTGTTAACT
>Pg-03r170320s1349254:687963-696191_2829
TATTTTTGTTAATTTGTTTTAGGTTTATTTTTGTTAACTTGTTCTAGGTTTATTTTTGTTAACTTGTTTTGGTGGAGTAG
>Pg-03r170320s1349254:687963-696191_2870
TTCTAGGTTTATTTTTGTTAACTTGTTTTGGTGGAGTAGTTTACTGAGAAAATGGTATYTYTRTTTTTGCAYTGATTGYA
>Pg-03r170320s1349254:687963-696191_2911
TACTGAGAAAATGGTATYTYTRTTTTTGCAYTGATTGYATTTAGAGTAGCAAGGTGCTTTACAGCTCAGTGTATGAGGRA
>Pg-03r170320s1349254:687963-696191_2952
TAGAGTAGCAAGGTGCTTTACAGCTCAGTGTATGAGGRAGATGTTGARATGTTAACCTTATATTAGATAAGACTATATTT
>Pg-03r170320s1349254:687963-696191_2993
TGTTGARATGTTAACCTTATATTAGATAAGACTATATTTAAAAAACTACAGTAATAAAAATAAAGTAGAYYCAATTAAGA
>Pg-03r170320s1349254:687963-696191_3034
AAAACTACAGTAATAAAAATAAAGTAGAYYCAATTAAGAAAAACAATTACAATAACARTGTAAAWTTTGATATRGAATAA
>Pg-03r170320s1349254:687963-696191_3075
AACAATTACAATAACARTGTAAAWTTTGATATRGAATAAAAYAATAAAAAAATTACATCTTAACAAAATTGAATTCTTCT
>Pg-03r170320s1349254:687963-696191_3116
YAATAAAAAAATTACATCTTAACAAAATTGAATTCTTCTTTGTGYTTRATAAATTTAGCTTTAAGATAAGTCTACACTGA
>Pg-03r170320s1349254:687963-696191_3157
GTGYTTRATAAATTTAGCTTTAAGATAAGTCTACACTGATTAATAATTCATAAGCTTTTTAGAATTTGAGATTTTGATAT
>Pg-03r170320s1349254:687963-696191_3198
AATAATTCATAAGCTTTTTAGAATTTGAGATTTTGATATGTTAAAAGTTAGCTCAACCTTTTTAGTGAAATTTTGAATAT
>Pg-03r170320s1349254:687963-696191_3239
TAAAAGTTAGCTCAACCTTTTTAGTGAAATTTTGAATATTTTCTATTTTTATTTGTCATTTTTTTTTTTTTTATGAGAAA
>Pg-03r170320s1349254:687963-696191_3280
TCTATTTTTATTTGTCATTTTTTTTTTTTTTATGAGAAACCTTTTAAGGTCGCTAGTAGTGGGCTTTCAAATCTCAATTA
>Pg-03r170320s1349254:687963-696191_3321
TTTTAAGGTCGCTAGTAGTGGGCTTTCAAATCTCAATTAGTAAATGGGCTTTAATCTTTTGGTGCAACACACCACAAAGG
>Pg-03r170320s1349254:687963-696191_3362
AAATGGGCTTTAATCTTTTGGTGCAACACACCACAAAGGGGATTCCCTTCAGCTTAGATGTTACGTCTGAAGATATTATT
>Pg-03r170320s1349254:687963-696191_3403
ATTCCCTTCAGCTTAGATGTTACGTCTGAAGATATTATTATACAAAATTGTTYTAAATTTGCAGTTAGCTCATCCATCTT
>Pg-03r170320s1349254:687963-696191_3444
ACAAAATTGTTYTAAATTTGCAGTTAGCTCATCCATCTTCCACATGCTCTGTGGGGAATAACTTGCGAATTTAACTTAAA
>Pg-03r170320s1349254:687963-696191_3485
ACATGCTCTGTGGGGAATAACTTGCGAATTTAACTTAAATTTGTCAATTACTCGAATTAWTTAAAAAAATTGCAGTTAGC
>Pg-03r170320s1349254:687963-696191_3526
TGTCAATTACTCGAATTAWTTAAAAAAATTGCAGTTAGCTCATCCATMTTCCACATGCTCTGTGTGATGTGGGAGATAAC
>Pg-03r170320s1349254:687963-696191_3567
ATCCATMTTCCACATGCTCTGTGTGATGTGGGAGATAACTTGCGAATTTAACTTAAATTTGTCAATTACTCGAATTATTT
>Pg-03r170320s1349254:687963-696191_3608
GCGAATTTAACTTAAATTTGTCAATTACTCGAATTATTTAAAAAAATTGCAGTTAGCTCATCCATCTTCCACATGCTCTG
>Pg-03r170320s1349254:687963-696191_3649
AAAAATTGCAGTTAGCTCATCCATCTTCCACATGCTCTGGGGAATAACTTGCAAATTTAGCTTAAATTTGTCAATTACTC
>Pg-03r170320s1349254:687963-696191_3690
GAATAACTTGCAAATTTAGCTTAAATTTGTCAATTACTCGAATTATTAAAAAAAATTGTCAACGTTTTTGGATGAGTTTG
>Pg-03r170320s1349254:687963-696191_3731
ATTATTAAAAAAAATTGTCAACGTTTTTGGATGAGTTTGRGTAATTTCAACTTTATTTTTGGATAAWTTTTTGAGCATTT
>Pg-03r170320s1349254:687963-696191_3772
TAATTTCAACTTTATTTTTGGATAAWTTTTTGAGCATTTTCAACCTTTTTATTTGCGGAGTTTTTCAATGAGATTTTTGG
>Pg-03r170320s1349254:687963-696191_3813
AACCTTTTTATTTGCGGAGTTTTTCAATGAGATTTTTGGACKGTTAGTTTTTGTCTAWTTGTTTATAAAACCAGGAATTT
>Pg-03r170320s1349254:687963-696191_3854
KGTTAGTTTTTGTCTAWTTGTTTATAAAACCAGGAATTTTRACATYWAAATTTATTGATTATTTTAATTATTTTAATGAT
>Pg-03r170320s1349254:687963-696191_3895
ACATYWAAATTTATTGATTATTTTAATTATTTTAATGATGGTACAAAATGYCTAGTGGCAGATCTAGATCGCCATTATCA
>Pg-03r170320s1349254:687963-696191_3936
TACAAAATGYCTAGTGGCAGATCTAGATCGCCATTATCATYCAGTGAAAAATCTGCKTAATGACCCTGCTGAATCCTTGG
>Pg-03r170320s1349254:687963-696191_3977
CAGTGAAAAATCTGCKTAATGACCCTGCTGAATCCTTGGTTCRATGGTCTTTTTTTGTCAAGGAATCTGTCTTCTCTCTT
>Pg-03r170320s1349254:687963-696191_4018
CRATGGTCTTTTTTTGTCAAGGAATCTGTCTTCTCTCTTTTTCTTTAGTCTTTCTGASATTGTTATTTACCTATTTMTTA
>Pg-03r170320s1349254:687963-696191_4059
TCTTTAGTCTTTCTGASATTGTTATTTACCTATTTMTTAATTCTGTTTTTTAATKTTTTCARTCTAGAAACAAGTGAAGT
>Pg-03r170320s1349254:687963-696191_4100
TCTGTTTTTTAATKTTTTCARTCTAGAAACAAGTGAAGTTGGTGGAAAAGGTACCGGGAAAGGCTTCTGGGATTCATAAA
>Pg-03r170320s1349254:687963-696191_4141
GTGGAAAAGGTACCGGGAAAGGCTTCTGGGATTCATAAATTTCTGGAAGTTTGYTGTACCTGTTTCTSGAAGCTCGTTTC
>Pg-03r170320s1349254:687963-696191_4182
TCTGGAAGTTTGYTGTACCTGTTTCTSGAAGCTCGTTTCCTGTCGTTCCCCGCTTYTGGTTATTGATACTTGTGGGCACA
>Pg-03r170320s1349254:687963-696191_4223
GTCGTTCCCCGCTTYTGGTTATTGATACTTGTGGGCACATAGGACTATTTGTGTTTTCAGAGTCTGCAGAAACATCATTT
>Pg-03r170320s1349254:687963-696191_4264
GGACTATTTGTGTTTTCAGAGTCTGCAGAAACATCATTTGTTTTCTGTTATGTTTGTTTTGATGGTGTTTTATAAGGGAG
>Pg-03r170320s1349254:687963-696191_4305
TTTCTGTTATGTTTGTTTTGATGGTGTTTTATAAGGGAGGATCCTGCMGACTTSGTCCGTGGTCACATCGTGTTGTTTTT
>Pg-03r170320s1349254:687963-696191_4346
TCCTGCMGACTTSGTCCGTGGTCACATCGTGTTGTTTTTTACTCGGGTGTTTTAAATTTCGTCAACCCTTGTTGCTGAWA
>Pg-03r170320s1349254:687963-696191_4387
CTCGGGTGTTTTAAATTTCGTCAACCCTTGTTGCTGAWAAATTCATTGAGTTTAGCGGGCAGTTGAGGTCTCYGATATAT
>Pg-03r170320s1349254:687963-696191_4428
TTCATTGAGTTTAGCGGGCAGTTGAGGTCTCYGATATATTKTTTTAGAACTGTCATCCTTTCCAAGACCCGAAGCATAAC
>Pg-03r170320s1349254:687963-696191_4469
TTTTAGAACTGTCATCCTTTCCAAGACCCGAAGCATAACTTTCCTGTTTTTATTTTGAAATATTTACGAAAATCCATAGT
>Pg-03r170320s1349254:687963-696191_4510
TCCTGTTTTTATTTTGAAATATTTACGAAAATCCATAGTTGTATTATGTATATGGTGAACGCTAATATTCGCTGCTTAGT
>Pg-03r170320s1349254:687963-696191_4551
TATTATGTATATGGTGAACGCTAATATTCGCTGCTTAGTTTTGTTTCTATCCCTTATCAGATGGGGTCTTTTATAGTCTT
>Pg-03r170320s1349254:687963-696191_4592
TGTTTCTATCCCTTATCAGATGGGGTCTTTTATAGTCTTGTAGGAAGTATTTACCCCTTAATTAAGACCTTCCAATCAAG
>Pg-03r170320s1349254:687963-696191_4633
AGGAAGTATTTACCCCTTAATTAAGACCTTCCAATCAAGGCCTTCTGAAACCAAGTACCCAAACCATGAAAAGAAAACCT
>Pg-03r170320s1349254:687963-696191_4674
CTTCTGAAACCAAGTACCCAAACCATGAAAAGAAAACCTTTCAAAGCTTAGAAGATGCCCCCAGTAACCCAGCCAGCAGA
>Pg-03r170320s1349254:687963-696191_4715
CAAAGCTTAGAAGATGCCCCCAGTAACCCAGCCAGCAGACGCGAAGCCTCTTGAAACCGGGGTGAACGGTATAATGGATT
>Pg-03r170320s1349254:687963-696191_4756
CGAAGCCTCTTGAAACCGGGGTGAACGGTATAATGGATTTCCAAATGTTCAGCTCTCGAAATTGATATTTCCTGAGGAAG
>Pg-03r170320s1349254:687963-696191_4797
CAAATGTTCAGCTCTCGAAATTGATATTTCCTGAGGAAGAGATCCATGCTCCCTACCGTGGTTGTTCGTAAACAAGCTGC
>Pg-03r170320s1349254:687963-696191_4838
ATCCATGCTCCCTACCGTGGTTGTTCGTAAACAAGCTGCAAATTTTCTGACCATTCATTCGTGTTGCGTAGGGTTTGGCT
>Pg-03r170320s1349254:687963-696191_4879
ATTTTCTGACCATTCATTCGTGTTGCGTAGGGTTTGGCTTGTTTGAGAGCCTATTTAGTCCATGCTTCTTACATTTTGAA
>Pg-03r170320s1349254:687963-696191_4920
TTTGAGAGCCTATTTAGTCCATGCTTCTTACATTTTGAAAGTCTGTTCCCTTCAACATGTAAGGCATCGTACGATCTAAG
>Pg-03r170320s1349254:687963-696191_4961
TCTGTTCCCTTCAACATGTAAGGCATCGTACGATCTAAGGAACCTGCAGCCTGACATGATATTAGTGTTTTTGCTGCTTG
>Pg-03r170320s1349254:687963-696191_5002
ACCTGCAGCCTGACATGATATTAGTGTTTTTGCTGCTTGGTGCTTTCCTGTGTCCAAATTTACTATCTCCACTTTGCTGT
>Pg-03r170320s1349254:687963-696191_5043
GCTTTCCTGTGTCCAAATTTACTATCTCCACTTTGCTGTGAGCTTTTACATTGGCTGAGTTTTCTCTTTTGTGACTCTGC
>Pg-03r170320s1349254:687963-696191_5084
GCTTTTACATTGGCTGAGTTTTCTCTTTTGTGACTCTGCAGTGCGATCCTTCAGACGCAAGATCATGTGATTCTGGTTGC
>Pg-03r170320s1349254:687963-696191_5125
TGCGATCCTTCAGACGCAAGATCATGTGATTCTGGTTGCAATGGCGGGCTTATGACGAGTGCTTATCAATATGCACTGAA
>Pg-03r170320s1349254:687963-696191_5166
TGGCGGGCTTATGACGAGTGCTTATCAATATGCACTGAAATCTGGTGGATTGGAGAAGGAAGAGGACTATCCATATACTG
>Pg-03r170320s1349254:687963-696191_5207
CTGGTGGATTGGAGAAGGAAGAGGACTATCCATATACTGGAAAAGACGGCACTTGCAGCTTTAACAAGAATAAAATTGTG
>Pg-03r170320s1349254:687963-696191_5248
AAAGACGGCACTTGCAGCTTTAACAAGAATAAAATTGTGGCACATGTTTCGAATTTCAGCGTTGTTTCTATTGATGAAGG
>Pg-03r170320s1349254:687963-696191_5289
ACATGTTTCGAATTTCAGCGTTGTTTCTATTGATGAAGGTCAAATTGCTGCAAATCTGGTGAAGAATGGACCTCTATCAG
>Pg-03r170320s1349254:687963-696191_5330
AAATTGCTGCAAATCTGGTGAAGAATGGACCTCTATCAGGTACTCCAAACATGCACCTATTTCACTGTTAATTTCTTAGA
>Pg-03r170320s1349254:687963-696191_5371
ACTCCAAACATGCACCTATTTCACTGTTAATTTCTTAGAGCAATATCACACTTATATTGCAGAAATCCTATGCAATTTAG
>Pg-03r170320s1349254:687963-696191_5412
AATATCACACTTATATTGCAGAAATCCTATGCAATTTAGTAAGGACTGATTTTTATCTGCCATTGGACAAAAAGTACACG
>Pg-03r170320s1349254:687963-696191_5453
AGGACTGATTTTTATCTGCCATTGGACAAAAAGTACACGGACATTATAAATTTCAGCTTGGCATGGTGATTTACAAGTCG
>Pg-03r170320s1349254:687963-696191_5494
CATTATAAATTTCAGCTTGGCATGGTGATTTACAAGTCGCAGGTAGTGGTTTTATTTGTGGTTCTTCTTTGGTTTTGGTT
>Pg-03r170320s1349254:687963-696191_5535
GGTAGTGGTTTTATTTGTGGTTCTTCTTTGGTTTTGGTTTGTGGTTGTTATTTATGTGGTGTTACAAGCTATCTTCATAG
>Pg-03r170320s1349254:687963-696191_5576
TGGTTGTTATTTATGTGGTGTTACAAGCTATCTTCATAGTGGCACTTCATTGTGTTGGGATTTCATCACTCATTTCTGTA
>Pg-03r170320s1349254:687963-696191_5617
GCACTTCATTGTGTTGGGATTTCATCACTCATTTCTGTATTTTAGTATCACCATTGTTTGTGGGTTGTGAATAATCCCAG
>Pg-03r170320s1349254:687963-696191_5658
TTAGTATCACCATTGTTTGTGGGTTGTGAATAATCCCAGATGCATAACAATTGTGAGACAGAGTTTGTAAGACTTTACCC
>Pg-03r170320s1349254:687963-696191_5699
GCATAACAATTGTGAGACAGAGTTTGTAAGACTTTACCCATTCAAAAACTTTGATTTATTGGCTTTTGATGTGCAAGTCT
>Pg-03r170320s1349254:687963-696191_5740
TCAAAAACTTTGATTTATTGGCTTTTGATGTGCAAGTCTGTTGGTTGATGTAATATCATCCTCCCTCTCCTCCCTCACTC
>Pg-03r170320s1349254:687963-696191_5781
TGGTTGATGTAATATCATCCTCCCTCTCCTCCCTCACTCTGGCTTGTAATTGTTATAAGCTATCTTTTCATTAGTGTATT
>Pg-03r170320s1349254:687963-696191_5822
GCTTGTAATTGTTATAAGCTATCTTTTCATTAGTGTATTTTCTTGCTGTTGTTATCTATGTAATGTTACAGACCACGTCT
>Pg-03r170320s1349254:687963-696191_5863
CTTGCTGTTGTTATCTATGTAATGTTACAGACCACGTCTACATTAATCCCATATGTAGAGATTTTGTTCCACATTAAATT
>Pg-03r170320s1349254:687963-696191_5904
ATTAATCCCATATGTAGAGATTTTGTTCCACATTAAATTCTATTAGTTGATGTCATATCATCCTCCCTGACTCTTTGGCT
>Pg-03r170320s1349254:687963-696191_5945
ATTAGTTGATGTCATATCATCCTCCCTGACTCTTTGGCTTGGCCCTGACTCTTTGGCTTGGCTTGCAATTTTTATACAGA
>Pg-03r170320s1349254:687963-696191_5986
GCCCTGACTCTTTGGCTTGGCTTGCAATTTTTATACAGACCACGTCTACATTTCCCATATGTGGAGATTTTGTTCCACAT
>Pg-03r170320s1349254:687963-696191_6027
ACGTCTACATTTCCCATATGTGGAGATTTTGTTCCACATTAAATCTGTTGGTTGGCTTGCAATTGATATACAGACCACGT
>Pg-03r170320s1349254:687963-696191_6068
AATCTGTTGGTTGGCTTGCAATTGATATACAGACCACGTCTACATTAACGTGTCCCATATGTAGAGATTTTGTTCCACAT
>Pg-03r170320s1349254:687963-696191_6109
ACATTAACGTGTCCCATATGTAGAGATTTTGTTCCACATTAAATCTGTTGGTTGATGTCATATCATCAACTCACTCTTTG
>Pg-03r170320s1349254:687963-696191_6150
AATCTGTTGGTTGATGTCATATCATCAACTCACTCTTTGGTTTGCAATTGCTATATGTTATCTTTTCATTAAATCTGTTG
>Pg-03r170320s1349254:687963-696191_6191
TTGCAATTGCTATATGTTATCTTTTCATTAAATCTGTTGATGTCATATCATCCCCTCAGTCTTTGGTTTGCAATTGTTAT
>Pg-03r170320s1349254:687963-696191_6232
GTCATATCATCCCCTCAGTCTTTGGTTTGCAATTGTTATAGGCTATCTTTTCATTAGCTTATTTTCTTGCTGTTGTTATT
>Pg-03r170320s1349254:687963-696191_6273
GCTATCTTTTCATTAGCTTATTTTCTTGCTGTTGTTATTTATGTAATGTTACAAACCACGTCTACATTAACGTGTCCCAT
>Pg-03r170320s1349254:687963-696191_6314
TGTAATGTTACAAACCACGTCTACATTAACGTGTCCCATATGTGGAGATTTTGTTCCACATTATAATATTTGTCTACCTT
>Pg-03r170320s1349254:687963-696191_6355
GTGGAGATTTTGTTCCACATTATAATATTTGTCTACCTTCTCAAGTTTATATATAGTTAATGCTGCATAAAACTGCAATA
>Pg-03r170320s1349254:687963-696191_6396
CAAGTTTATATATAGTTAATGCTGCATAAAACTGCAATATAGAACCCTAGTCTCTGATAAAGATCCCTGAGTGATCAATC
>Pg-03r170320s1349254:687963-696191_6437
GAACCCTAGTCTCTGATAAAGATCCCTGAGTGATCAATCTACGTAGTAGAGTCCAACACTGACATTTGATGTACTCTCAA
>Pg-03r170320s1349254:687963-696191_6478
CGTAGTAGAGTCCAACACTGACATTTGATGTACTCTCAATTTTTGTCATTGGAGGAAATCTCGACCCTTGTGGACATTAA
>Pg-03r170320s1349254:687963-696191_6519
TTTGTCATTGGAGGAAATCTCGACCCTTGTGGACATTAAAGTATTTGGGCTGGGAAACAAAAAACAAAAATCTAGTCCGA
>Pg-03r170320s1349254:687963-696191_6560
TATTTGGGCTGGGAAACAAAAAACAAAAATCTAGTCCGATGACTTGGCTGCTTTTAGTAGTCTCTTATTCCACATGGATG
>Pg-03r170320s1349254:687963-696191_6601
ACTTGGCTGCTTTTAGTAGTCTCTTATTCCACATGGATGTTTTCTATCAAATATATGCTGAGGACATCACTGTATTGTTT
>Pg-03r170320s1349254:687963-696191_6642
TTCTATCAAATATATGCTGAGGACATCACTGTATTGTTTGCAGTGGGAATCAATGCTGCGTTTATGCAGACATACGTAGG
>Pg-03r170320s1349254:687963-696191_6683
AGTGGGAATCAATGCTGCGTTTATGCAGACATACGTAGGAGGAGTATCTTGCCCATACGTTTGCAGCAAGCGCAACTTGG
>Pg-03r170320s1349254:687963-696191_6724
GAGTATCTTGCCCATACGTTTGCAGCAAGCGCAACTTGGATCATGGTGTGCTCCTGGTAGGATATGGTGCTGCAGCCTTT
>Pg-03r170320s1349254:687963-696191_6765
CATGGTGTGCTCCTGGTAGGATATGGTGCTGCAGCCTTTGCTCCCATTAGAATGAAGGACAAGCCCTACTGGGTCATAAA
>Pg-03r170320s1349254:687963-696191_6806
TCCCATTAGAATGAAGGACAAGCCCTACTGGGTCATAAAGAACTCATGGGGACCTAACTGGGGAGAAAATGGATACTACA
>Pg-03r170320s1349254:687963-696191_6847
ACTCATGGGGACCTAACTGGGGAGAAAATGGATACTACAAGCTTTGCAGAGGACATAACGTTTGCGGAATCAACAACATG
>Pg-03r170320s1349254:687963-696191_6888
CTTTGCAGAGGACATAACGTTTGCGGAATCAACAACATGGTTTCCACCGTTGCAGCTATTTGAGCGTTCAAATTAGATCA
>Pg-03r170320s1349254:687963-696191_6929
TTCCACCGTTGCAGCTATTTGAGCGTTCAAATTAGATCAGTTTCTTGTATATACCTATTTATTTAGACTTTTGATTGAAA
>Pg-03r170320s1349254:687963-696191_6970
TTCTTGTATATACCTATTTATTTAGACTTTTGATTGAAATTATGTTGTTGAATGCACATACATGTTGAATATACCTTAAT
>Pg-03r170320s1349254:687963-696191_7011
ATGTTGTTGAATGCACATACATGTTGAATATACCTTAATAGTACATTGAATATAACTTATTCAAGTATATTAAAGGATTT
>Pg-03r170320s1349254:687963-696191_7052
TACATTGAATATAACTTATTCAAGTATATTAAAGGATTTAAGTATTTAAAGGATTTAAAAATTAAGCACTCTTAAGAGTA
>Pg-03r170320s1349254:687963-696191_7093
GTATTTAAAGGATTTAAAAATTAAGCACTCTTAAGAGTATTAATATGGTTTGTGGTTCAGAAAATGCCAGTCAAAACTTC
>Pg-03r170320s1349254:687963-696191_7134
AATATGGTTTGTGGTTCAGAAAATGCCAGTCAAAACTTCTAACTCTGGCTTCAAATTGTGTGGAAATAATGTAAATATGA
>Pg-03r170320s1349254:687963-696191_7175
ACTCTGGCTTCAAATTGTGTGGAAATAATGTAAATATGATACTATTTGGAGTCTTTGAGTTTATGTTTTGTATAATATGG
>Pg-03r170320s1349254:687963-696191_7216
CTATTTGGAGTCTTTGAGTTTATGTTTTGTATAATATGGGATATCGAATCATAGCAATTATCTTATCGATCATGGAGTGA
>Pg-03r170320s1349254:687963-696191_7257
TATCGAATCATAGCAATTATCTTATCGATCATGGAGTGACGGGACCATGTTTATTAGAAAATAAATCACTGCGATTACAT
>Pg-03r170320s1349254:687963-696191_7298
GGACCATGTTTATTAGAAAATAAATCACTGCGATTACATATTTACTTGAGGTTATATATATATATATATATATATATATA
>Pg-03r170320s1349254:687963-696191_7339
TTACTTGAGGTTATATATATATATATATATATATATATATATTCAATGCTCTTATGTATTGTTGCACAGAAACACAGTAA
>Pg-03r170320s1349254:687963-696191_7380
TTCAATGCTCTTATGTATTGTTGCACAGAAACACAGTAAGATATGATGCATTATCCCAACCATCCTTGAGCTGTAAAGTA
>Pg-03r170320s1349254:687963-696191_7421
TATGATGCATTATCCCAACCATCCTTGAGCTGTAAAGTATACTTTTCTGAAATATAGTTTTTTTTTATTTGTAACCACAT
>Pg-03r170320s1349254:687963-696191_7462
CTTTTCTGAAATATAGTTTTTTTTTATTTGTAACCACATTCATGTCATCGGACTAACTTTAGAATTTTTTTATTATTATT
>Pg-03r170320s1349254:687963-696191_7503
ATGTCATCGGACTAACTTTAGAATTTTTTTATTATTATTATAAAGATTTTTTATGGTTGAAGTTGCATACATAGATAGTC
>Pg-03r170320s1349254:687963-696191_7544
AAAGATTTTTTATGGTTGAAGTTGCATACATAGATAGTCTTAACCTTCAGAGTTTTTTTTATTATTATAAAGATTTTTTA
>Pg-03r170320s1349254:687963-696191_7585
AACCTTCAGAGTTTTTTTTATTATTATAAAGATTTTTTATGGTTGAAGTTGCATACATAGATAGTCTTAACCTTCAGAGT
>Pg-03r170320s1349254:687963-696191_7626
GTTGAAGTTGCATACATAGATAGTCTTAACCTTCAGAGTTATTAAGCATCTTGGATTTATTAAGCTTTTAGAGGGATTAT
>Pg-03r170320s1349254:687963-696191_7667
TTAAGCATCTTGGATTTATTAAGCTTTTAGAGGGATTATATTTTTGAAATGCAAAAATGAAAGATCTACATCTTAACAGA
>Pg-03r170320s1349254:687963-696191_7708
TTTTGAAATGCAAAAATGAAAGATCTACATCTTAACAGATTTGATTGAGAAAGCTTCATAGATTTATGTTTAAAGATGAA
>Pg-03r170320s1349254:687963-696191_7749
TGATTGAGAAAGCTTCATAGATTTATGTTTAAAGATGAATCTAATACTAATTTATTTAAAAGTTATCTATAAAAATAAAA
>Pg-03r170320s1349254:687963-696191_7790
TAATACTAATTTATTTAAAAGTTATCTATAAAAATAAAAATACCTTGCTTATATTTGATATTAAATTTTGTTTCATTTTA
>Pg-03r170320s1349254:687963-696191_7831
ACCTTGCTTATATTTGATATTAAATTTTGTTTCATTTTAATTTTAATTGATGCACTTGATAGATATAATAACCAAACATA
>Pg-03r170320s1349254:687963-696191_7872
TTTAATTGATGCACTTGATAGATATAATAACCAAACATATATGACACCGTTTTTTTGAGAATTATAAAAAATATGTTTTT
>Pg-03r170320s1349254:687963-696191_7913
TGACACCGTTTTTTTGAGAATTATAAAAAATATGTTTTTTTAAACCAGAATTGAACTTAGTATATATTAGTAGGGGCGGT
>Pg-03r170320s1349254:687963-696191_7954
AAACCAGAATTGAACTTAGTATATATTAGTAGGGGCGGTGTCGAAGCAAACAGCAAGCAAAAGTATAAAGTACTACAAAA
>Pg-03r170320s1349254:687963-696191_7995
CGAAGCAAACAGCAAGCAAAAGTATAAAGTACTACAAAATGAGGCTTCCAGCCTATCAAAATTTCTAGAACTAAATAGTT
>Pg-03r170320s1349254:687963-696191_8036
AGGCTTCCAGCCTATCAAAATTTCTAGAACTAAATAGTTGGCAAAATAAGCCTAGGACTATTACTATGCAAAAGCGCTGA
>Pg-03r170320s1349254:687963-696191_8077
CAAAATAAGCCTAGGACTATTACTATGCAAAAGCGCTGATTACGGTTTCATTGAGGGGTTCTTTGTCAGTGTCAGGGGAA
>Pg-03r170320s1349254:687963-696191_8118
ACGGTTTCATTGAGGGGTTCTTTGTCAGTGTCAGGGGAATTAACTTCTGTGTAACTTGGTTCCCTGCAATGCCTCCTGGC
>Pg-03r170320s1349254:687963-696191_8148
TCAGGGGAATTAACTTCTGTGTAACTTGGTTCCCTGCAATGCCTCCTGGCCGTCGATCTCTCTCCAAACAATTTGACTGT
>Pg-03r170320s1362602:470463-480981_0
GTTAGAATGATTAAACTTATGTTTATTTAAACTATACTACGTTTGCACTAGGTTGTGATTGCTGAACTTATGTTTATGGA
>Pg-03r170320s1362602:470463-480981_41
TTTGCACTAGGTTGTGATTGCTGAACTTATGTTTATGGAAACCATACTATGTGTGTATTATGCAAGCTCTCAAAGTTGCT
>Pg-03r170320s1362602:470463-480981_82
CCATACTATGTGTGTATTATGCAAGCTCTCAAAGTTGCTCCAAAGTGCCGAAGATAGGTCAAAAGGCATAAATGATATAG
>Pg-03r170320s1362602:470463-480981_123
AAAGTGCCGAAGATAGGTCAAAAGGCATAAATGATATAGAATTTGTCTTTTACATTGATTATTTTAAGTGAAAGGTAAAT
>Pg-03r170320s1362602:470463-480981_164
TTTGTCTTTTACATTGATTATTTTAAGTGAAAGGTAAATCGAGTTCTATCTTTTTAATATTCAACATTATAATATGTAGA
>Pg-03r170320s1362602:470463-480981_205
AGTTCTATCTTTTTAATATTCAACATTATAATATGTAGAATAATTTATAATAATTATTTGATTAGACACACCTTTTAATC
>Pg-03r170320s1362602:470463-480981_246
AATTTATAATAATTATTTGATTAGACACACCTTTTAATCTTTAAATAGTCTAATAAATTACATGAGGTGCAAAAGAAATG
>Pg-03r170320s1362602:470463-480981_287
TAAATAGTCTAATAAATTACATGAGGTGCAAAAGAAATGATAGGAGAGAGAGGATCTAAAAAAATATTTTGTTGGATTTG
>Pg-03r170320s1362602:470463-480981_328
AGGAGAGAGAGGATCTAAAAAAATATTTTGTTGGATTTGAATTCCGTTTTAGGTTTTGAAGCTTGAATAATTTGTTTCAT
>Pg-03r170320s1362602:470463-480981_369
TTCCGTTTTAGGTTTTGAAGCTTGAATAATTTGTTTCATGTGTGAATATGGTTGAATAGTCAAATAATAGGTAGTTTTAA
>Pg-03r170320s1362602:470463-480981_410
GTGAATATGGTTGAATAGTCAAATAATAGGTAGTTTTAATATCCTTTTATTTGGAGATCATTGGTAATTTTAATTTCTCT
>Pg-03r170320s1362602:470463-480981_451
TCCTTTTATTTGGAGATCATTGGTAATTTTAATTTCTCTTTTATTTGTAGATATGAATATAAATTAAGCAATGCATAATT
>Pg-03r170320s1362602:470463-480981_492
TATTTGTAGATATGAATATAAATTAAGCAATGCATAATTCAAGGAAATATTTCATTGATCCTATTTTCATAAAGAATTAG
>Pg-03r170320s1362602:470463-480981_533
AGGAAATATTTCATTGATCCTATTTTCATAAAGAATTAGAGGATAAAATAAAATTAAGATATTATGAGGAGGTAGTTAAC
>Pg-03r170320s1362602:470463-480981_574
GATAAAATAAAATTAAGATATTATGAGGAGGTAGTTAACCCTAATCTTAAAAATCAATATTGTTAAAATTAGAACTAATT
>Pg-03r170320s1362602:470463-480981_615
TAATCTTAAAAATCAATATTGTTAAAATTAGAACTAATTTTCATGAACTACATAATAAAACTGAGTGTTGAACAATCCCC
>Pg-03r170320s1362602:470463-480981_656
CATGAACTACATAATAAAACTGAGTGTTGAACAATCCCCAAAACACCATGACATAAAATAATATATCACTTTTATAACCA
>Pg-03r170320s1362602:470463-480981_697
AACACCATGACATAAAATAATATATCACTTTTATAACCAAAAAAAATTGAAAAAATATGTCTTTTATAACACCGAAAATA
>Pg-03r170320s1362602:470463-480981_738
AAAAATTGAAAAAATATGTCTTTTATAACACCGAAAATATTGAAAATAAAAAGCACATTCTCCTATAATACTATTACTAT
>Pg-03r170320s1362602:470463-480981_779
GAAAATAAAAAGCACATTCTCCTATAATACTATTACTATGAATATATCATTACATCTGAAAACGTTGAATGCACAACACT
>Pg-03r170320s1362602:470463-480981_820
ATATATCATTACATCTGAAAACGTTGAATGCACAACACTAATAAGAATCCAATCCACTAACAACAACAATGATACGAATC
>Pg-03r170320s1362602:470463-480981_861
TAAGAATCCAATCCACTAACAACAACAATGATACGAATCCGAATCCACTCACAATGAAGTGAATCAGCACTCAAGTATGA
>Pg-03r170320s1362602:470463-480981_902
AATCCACTCACAATGAAGTGAATCAGCACTCAAGTATGAATGCAAGACTTGGCATTGTAAAGCCGATGAGCGTCGTCTGC
>Pg-03r170320s1362602:470463-480981_943
GCAAGACTTGGCATTGTAAAGCCGATGAGCGTCGTCTGCTGCCGCTGGCAATGCCGATGATGTTATGGAAGCGGACGAAG
>Pg-03r170320s1362602:470463-480981_984
CCGCTGGCAATGCCGATGATGTTATGGAAGCGGACGAAGAGGAAGCTGCTACCATTTCTTCTTACAGACGCCCCTCACAT
>Pg-03r170320s1362602:470463-480981_1025
GAAGCTGCTACCATTTCTTCTTACAGACGCCCCTCACATCTTCCCCGCTAAAATGAACGTTAACAGCATTGCTTTACCAT
>Pg-03r170320s1362602:470463-480981_1066
TCCCCGCTAAAATGAACGTTAACAGCATTGCTTTACCATGTTCGGAATATTGTTACGACGATACCCACAACACTTCTAGT
>Pg-03r170320s1362602:470463-480981_1107
TCGGAATATTGTTACGACGATACCCACAACACTTCTAGTGCCATCTTTCAGGACGTTATAAGTTTCTCTAAGCAGAGCCG
>Pg-03r170320s1362602:470463-480981_1148
CATCTTTCAGGACGTTATAAGTTTCTCTAAGCAGAGCCGATTGAGAGAGGCGATCCAGACTTTGTATTCCATCAACCACA
>Pg-03r170320s1362602:470463-480981_1189
TGAGAGAGGCGATCCAGACTTTGTATTCCATCAACCACAGGCACATTTGGCCGGACTCTTATGTATATGACGCTCTCTTG
>Pg-03r170320s1362602:470463-480981_1230
CACATTTGGCCGGACTCTTATGTATATGACGCTCTCTTGCAGAGTTGCCTCGACATCAAGGCTCTGCCAGAAGGAAAACT
>Pg-03r170320s1362602:470463-480981_1271
GAGTTGCCTCGACATCAAGGCTCTGCCAGAAGGAAAACTAGTCCAAGCCCACATTATTCTAAGTGGATTCAACCATGAAA
>Pg-03r170320s1362602:470463-480981_1312
TCCAAGCCCACATTATTCTAAGTGGATTCAACCATGAAATCAATGTGGAAACCAAGCTTGTTACCATGCATGCCAAGTAT
>Pg-03r170320s1362602:470463-480981_1353
AATGTGGAAACCAAGCTTGTTACCATGCATGCCAAGTATGGGGATTTGCAGGACGGCCGGCGAGTTTTAGAGGAAATGCC
>Pg-03r170320s1362602:470463-480981_1394
GGATTTGCAGGACGGCCGGCGAGTTTTAGAGGAAATGCCAGAGCAAAACGTGGTGTCATGGACTGCATTGATCGCAGCTT
>Pg-03r170320s1362602:470463-480981_1435
AGCAAAACGTGGTGTCATGGACTGCATTGATCGCAGCTTTCTCTAGGCGGGGACAGGCTCAAGAGGCTCTAGGTTTATTT
>Pg-03r170320s1362602:470463-480981_1476
TCTAGGCGGGGACAGGCTCAAGAGGCTCTAGGTTTATTTAATGAAATGCAACAGAGAGGTGTCCAACCGAATGAGTTCAC
>Pg-03r170320s1362602:470463-480981_1517
TGAAATGCAACAGAGAGGTGTCCAACCGAATGAGTTCACTTTTGCTAGTTTGCTGAACGCATGTGCCAGTTTGTCAGCTC
>Pg-03r170320s1362602:470463-480981_1558
TTGCTAGTTTGCTGAACGCATGTGCCAGTTTGTCAGCTCTGGAACAAGGCAAGGAGGTCCATGAAGATGTTATCCGCAGT
>Pg-03r170320s1362602:470463-480981_1599
GAACAAGGCAAGGAGGTCCATGAAGATGTTATCCGCAGTGGTTTTGATTCTGACACCTTTGTGGGAAATGCTCTTGTTAA
>Pg-03r170320s1362602:470463-480981_1640
TTTTGATTCTGACACCTTTGTGGGAAATGCTCTTGTTAATCTGTATGCGAAGTGCCGGAGTATAGAGGATGCACGTAAAG
>Pg-03r170320s1362602:470463-480981_1681
TGTATGCGAAGTGCCGGAGTATAGAGGATGCACGTAAAGTGTTTGACAAAATGCCTCAGCGAAAGACGGTGTCTTGGAAT
>Pg-03r170320s1362602:470463-480981_1722
TTTGACAAAATGCCTCAGCGAAAGACGGTGTCTTGGAATTCTATGATTGCAGGGTATACACAGAATGGATTTGTGGCTGA
>Pg-03r170320s1362602:470463-480981_1763
TATGATTGCAGGGTATACACAGAATGGATTTGTGGCTGAAGCCTTAGAACTGTTTGAGGAAATGCCTGAACGAAATGTTC
>Pg-03r170320s1362602:470463-480981_1804
CCTTAGAACTGTTTGAGGAAATGCCTGAACGAAATGTTCGTACATGGACTTCGATGGTTGCAGGATATGCACAGAACGGG
>Pg-03r170320s1362602:470463-480981_1845
ACATGGACTTCGATGGTTGCAGGATATGCACAGAACGGGTGTATTGAAAAGGCCATGGAACTGTTCCAGAAGATGCCGGA
>Pg-03r170320s1362602:470463-480981_1886
TATTGAAAAGGCCATGGAACTGTTCCAGAAGATGCCGGAACGGAATGTTGTGTCGTGGACTGCCATGATTGCAGGGTTTG
>Pg-03r170320s1362602:470463-480981_1927
GGAATGTTGTGTCGTGGACTGCCATGATTGCAGGGTTTGTTCGCAGTGGGTGCCATGATGATGCCCTGAATCTTTTTAGA
>Pg-03r170320s1362602:470463-480981_1968
CGCAGTGGGTGCCATGATGATGCCCTGAATCTTTTTAGACAAATGGGATTGGTAGGTGTGAAGCCAGACTCGGAAACCTT
>Pg-03r170320s1362602:470463-480981_2009
AATGGGATTGGTAGGTGTGAAGCCAGACTCGGAAACCTTTGCCAGTGTTATCCCTGCGTATGCCAGATTGGCAGATATTC
>Pg-03r170320s1362602:470463-480981_2050
CCAGTGTTATCCCTGCGTATGCCAGATTGGCAGATATTCGTGAGGGTAGGGAGGTACATGAAGAAATTAAGAGACGAGGA
>Pg-03r170320s1362602:470463-480981_2091
GAGGGTAGGGAGGTACATGAAGAAATTAAGAGACGAGGATTCCAGTCTGATGTCTTTGTGGGGAGTGCTCTGGTAGATAT
>Pg-03r170320s1362602:470463-480981_2132
CCAGTCTGATGTCTTTGTGGGGAGTGCTCTGGTAGATATGTATGCGAAATGCGGGAGTATGGAGGATGCGCGCGATGTGT
>Pg-03r170320s1362602:470463-480981_2173
ATGCGAAATGCGGGAGTATGGAGGATGCGCGCGATGTGTTTGACAAAATGCCTGTGCGAGATGTGGTATCATGGACAGCT
>Pg-03r170320s1362602:470463-480981_2214
GACAAAATGCCTGTGCGAGATGTGGTATCATGGACAGCTTTGGTTGTAGGATATGCTAGTAATGGAGACATAGATGAGGC
>Pg-03r170320s1362602:470463-480981_2255
GGTTGTAGGATATGCTAGTAATGGAGACATAGATGAGGCTGTTAAGCTTTTTCGGAAGATGTCTGTAAGGAATCTGGTAT
>Pg-03r170320s1362602:470463-480981_2296
TTAAGCTTTTTCGGAAGATGTCTGTAAGGAATCTGGTATCATGGAATGCAATGGTTGCAGGGTATGCACAGAATGGGCTA
>Pg-03r170320s1362602:470463-480981_2337
TGGAATGCAATGGTTGCAGGGTATGCACAGAATGGGCTAATGAATGAAGCCCTTAGGCTTTTCCAACATATGCAATTGAC
>Pg-03r170320s1362602:470463-480981_2378
GAATGAAGCCCTTAGGCTTTTCCAACATATGCAATTGACAGGTGTGAAGCCCAACATGGACACTTTTGCTAGCATTCTCC
>Pg-03r170320s1362602:470463-480981_2419
GTGTGAAGCCCAACATGGACACTTTTGCTAGCATTCTCCCAGTTTGTGCCAATGTTGGAGCTCTTCATAGGGGCAAGGAA
>Pg-03r170320s1362602:470463-480981_2460
GTTTGTGCCAATGTTGGAGCTCTTCATAGGGGCAAGGAAGCCCATGACGGCATTATTAGAAGTGGTTATCATACTGATGT
>Pg-03r170320s1362602:470463-480981_2501
CCATGACGGCATTATTAGAAGTGGTTATCATACTGATGTCTTTGTGGGGAGTGCCCTTGTGGATATGTACGCCAAATGTG
>Pg-03r170320s1362602:470463-480981_2542
TTGTGGGGAGTGCCCTTGTGGATATGTACGCCAAATGTGGGAGCATTGAGGATGCACGAAAAGTGTTTGATGAGATGCCT
>Pg-03r170320s1362602:470463-480981_2583
AGCATTGAGGATGCACGAAAAGTGTTTGATGAGATGCCTAGTCACGATGCAGTTTCATGGACTGCAATGATTGTAGGATA
>Pg-03r170320s1362602:470463-480981_2624
TCACGATGCAGTTTCATGGACTGCAATGATTGTAGGATATGCAATGCATGGTTATGGCATGGCAGCCCTCCAACTCTTTG
>Pg-03r170320s1362602:470463-480981_2665
CAATGCATGGTTATGGCATGGCAGCCCTCCAACTCTTTGATGAAATGCGATACTCGGGGACAAAGCCAGACAGAGTGGCT
>Pg-03r170320s1362602:470463-480981_2706
GAAATGCGATACTCGGGGACAAAGCCAGACAGAGTGGCTTTTGTTGGTATTCTCTCAGCATGCTGCCACACAGGCCAAGT
>Pg-03r170320s1362602:470463-480981_2747
TGTTGGTATTCTCTCAGCATGCTGCCACACAGGCCAAGTGGATGATGCTTGGCGATACTTTAATTGCATGAGTAGAGATT
>Pg-03r170320s1362602:470463-480981_2788
ATGATGCTTGGCGATACTTTAATTGCATGAGTAGAGATTATAATATTGTTCCTACTATGGACCACTACTGCTGCATGGTT
>Pg-03r170320s1362602:470463-480981_2829
AATATTGTTCCTACTATGGACCACTACTGCTGCATGGTTGACCTCCTTGGACGAGCTGGGCAGCTAGATGAAGCACACGA
>Pg-03r170320s1362602:470463-480981_2870
CCTCCTTGGACGAGCTGGGCAGCTAGATGAAGCACACGAGTTCATTAAAAAAATGCCAATAAAGCCTGATGCTGCTGTGT
>Pg-03r170320s1362602:470463-480981_2911
TCATTAAAAAAATGCCAATAAAGCCTGATGCTGCTGTGTGGGGATCTTTGCTAGGCGCCTGTAGAAATCATGCCAATACA
>Pg-03r170320s1362602:470463-480981_2952
GGATCTTTGCTAGGCGCCTGTAGAAATCATGCCAATACAGAGCTGGGAGAATATGTGGCAAAACGCCTTGTTGAATCAGA
>Pg-03r170320s1362602:470463-480981_2993
GCTGGGAGAATATGTGGCAAAACGCCTTGTTGAATCAGATCCTACAAATGCTGCACATTATGTTCTTTTGTCGAATATCT
>Pg-03r170320s1362602:470463-480981_3034
CTACAAATGCTGCACATTATGTTCTTTTGTCGAATATCTATGCAGTGGCTGGTAGGTGGAATCAAGTGGACGATGTAAGG
>Pg-03r170320s1362602:470463-480981_3075
GCAGTGGCTGGTAGGTGGAATCAAGTGGACGATGTAAGGAGAATGATGAAAGAAAAAAAGGTGAAAAAAGTGCCAGGATC
>Pg-03r170320s1362602:470463-480981_3116
AATGATGAAAGAAAAAAAGGTGAAAAAAGTGCCAGGATCCAGCTGGATTGAGCTCAATAACAAGGTTCACGTTTTTGTTG
>Pg-03r170320s1362602:470463-480981_3157
GCTGGATTGAGCTCAATAACAAGGTTCACGTTTTTGTTGTAGGAGACAGATCACATCCCCAAACACAGAAAATTTATATG
>Pg-03r170320s1362602:470463-480981_3198
GGAGACAGATCACATCCCCAAACACAGAAAATTTATATGAAGTTAGAGATCTTGTCTGGGAAGATGAAGGAGGCCGGATA
>Pg-03r170320s1362602:470463-480981_3239
GTTAGAGATCTTGTCTGGGAAGATGAAGGAGGCCGGATATGCGCCAGATGCAAATTTTGTGCTGCATGATGTGGAGGAGG
>Pg-03r170320s1362602:470463-480981_3280
CGCCAGATGCAAATTTTGTGCTGCATGATGTGGAGGAGGAGCAGAAGGATCATATCATACATCACCACAGTGAGAAGCTT
>Pg-03r170320s1362602:470463-480981_3321
CAGAAGGATCATATCATACATCACCACAGTGAGAAGCTTGCCATCGTATTTGGACTTATCAACACATCTCGTGGGACACC
>Pg-03r170320s1362602:470463-480981_3362
CATCGTATTTGGACTTATCAACACATCTCGTGGGACACCTATACGGATTGTTAAAAACCTTCGAGTGTGTGGCGATTGCC
>Pg-03r170320s1362602:470463-480981_3403
TACGGATTGTTAAAAACCTTCGAGTGTGTGGCGATTGCCACTCTGCTACCAAACTCATCTCTAAGATTGTTTCACGAGAA
>Pg-03r170320s1362602:470463-480981_3444
TCTGCTACCAAACTCATCTCTAAGATTGTTTCACGAGAAATAATTGTTAGGGATGCAAGTCGTTTCCATCATTTCAAGGA
>Pg-03r170320s1362602:470463-480981_3485
AATTGTTAGGGATGCAAGTCGTTTCCATCATTTCAAGGATGGAAAGTGTTCTTGTGGGGATTATTGGTGATGCCAAATGA
>Pg-03r170320s1362602:470463-480981_3526
GAAAGTGTTCTTGTGGGGATTATTGGTGATGCCAAATGAAACAAGCAGCAGATATAAGATTGTATAATAGTAAGCCCAGT
>Pg-03r170320s1362602:470463-480981_3567
CAAGCAGCAGATATAAGATTGTATAATAGTAAGCCCAGTTTGTGTATTTTCAATTTTCACTTCCTTCCTAGTGTCGGAGG
>Pg-03r170320s1362602:470463-480981_3608
GTGTATTTTCAATTTTCACTTCCTTCCTAGTGTCGGAGGAAGCAATCCATACCTTTGGAACCATTAAGTGTGGCTGTCAT
>Pg-03r170320s1362602:470463-480981_3649
GCAATCCATACCTTTGGAACCATTAAGTGTGGCTGTCATGCAAGGACATGTAGCTCAGTGATAAAGATGCCTGTCGTCGA
>Pg-03r170320s1362602:470463-480981_3690
AAGGACATGTAGCTCAGTGATAAAGATGCCTGTCGTCGAGCATGTTGCTCAGTGATTGAAAAGCCCATTCTCTGGGGGAA
>Pg-03r170320s1362602:470463-480981_3709
ATAAAGATGCCTGTCGTCGAGCATGTTGCTCAGTGATTGAAAAGCCCATTCTCTGGGGGAAAATACTGGGTTTAATCCCT
>Pg-03r170320s1362602:470463-480981_3790
AAAAAATATGTTGCAACTATACTTGAACTTGTGACCTCTTAGATCCTTAAAGGATCAGAGGAGGCTAGACAAACCATCTC
>Pg-03r170320s1362602:470463-480981_3831
GATCCTTAAAGGATCAGAGGAGGCTAGACAAACCATCTCACCTACAAAGTTAAACCCATATATGTTCCATTACTTTCTAC
>Pg-03r170320s1362602:470463-480981_3872
CTACAAAGTTAAACCCATATATGTTCCATTACTTTCTACAATGTTAATAGATCTAAAGTACATTCATTAATATCTTATTA
>Pg-03r170320s1362602:470463-480981_3913
TGTTAATAGATCTAAAGTACATTCATTAATATCTTATTAATGACCTTACTTTTATTATTGAATTGGAGATGAAAATAAGT
>Pg-03r170320s1362602:470463-480981_3954
GACCTTACTTTTATTATTGAATTGGAGATGAAAATAAGTAGAGTACTTACAACCAATCATCCCCATAAAAAAAATGGGGC
>Pg-03r170320s1362602:470463-480981_3995
AGTACTTACAACCAATCATCCCCATAAAAAAAATGGGGCAAATATAGATATAGTTTATCTAACTTGAAGCAGCAAGAAAA
>Pg-03r170320s1362602:470463-480981_4036
ATATAGATATAGTTTATCTAACTTGAAGCAGCAAGAAAAATTAGCCATGGTTATACATTGTACACTTGGAAGGTGCATTG
>Pg-03r170320s1362602:470463-480981_4077
TAGCCATGGTTATACATTGTACACTTGGAAGGTGCATTGTCTCACGTGAAGGCTAAGCTACTAAGCTACATTGATGTGAA
>Pg-03r170320s1362602:470463-480981_4118
TCACGTGAAGGCTAAGCTACTAAGCTACATTGATGTGAAATCTTGATTCTATTCATACTACAATGTTAGTATTATAGTGC
>Pg-03r170320s1362602:470463-480981_4159
CTTGATTCTATTCATACTACAATGTTAGTATTATAGTGCCCATATAAGAGTGTTACACTGCCCTACCAAAGATGATCATA
>Pg-03r170320s1362602:470463-480981_4200
ATATAAGAGTGTTACACTGCCCTACCAAAGATGATCATACACCAACATATAAATCTCTTATTTTTTTAAGGAAATATAAA
>Pg-03r170320s1362602:470463-480981_4241
CCAACATATAAATCTCTTATTTTTTTAAGGAAATATAAATTATATTTATCCATGTCCAAATATATAGATAACGTGTTGGT
>Pg-03r170320s1362602:470463-480981_4282
ATATTTATCCATGTCCAAATATATAGATAACGTGTTGGTATTATAATGCCCATATAAGAGTTTCAGAGTTTCATATTGCC
>Pg-03r170320s1362602:470463-480981_4323
TATAATGCCCATATAAGAGTTTCAGAGTTTCATATTGCCTACCAAAGAGGATCGTAACCCAACATATAAATCTCTTTTTA
>Pg-03r170320s1362602:470463-480981_4364
CCAAAGAGGATCGTAACCCAACATATAAATCTCTTTTTATTTTAAGGCCATATAAATTATATTTATCCATGTCCAAAGAT
>Pg-03r170320s1362602:470463-480981_4405
TTAAGGCCATATAAATTATATTTATCCATGTCCAAAGATATAGATGACGAAATGAATCACAATATGAAATGATGGAATAT
>Pg-03r170320s1362602:470463-480981_4446
AGATGACGAAATGAATCACAATATGAAATGATGGAATATCTGAATTAGATTGATCTCATTTCTTAATTCCTTCAACCTTG
>Pg-03r170320s1362602:470463-480981_4487
GAATTAGATTGATCTCATTTCTTAATTCCTTCAACCTTGTATTATTAACTTGTACCAACAAATCTCCACTACAATAATAA
>Pg-03r170320s1362602:470463-480981_4528
TTATTAACTTGTACCAACAAATCTCCACTACAATAATAACTTTGTCTAAAACTATTATGATTTTGAAAACTTTCAATGGA
>Pg-03r170320s1362602:470463-480981_4569
TTGTCTAAAACTATTATGATTTTGAAAACTTTCAATGGAATATTTGAATTAGTTTGATATCATTTCTTAATTCCTTCAAC
>Pg-03r170320s1362602:470463-480981_4610
ATTTGAATTAGTTTGATATCATTTCTTAATTCCTTCAACCTTGTCTTATTAACTTGTACCAAAAAATCTCCGCTACAATA
>Pg-03r170320s1362602:470463-480981_4651
TGTCTTATTAACTTGTACCAAAAAATCTCCGCTACAATAATAACTTTGTCTAAAACTATTATGGTTTTGAAAACTTTCAT
>Pg-03r170320s1362602:470463-480981_4692
AACTTTGTCTAAAACTATTATGGTTTTGAAAACTTTCATTCCTATAGTTTCTTAAATACCTTTAAGATTATTTCATTAGT
>Pg-03r170320s1362602:470463-480981_4733
CTATAGTTTCTTAAATACCTTTAAGATTATTTCATTAGTGCAATACTTGTATGTGTTAAGGATAGTTGGTAACATAAATG
>Pg-03r170320s1362602:470463-480981_4774
AATACTTGTATGTGTTAAGGATAGTTGGTAACATAAATGAATAACTTTGTCTAAAACTATTATGGTTTTGAAAACTTTCA
>Pg-03r170320s1362602:470463-480981_4815
TAACTTTGTCTAAAACTATTATGGTTTTGAAAACTTTCATTTCTATTGTTTCTTAAATACTTTAAGATTATTTCATTTAG
>Pg-03r170320s1362602:470463-480981_4856
TCTATTGTTTCTTAAATACTTTAAGATTATTTCATTTAGTGCAATACTTATATGTGTTAAGGATAGTTGGTAACATAAAT
>Pg-03r170320s1362602:470463-480981_4897
CAATACTTATATGTGTTAAGGATAGTTGGTAACATAAATGACTAGATCTAGTACTCTTTCTCTTCCTCAATGCAATATAA
>Pg-03r170320s1362602:470463-480981_4938
CTAGATCTAGTACTCTTTCTCTTCCTCAATGCAATATAATATACATAGAAAAGTATAGTTGGTCTTTTGAAAGCTATGTG
>Pg-03r170320s1362602:470463-480981_4979
TACATAGAAAAGTATAGTTGGTCTTTTGAAAGCTATGTGTCATGTAGTTTGCAAAAAAACAAAATTTGAAGTTTGGTTTT
>Pg-03r170320s1362602:470463-480981_5020
ATGTAGTTTGCAAAAAAACAAAATTTGAAGTTTGGTTTTCATATTCAATAGTAAACTTATGATGTAAAAAAATTTCTTGA
>Pg-03r170320s1362602:470463-480981_5061
TATTCAATAGTAAACTTATGATGTAAAAAAATTTCTTGACCATACATCTTCATATCTTAAAGAGAGCATGGATTTTAGGG
>Pg-03r170320s1362602:470463-480981_5102
ATACATCTTCATATCTTAAAGAGAGCATGGATTTTAGGGGAATAATTACTATTTTTTTTATGATCTACATATTAAGAAAT
>Pg-03r170320s1362602:470463-480981_5143
ATAATTACTATTTTTTTTATGATCTACATATTAAGAAATTTTAACATAAACATTATCAAGATTGGAGTTACATAAGAAGA
>Pg-03r170320s1362602:470463-480981_5184
TAACATAAACATTATCAAGATTGGAGTTACATAAGAAGACTATGCAACCCAAAGCAAAGTGTCATATATTCGTTTGGCTA
>Pg-03r170320s1362602:470463-480981_5225
ATGCAACCCAAAGCAAAGTGTCATATATTCGTTTGGCTATTCTTGGAAAGAAGGCTACTGAGATATTTAGTAATATGAAT
>Pg-03r170320s1362602:470463-480981_5266
CTTGGAAAGAAGGCTACTGAGATATTTAGTAATATGAATTATGGGTTCTATATATTGTATGATACTTTACCTCTTTTAGT
>Pg-03r170320s1362602:470463-480981_5307
TGGGTTCTATATATTGTATGATACTTTACCTCTTTTAGTCAAAGTGAATAACGTACTTGCAATTTTCTATAGTATGTAAT
>Pg-03r170320s1362602:470463-480981_5348
AAGTGAATAACGTACTTGCAATTTTCTATAGTATGTAATGAAACCTCTTTGAATGTGTTAGCATTATATCCTTGAAAACT
>Pg-03r170320s1362602:470463-480981_5389
AACCTCTTTGAATGTGTTAGCATTATATCCTTGAAAACTAAAACGAGTTATGAACAAATAAAATCAAATTATACATGCAA
>Pg-03r170320s1362602:470463-480981_5430
AACGAGTTATGAACAAATAAAATCAAATTATACATGCAAGGATCTACTATTGGAGAAATATTCACCTCTTGTATGTATCT
>Pg-03r170320s1362602:470463-480981_5471
ATCTACTATTGGAGAAATATTCACCTCTTGTATGTATCTTTACTCCCTACATTTGGAAGTTTCATAATTTATTTAGCATA
>Pg-03r170320s1362602:470463-480981_5512
ACTCCCTACATTTGGAAGTTTCATAATTTATTTAGCATAATCAAGTCCTTTAAAGCATAAGATTCATAATTATCTTTAAT
>Pg-03r170320s1362602:470463-480981_5553
CAAGTCCTTTAAAGCATAAGATTCATAATTATCTTTAATGGATGGCCAAACACTCATAATCAATGATGTAACTGAGGATC
>Pg-03r170320s1362602:470463-480981_5594
ATGGCCAAACACTCATAATCAATGATGTAACTGAGGATCATAGCATGGAAATAAAAGACAAAAGTTTATATCAGATGTTA
>Pg-03r170320s1362602:470463-480981_5635
AGCATGGAAATAAAAGACAAAAGTTTATATCAGATGTTACTATAAAACAAGCTTCTTTTTTAGGGATCATCATTTTTTGT
>Pg-03r170320s1362602:470463-480981_5676
ATAAAACAAGCTTCTTTTTTAGGGATCATCATTTTTTGTCATTGTTGAGAACCTTACTACATTATCATCTTTTGTCAAGG
>Pg-03r170320s1362602:470463-480981_5717
TTGTTGAGAACCTTACTACATTATCATCTTTTGTCAAGGATGGTTGTGATAAAATAACAATTAGTAAAAATGAGAAATAT
>Pg-03r170320s1362602:470463-480981_5758
GGTTGTGATAAAATAACAATTAGTAAAAATGAGAAATATTAGATTAGTAAGGACACATTGCCGATCTCACCTAAAAATTC
>Pg-03r170320s1362602:470463-480981_5799
GATTAGTAAGGACACATTGCCGATCTCACCTAAAAATTCATATTTTTTTATTTCCAGTACTTATAAGCAATCAAGTGAAG
>Pg-03r170320s1362602:470463-480981_5840
ATTTTTTTATTTCCAGTACTTATAAGCAATCAAGTGAAGCATGGAAAATTTGAATGCTTGCACTATAATCAAGGTGTTTC
>Pg-03r170320s1362602:470463-480981_5881
TGGAAAATTTGAATGCTTGCACTATAATCAAGGTGTTTCATTTTAAACTTTTGTATTCTTCTAGGTAGATCATTTTTATA
>Pg-03r170320s1362602:470463-480981_5922
TTTAAACTTTTGTATTCTTCTAGGTAGATCATTTTTATAGTAGGTTAGAATGATTAAACTTATGTTTATTTAAACTATAC
>Pg-03r170320s1362602:470463-480981_5963
AGGTTAGAATGATTAAACTTATGTTTATTTAAACTATACTACGTTTGCACTAGGTTGTGATTGCTGAACTTATGTTTATG
>Pg-03r170320s1362602:470463-480981_6004
CGTTTGCACTAGGTTGTGATTGCTGAACTTATGTTTATGGAAACCATACTATGTGTGTATTATGCAAGCTCTCAAAGTTG
>Pg-03r170320s1362602:470463-480981_6045
AACCATACTATGTGTGTATTATGCAAGCTCTCAAAGTTGCTCCAAAGTGCCGAAGATAGGTCAAAAGGCATAAATGATAT
>Pg-03r170320s1362602:470463-480981_6086
CCAAAGTGCCGAAGATAGGTCAAAAGGCATAAATGATATAGAATTTGTCTTTTACATTGATTATTTTAAGTGAAAGGTAA
>Pg-03r170320s1362602:470463-480981_6127
AATTTGTCTTTTACATTGATTATTTTAAGTGAAAGGTAAATCGAGTTCTATCTTTTTAATATTCAACATTATAATATGTA
>Pg-03r170320s1362602:470463-480981_6168
CGAGTTCTATCTTTTTAATATTCAACATTATAATATGTAGAATAATTTATAATAATTATTTGATTAGACACACCTTTTAA
>Pg-03r170320s1362602:470463-480981_6209
ATAATTTATAATAATTATTTGATTAGACACACCTTTTAATCTTTAAATAGTCTAATAAATTACATGAGGTGCAAAAGAAA
>Pg-03r170320s1362602:470463-480981_6250
TTTAAATAGTCTAATAAATTACATGAGGTGCAAAAGAAATGATAGGAGAGAGAGGATCTAAAAAAATATTTTGTTGGATT
>Pg-03r170320s1362602:470463-480981_6291
ATAGGAGAGAGAGGATCTAAAAAAATATTTTGTTGGATTTGAATTCCGTTTTAGGTTTTGAAGCTTGAATAATTTGTTTC
>Pg-03r170320s1362602:470463-480981_6332
AATTCCGTTTTAGGTTTTGAAGCTTGAATAATTTGTTTCATGTGTGAATATGGTTGAATAGTCAAATAATAGGTAGTTTT
>Pg-03r170320s1362602:470463-480981_6373
GTGTGAATATGGTTGAATAGTCAAATAATAGGTAGTTTTATTTGGAGATCATTGGTAATTTTAATTTCCCTTTTATTTGT
>Pg-03r170320s1362602:470463-480981_6414
TTGGAGATCATTGGTAATTTTAATTTCCCTTTTATTTGTAGATATGAATATAAATTAAGCAATGCATAATTCAAGGAAAT
>Pg-03r170320s1362602:470463-480981_6455
ATATGAATATAAATTAAGCAATGCATAATTCAAGGAAATATTTCATTGATCCTATTTCCATAAAGAATTAGAGGATAAAA
>Pg-03r170320s1362602:470463-480981_6496
TTCATTGATCCTATTTCCATAAAGAATTAGAGGATAAAATAAAATTAAGATATTATGAGGAGGTAGTTAACCCTAATCTT
>Pg-03r170320s1362602:470463-480981_6537
AAATTAAGATATTATGAGGAGGTAGTTAACCCTAATCTTAAAAATCAATATTGTTAAAATTAGAACTAATTTTCATGAAC
>Pg-03r170320s1362602:470463-480981_6578
AAATCAATATTGTTAAAATTAGAACTAATTTTCATGAACTACATAATGAAATTGAGTGTTGAACAATCCCCAAAACACCA
>Pg-03r170320s1362602:470463-480981_6619
CATAATGAAATTGAGTGTTGAACAATCCCCAAAACACCACGACATAAAATAATATCACTTTTGTAACAAAAAAAAATATA
>Pg-03r170320s1362602:470463-480981_6660
ACATAAAATAATATCACTTTTGTAACAAAAAAAAATATATATATAGCTTTTATAACACCAAAAAAATTGAAAATAAAAAG
>Pg-03r170320s1362602:470463-480981_6701
TATAGCTTTTATAACACCAAAAAAATTGAAAATAAAAAGCACATTCTCCTATAATACTATTACTATGAATATATCATTAC
>Pg-03r170320s1362602:470463-480981_6742
CATTCTCCTATAATACTATTACTATGAATATATCATTACAATGAATATATCATTACATATGAAAACGTTGAATGCACAAC
>Pg-03r170320s1362602:470463-480981_6783
TGAATATATCATTACATATGAAAACGTTGAATGCACAACACTAACAAGAATCCAATCCACTAACAACAACAATGATACGA
>Pg-03r170320s1362602:470463-480981_6824
TAACAAGAATCCAATCCACTAACAACAACAATGATACGAATCCGAATCCACTCACAATGAAGAGAATCAGCACTCAAGTA
>Pg-03r170320s1362602:470463-480981_6865
CCGAATCCACTCACAATGAAGAGAATCAGCACTCAAGTATGAATGCAAGACTTGGCATTGTAAAGCCAAGCGTCGTCTGC
>Pg-03r170320s1362602:470463-480981_6906
AATGCAAGACTTGGCATTGTAAAGCCAAGCGTCGTCTGCTGCCGCTGGCAATGCCGATGATGTTATGGAAGCGGACGAAG
>Pg-03r170320s1362602:470463-480981_6947
CCGCTGGCAATGCCGATGATGTTATGGAAGCGGACGAAGAGGAAGCTGCTACCATTTCTTCTTACAGACGCCCCTCACAT
>Pg-03r170320s1362602:470463-480981_6988
GAAGCTGCTACCATTTCTTCTTACAGACGCCCCTCACATCTTCCCCGCTAAAATGAACGTTAACAGCATTGCTTTACCAT
>Pg-03r170320s1362602:470463-480981_7029
TCCCCGCTAAAATGAACGTTAACAGCATTGCTTTACCATGTTCGGAATATTGTTACGACGATACCCACAACACTTCTAGT
>Pg-03r170320s1362602:470463-480981_7070
TCGGAATATTGTTACGACGATACCCACAACACTTCTAGTGCCATCTTTCAGGACGTTATAAGTTTCTCTAAGCAGAGCCG
>Pg-03r170320s1362602:470463-480981_7111
CATCTTTCAGGACGTTATAAGTTTCTCTAAGCAGAGCCGATTGAGAGAGGCGATCCAGACTTTGTATTCCATCAACCACA
>Pg-03r170320s1362602:470463-480981_7152
TGAGAGAGGCGATCCAGACTTTGTATTCCATCAACCACAGGCACATTTGGCCGGACTCTTATGTATATGACGCTCTCTTG
>Pg-03r170320s1362602:470463-480981_7193
CACATTTGGCCGGACTCTTATGTATATGACGCTCTCTTGCAGAGTTGCCTCGACATCAAGGCTCTGCCAGAAGGAAAACT
>Pg-03r170320s1362602:470463-480981_7234
GAGTTGCCTCGACATCAAGGCTCTGCCAGAAGGAAAACTAGTCCAAGCCCACATTATTCTAAGTGGATTCAACCATGAAA
>Pg-03r170320s1362602:470463-480981_7275
TCCAAGCCCACATTATTCTAAGTGGATTCAACCATGAAATCAATGTGGAAACCAAGCTTGTTACCATGCATGCCAAGTAT
>Pg-03r170320s1362602:470463-480981_7316
AATGTGGAAACCAAGCTTGTTACCATGCATGCCAAGTATGGGGATTTGCAGGACGGCCGGCGAGTTTTAGAGGAAATGCC
>Pg-03r170320s1362602:470463-480981_7357
GGATTTGCAGGACGGCCGGCGAGTTTTAGAGGAAATGCCAGAGCAAAACGTGGTGTCATGGACTGCATTGATCGCAGCTT
>Pg-03r170320s1362602:470463-480981_7398
AGCAAAACGTGGTGTCATGGACTGCATTGATCGCAGCTTTCTCTAGGCGGGGACAGGCTCAAGAGGCTCTAGGTTTATTT
>Pg-03r170320s1362602:470463-480981_7439
TCTAGGCGGGGACAGGCTCAAGAGGCTCTAGGTTTATTTAATGAAATGCAACAGAGAGGTGTCCAACCGAATGAGTTCAC
>Pg-03r170320s1362602:470463-480981_7480
TGAAATGCAACAGAGAGGTGTCCAACCGAATGAGTTCACTTTTGCTAGTTTGCTGAACGCATGTGCCAGTTTGTCAGCTC
>Pg-03r170320s1362602:470463-480981_7521
TTGCTAGTTTGCTGAACGCATGTGCCAGTTTGTCAGCTCTGGAACAAGGCAAGGAGGTCCATGAAGATGTTATCCGCAGT
>Pg-03r170320s1362602:470463-480981_7562
GAACAAGGCAAGGAGGTCCATGAAGATGTTATCCGCAGTGGTTTTGATTCTGACACCTTTGTGGGAAATGCTCTTGTTAA
>Pg-03r170320s1362602:470463-480981_7603
TTTTGATTCTGACACCTTTGTGGGAAATGCTCTTGTTAATCTGTATGCGAAGTGCCGGAGTATAGAGGATGCACGTAAAG
>Pg-03r170320s1362602:470463-480981_7644
TGTATGCGAAGTGCCGGAGTATAGAGGATGCACGTAAAGTGTTTGACAAAATGCCTCAGCGAAAGACGGTGTCTTGGAAT
>Pg-03r170320s1362602:470463-480981_7685
TTTGACAAAATGCCTCAGCGAAAGACGGTGTCTTGGAATTCTATGATTGCAGGGTATACACAGAATGGATTTGTGGCTGA
>Pg-03r170320s1362602:470463-480981_7726
TATGATTGCAGGGTATACACAGAATGGATTTGTGGCTGAAGCCTTAGAACTGTTTGAGGAAATGCCTGAACGAAATGTTC
>Pg-03r170320s1362602:470463-480981_7767
CCTTAGAACTGTTTGAGGAAATGCCTGAACGAAATGTTCGTACATGGACTTCGATGGTTGCAGGATATGCACAGAACGGG
>Pg-03r170320s1362602:470463-480981_7808
ACATGGACTTCGATGGTTGCAGGATATGCACAGAACGGGTGTATTGAAAAGGCCATGGAACTGTTCCAGAAGATGCCGGA
>Pg-03r170320s1362602:470463-480981_7849
TATTGAAAAGGCCATGGAACTGTTCCAGAAGATGCCGGAACGGAATGTTGTGTCGTGGACTGCCATGATTGCAGGGTTTG
>Pg-03r170320s1362602:470463-480981_7890
GGAATGTTGTGTCGTGGACTGCCATGATTGCAGGGTTTGTTCGCAGTGGGTGCCATGATGATGCCCTGAATCTTTTTAGA
>Pg-03r170320s1362602:470463-480981_7931
CGCAGTGGGTGCCATGATGATGCCCTGAATCTTTTTAGACAAATGGGATTGGTAGGTGTGAAGCCAGACTCGGAAACCTT
>Pg-03r170320s1362602:470463-480981_7972
AATGGGATTGGTAGGTGTGAAGCCAGACTCGGAAACCTTTGCCAGTGTTATCCCTGCGTATGCCAGATTGGCAGATATTC
>Pg-03r170320s1362602:470463-480981_8013
CCAGTGTTATCCCTGCGTATGCCAGATTGGCAGATATTCGTGAGGGTAGGGAGGTACATGAAGAAATTAAGAGACGAGGA
>Pg-03r170320s1362602:470463-480981_8054
GAGGGTAGGGAGGTACATGAAGAAATTAAGAGACGAGGATTCCAGTCTGATGTCTTTGTGGGGAGTGCTCTGGTAGATAT
>Pg-03r170320s1362602:470463-480981_8095
CCAGTCTGATGTCTTTGTGGGGAGTGCTCTGGTAGATATGTATGCGAAATGCGGGAGTATGGAGGATGCGCGCGATGTGT
>Pg-03r170320s1362602:470463-480981_8136
ATGCGAAATGCGGGAGTATGGAGGATGCGCGCGATGTGTTTGACAAAATGCCTGTGCGAGATGTGGTATCATGGACAGCT
>Pg-03r170320s1362602:470463-480981_8177
GACAAAATGCCTGTGCGAGATGTGGTATCATGGACAGCTTTGGTTGTAGGATATGCTAGTAATGGAGACATAGATGAGGC
>Pg-03r170320s1362602:470463-480981_8218
GGTTGTAGGATATGCTAGTAATGGAGACATAGATGAGGCTGTTAAGCTTTTTCGGAAGATGTCTGTAAGGAATCTGGTAT
>Pg-03r170320s1362602:470463-480981_8259
TTAAGCTTTTTCGGAAGATGTCTGTAAGGAATCTGGTATCATGGAATGCAATGGTTGCAGGGTATGCACAGAATGGGCTA
>Pg-03r170320s1362602:470463-480981_8300
TGGAATGCAATGGTTGCAGGGTATGCACAGAATGGGCTAATGAATGAAGCCCTTAGGCTTTTCCAACATATGCAATTGAC
>Pg-03r170320s1362602:470463-480981_8341
GAATGAAGCCCTTAGGCTTTTCCAACATATGCAATTGACAGGTGTGAAGCCCAACATGGACACTTTTGCTAGCATTCTCC
>Pg-03r170320s1362602:470463-480981_8382
GTGTGAAGCCCAACATGGACACTTTTGCTAGCATTCTCCCAGTTTGTGCCAATGTTGGAGCTCTTCATAGGGGCAAGGAA
>Pg-03r170320s1362602:470463-480981_8423
GTTTGTGCCAATGTTGGAGCTCTTCATAGGGGCAAGGAAGCCCATGACGGCATTATTAGAAGTGGTTATCATACTGATGT
>Pg-03r170320s1362602:470463-480981_8464
CCATGACGGCATTATTAGAAGTGGTTATCATACTGATGTCTTTGTGGGGAGTGCCCTTGTGGATATGTACGCCAAATGTG
>Pg-03r170320s1362602:470463-480981_8505
TTGTGGGGAGTGCCCTTGTGGATATGTACGCCAAATGTGGGAGCATTGAGGATGCACGAAAAGTGTTTGATGAGATGCCT
>Pg-03r170320s1362602:470463-480981_8546
AGCATTGAGGATGCACGAAAAGTGTTTGATGAGATGCCTAGTCACGATGCAGTTTCATGGACTGCAATGATTGTAGGATA
>Pg-03r170320s1362602:470463-480981_8587
TCACGATGCAGTTTCATGGACTGCAATGATTGTAGGATATGCAATGCATGGTTATGGCATGGCAGCCCTCCAACTCTTTG
>Pg-03r170320s1362602:470463-480981_8628
CAATGCATGGTTATGGCATGGCAGCCCTCCAACTCTTTGATGAAATGCGATACTCGGGGACAAAGCCAGACAGAGTGGCT
>Pg-03r170320s1362602:470463-480981_8669
GAAATGCGATACTCGGGGACAAAGCCAGACAGAGTGGCTTTTGTTGGTATTCTCTCAGCATGCTGCCACACAGGCCAAGT
>Pg-03r170320s1362602:470463-480981_8710
TGTTGGTATTCTCTCAGCATGCTGCCACACAGGCCAAGTGGATGATGCTTGGCGATACTTTAATTGCATGAGTAGAGATT
>Pg-03r170320s1362602:470463-480981_8751
ATGATGCTTGGCGATACTTTAATTGCATGAGTAGAGATTATAATATTGTTCCTACTATGGACCACTACTGCTGCATGGTT
>Pg-03r170320s1362602:470463-480981_8792
AATATTGTTCCTACTATGGACCACTACTGCTGCATGGTTGACCTCCTTGGACGAGCTGGGCAGCTAGATGAAGCACACGA
>Pg-03r170320s1362602:470463-480981_8833
CCTCCTTGGACGAGCTGGGCAGCTAGATGAAGCACACGAGTTCATTAAAAAAATGCCAATAAAGCCTGATGCTGCTGTGT
>Pg-03r170320s1362602:470463-480981_8874
TCATTAAAAAAATGCCAATAAAGCCTGATGCTGCTGTGTGGGGATCTTTGCTAGGCGCCTGTAGAAATCATGCCAATACA
>Pg-03r170320s1362602:470463-480981_8915
GGATCTTTGCTAGGCGCCTGTAGAAATCATGCCAATACAGAGCTGGGAGAATATGTGGCAAAACGCCTTGTTGAATCAGA
>Pg-03r170320s1362602:470463-480981_8956
GCTGGGAGAATATGTGGCAAAACGCCTTGTTGAATCAGATCCTACAAATGCTGCACATTATGTTCTTTTGTCGAATATCT
>Pg-03r170320s1362602:470463-480981_8997
CTACAAATGCTGCACATTATGTTCTTTTGTCGAATATCTATGCAGTGGCTGGTAGGTGGAATCAAGTGGACGATGTAAGG
>Pg-03r170320s1362602:470463-480981_9038
GCAGTGGCTGGTAGGTGGAATCAAGTGGACGATGTAAGGAGAATGATGAAAGAAAAAAAGGTGAAAAAAGTGCCAGGATC
>Pg-03r170320s1362602:470463-480981_9079
AATGATGAAAGAAAAAAAGGTGAAAAAAGTGCCAGGATCCAGCTGGATTGAGCTCAATAACAAGGTTCACGTTTTTGTTG
>Pg-03r170320s1362602:470463-480981_9120
GCTGGATTGAGCTCAATAACAAGGTTCACGTTTTTGTTGTAGGAGACAGATCACATCCCCAAACACAGAAAATTTATATG
>Pg-03r170320s1362602:470463-480981_9161
GGAGACAGATCACATCCCCAAACACAGAAAATTTATATGAAGTTAGAGATCTTGTCTGGGAAGATGAAGGAGGCCGGATA
>Pg-03r170320s1362602:470463-480981_9202
GTTAGAGATCTTGTCTGGGAAGATGAAGGAGGCCGGATATGCGCCAGATGCAAATTTTGTGCTGCATGATGTGGAGGAGG
>Pg-03r170320s1362602:470463-480981_9243
CGCCAGATGCAAATTTTGTGCTGCATGATGTGGAGGAGGAGCAGAAGGATCATATCATACATCACCACAGTGAGAAGCTT
>Pg-03r170320s1362602:470463-480981_9284
CAGAAGGATCATATCATACATCACCACAGTGAGAAGCTTGCCATCGTATTTGGACTTATCAACACATCTCGTGGGACACC
>Pg-03r170320s1362602:470463-480981_9325
CATCGTATTTGGACTTATCAACACATCTCGTGGGACACCTATACGGATTGTTAAAAACCTTCGAGTGTGTGGCGATTGCC
>Pg-03r170320s1362602:470463-480981_9366
TACGGATTGTTAAAAACCTTCGAGTGTGTGGCGATTGCCACTCTGCTACCAAACTCATCTCTAAGATTGTTTCACGAGAA
>Pg-03r170320s1362602:470463-480981_9407
TCTGCTACCAAACTCATCTCTAAGATTGTTTCACGAGAAATAATTGTTAGGGATGCAAGTCGTTTCCATCATTTCAAGGA
>Pg-03r170320s1362602:470463-480981_9448
AATTGTTAGGGATGCAAGTCGTTTCCATCATTTCAAGGATGGAAAGTGTTCTTGTGGGGATTATTGGTGATGCCAAATGA
>Pg-03r170320s1362602:470463-480981_9489
GAAAGTGTTCTTGTGGGGATTATTGGTGATGCCAAATGAAACAAGCAGCAGATATAAGATTGTATAATAGTAAGCCCAGT
>Pg-03r170320s1362602:470463-480981_9530
CAAGCAGCAGATATAAGATTGTATAATAGTAAGCCCAGTTTGTGTATTTTCAATTTTCACTTCCTTCCTAGTGTCGGAGG
>Pg-03r170320s1362602:470463-480981_9571
GTGTATTTTCAATTTTCACTTCCTTCCTAGTGTCGGAGGAAGCAATCCATACCTTTGGAACCATTAAGTGTGGCTGTCAT
>Pg-03r170320s1362602:470463-480981_9612
GCAATCCATACCTTTGGAACCATTAAGTGTGGCTGTCATGCAAGGACATGTAGCTCAGTGATAAAGATGCCTGTCGTCGA
>Pg-03r170320s1362602:470463-480981_9653
AAGGACATGTAGCTCAGTGATAAAGATGCCTGTCGTCGAGCATGTTGCTCAGTGATTGAAAAGCCCATTCTCTGGGGGAA
>Pg-03r170320s1362602:470463-480981_9694
ATGTTGCTCAGTGATTGAAAAGCCCATTCTCTGGGGGAAAATACTGGGTTTAATCCCTCGCCTGTACAATTTTCAACATG
>Pg-03r170320s1362602:470463-480981_9735
TACTGGGTTTAATCCCTCGCCTGTACAATTTTCAACATGGTATCAAAGCCAGGTTGGCTTGAAGTGGCTAGGAGGCTTGA
>Pg-03r170320s1362602:470463-480981_9776
ATCAAAGCCAGGTTGGCTTGAAGTGGCTAGGAGGCTTGAGCCCAAACATAGCTTGAGGCAGGGTGTTGGAGGTATCTCTC
>Pg-03r170320s1362602:470463-480981_9817
CCAAACATAGCTTGAGGCAGGGTGTTGGAGGTATCTCTCCAAACCTTTAGATAGAACCACTAAGGGTGCCCGCCGTGAAA
>Pg-03r170320s1362602:470463-480981_9858
AACCTTTAGATAGAACCACTAAGGGTGCCCGCCGTGAAAAGGCATATATCTCAGTGATAGAGCAACCCATTAGTTGGGGA
>Pg-03r170320s1362602:470463-480981_9899
GCATATATCTCAGTGATAGAGCAACCCATTAGTTGGGGATTGGTTCTGGGTTCGATTCCTACCCTCTCCAATTTTCAACA
>Pg-03r170320s1362602:470463-480981_9940
GGTTCTGGGTTCGATTCCTACCCTCTCCAATTTTCAACACCTAGGTCCAGTGAGTTTTTTCTGTACAAAACGATACTGTA
>Pg-03r170320s1362602:470463-480981_9981
TAGGTCCAGTGAGTTTTTTCTGTACAAAACGATACTGTATTCTAAAATCAGAAAATGCAAACGTGTCTGATAAGGGCCTG
>Pg-03r170320s1362602:470463-480981_10022
CTAAAATCAGAAAATGCAAACGTGTCTGATAAGGGCCTGTCGTATGATGAAAATCAGAATATTAGTCGATTTCTCTTGAT
>Pg-03r170320s1362602:470463-480981_10063
GTATGATGAAAATCAGAATATTAGTCGATTTCTCTTGATTTAAAAATCAGAATTTTTAAGTCTCATACAACCAAATACTA
>Pg-03r170320s1362602:470463-480981_10104
AAAAATCAGAATTTTTAAGTCTCATACAACCAAATACTAGTTTTGGCATCTTCCCTACAATTTGCTGAAGCATTTGTTTT
>Pg-03r170320s1362602:470463-480981_10145
TTTGGCATCTTCCCTACAATTTGCTGAAGCATTTGTTTTCTTCAATGGCTGCAAGAGCTTGTTGGATCATTTTGAAAATG
>Pg-03r170320s1362602:470463-480981_10186
TCAATGGCTGCAAGAGCTTGTTGGATCATTTTGAAAATGGATTATGGTTTGTTTCAGAGGTTGAACCTATCCCATTCCTC
>Pg-03r170320s1362602:470463-480981_10227
TTATGGTTTGTTTCAGAGGTTGAACCTATCCCATTCCTCCACACTTTGATAGGCAGAAGAGTTTGTTATGGCGCTGTGTT
>Pg-03r170320s1362602:470463-480981_10268
CACTTTGATAGGCAGAAGAGTTTGTTATGGCGCTGTGTTCCAGTGATTCCAGTATTTTAACAATTCGGAACCTTTGGTTG
>Pg-03r170320s1362602:470463-480981_10309
AGTGATTCCAGTATTTTAACAATTCGGAACCTTTGGTTGCAATTGATTTGAATCTTTCTGTTGGTATGTAATTCAAACTT
>Pg-03r170320s1362602:470463-480981_10350
ATTGATTTGAATCTTTCTGTTGGTATGTAATTCAAACTTCTACTCTTTTTCATTGGTCTGTACTTCAAAAGGGAGCGATG
>Pg-03r170320s1362602:470463-480981_10391
ACTCTTTTTCATTGGTCTGTACTTCAAAAGGGAGCGATGAATTATTTATCAAAATGTCAATTGAATAATGGCCCTACCAA
>Pg-03r170320s1362602:470463-480981_10432
TTATTTATCAAAATGTCAATTGAATAATGGCCCTACCAACGGGGTTGTGTTTCAATGGTGAGGGCAGTGGCATTTGAAGC
>Pg-03r170320s1362602:470463-480981_10438
ATCAAAATGTCAATTGAATAATGGCCCTACCAACGGGGTTGTGTTTCAATGGTGAGGGCAGTGGCATTTGAAGCTACCCA
>Pg-03r170320s1397254:4034-10601_0
TAAAGCTCACAATGTTGGAAACATAGTTTTGATAAACCAAATTAGGATTTATAAAATCTTTAAAGTATTTCAACTTCATT
>Pg-03r170320s1397254:4034-10601_41
TTAGGATTTATAAAATCTTTAAAGTATTTCAACTTCATTTTAATAATGATTTTGTCGATGTTCCAAGTTTTAATTTTAAA
>Pg-03r170320s1397254:4034-10601_82
AATAATGATTTTGTCGATGTTCCAAGTTTTAATTTTAAATTTCACAATGATGTAAGTTTTAATATTGTCGATATTGCTAA
>Pg-03r170320s1397254:4034-10601_123
TCACAATGATGTAAGTTTTAATATTGTCGATATTGCTAATTTGATTGTCGTTTTTATATTCCAATAGTTAAGTCAAGCCT
>Pg-03r170320s1397254:4034-10601_164
TGATTGTCGTTTTTATATTCCAATAGTTAAGTCAAGCCTTATAATCTATAACCCAACCTATTTTAAGCACATAGTTGCCA
>Pg-03r170320s1397254:4034-10601_205
TAATCTATAACCCAACCTATTTTAAGCACATAGTTGCCATTGCTCATCGAAGGGATTTGGGCTAGGGGCCTGGGGATCAA
>Pg-03r170320s1397254:4034-10601_246
GCTCATCGAAGGGATTTGGGCTAGGGGCCTGGGGATCAAATCGACTGACTACCACTATAACCCAAGAGTATATCCAACAA
>Pg-03r170320s1397254:4034-10601_287
CGACTGACTACCACTATAACCCAAGAGTATATCCAACAATGTGCAAACCAAATATACCAATAACTAATGACTTAGCAAGG
>Pg-03r170320s1397254:4034-10601_328
TGCAAACCAAATATACCAATAACTAATGACTTAGCAAGGGTGGAGACATCCAGAGACATGCATGCGGGGGGACTTAGCAA
>Pg-03r170320s1397254:4034-10601_369
GGAGACATCCAGAGACATGCATGCGGGGGGACTTAGCAAGGGTGGAGACATCCAGAGACATGCATGCGGGGGGCCCACTC
>Pg-03r170320s1397254:4034-10601_410
GTGGAGACATCCAGAGACATGCATGCGGGGGGCCCACTCTTGAGGGGTGTCTACCCTTTTAGCCTTATCGCAATAGGCCA
>Pg-03r170320s1397254:4034-10601_451
GAGGGGTGTCTACCCTTTTAGCCTTATCGCAATAGGCCAAATGTCCCATCGGGGATTTGAATTCGGGTGAGGAGAATGCA
>Pg-03r170320s1397254:4034-10601_492
TGTCCCATCGGGGATTTGAATTCGGGTGAGGAGAATGCAAAATCTACCTTCCAACCATTCAAGTCATTACAACTCGACAA
>Pg-03r170320s1397254:4034-10601_533
ATCTACCTTCCAACCATTCAAGTCATTACAACTCGACAAACAATCCAATAACATTTTTTCTTTTAAATCTAAAAAAATAA
>Pg-03r170320s1397254:4034-10601_574
AATCCAATAACATTTTTTCTTTTAAATCTAAAAAAATAACCAACTAATTCTGAGTGTAACCCCTAAACTAATGCCAATAA
>Pg-03r170320s1397254:4034-10601_615
AACTAATTCTGAGTGTAACCCCTAAACTAATGCCAATAAGCCACAAACTAATGCCTCATTTATAAGAGTCCACACACGAG
>Pg-03r170320s1397254:4034-10601_656
CACAAACTAATGCCTCATTTATAAGAGTCCACACACGAGAATAAGTATAAAAGGAAGCTAACTCTAGATTTGAACTAATT
>Pg-03r170320s1397254:4034-10601_697
TAAGTATAAAAGGAAGCTAACTCTAGATTTGAACTAATTCTGAATGTAACCCCTAAACTAATGTCAATAGGCCACAAACT
>Pg-03r170320s1397254:4034-10601_738
GAATGTAACCCCTAAACTAATGTCAATAGGCCACAAACTAATGCCTCATTTATAAGAGTCCACACGAGAATATGAATAAA
>Pg-03r170320s1397254:4034-10601_779
TGCCTCATTTATAAGAGTCCACACGAGAATATGAATAAAAGGAATCTAACTCTAGATTTGAAATAATGTTACTAATGCCT
>Pg-03r170320s1397254:4034-10601_820
GAATCTAACTCTAGATTTGAAATAATGTTACTAATGCCTCATTTATAAGAGTCCACACTCTATAGGAACAAAAGGAAGCT
>Pg-03r170320s1397254:4034-10601_861
TTTATAAGAGTCCACACTCTATAGGAACAAAAGGAAGCTAACTCTATATTTGAAATAGTGTTTTGGACTTTTAAAAGAGG
>Pg-03r170320s1397254:4034-10601_902
CTCTATATTTGAAATAGTGTTTTGGACTTTTAAAAGAGGAACCTATATATAGCAAAAGAAGGGAGGGAAGAAGGGAGATG
>Pg-03r170320s1397254:4034-10601_943
CCTATATATAGCAAAAGAAGGGAGGGAAGAAGGGAGATGATAATTGCAGCGTAATCATGGCGGGTGCGTGTGCACCCATG
>Pg-03r170320s1397254:4034-10601_984
AATTGCAGCGTAATCATGGCGGGTGCGTGTGCACCCATGGTAGTGTTGGACAACGGAGGAGGATATTGCAAGGCAGGGTT
>Pg-03r170320s1397254:4034-10601_1025
AGTGTTGGACAACGGAGGAGGATATTGCAAGGCAGGGTTCGCGGGCAACAAAAAGCCTTCGGTGGTTGTTCCCAACTGCA
>Pg-03r170320s1397254:4034-10601_1066
CGGGCAACAAAAAGCCTTCGGTGGTTGTTCCCAACTGCATGGGGCGCCCCCAATCCTCGAAGAAATGGGTGATAGCAGAC
>Pg-03r170320s1397254:4034-10601_1107
GGGCGCCCCCAATCCTCGAAGAAATGGGTGATAGCAGACCAGCTCCAGCAGTGCGATGACATAGCCGCCATTACCCTGCG
>Pg-03r170320s1397254:4034-10601_1148
GCTCCAGCAGTGCGATGACATAGCCGCCATTACCCTGCGCCGCCCCTTCGACAGAGGTTACCTCATAAACCCCGACCTGC
>Pg-03r170320s1397254:4034-10601_1189
GCCCCTTCGACAGAGGTTACCTCATAAACCCCGACCTGCAGAAAGAGATTTGGGATCGAATCTTCAAACACCTCCTCAAA
>Pg-03r170320s1397254:4034-10601_1230
AAAGAGATTTGGGATCGAATCTTCAAACACCTCCTCAAAATTCGCCCCTCGGACTCTTCGGGCTTACTGTTGGTGGAGCC
>Pg-03r170320s1397254:4034-10601_1271
TCGCCCCTCGGACTCTTCGGGCTTACTGTTGGTGGAGCCTCTCTTCAATCTGTCCTCCATTCAGAAGGACACGGACGAAC
>Pg-03r170320s1397254:4034-10601_1312
TCTTCAATCTGTCCTCCATTCAGAAGGACACGGACGAACTTGTCTTCGAAGATCTAGGGTTCCAGTCCCTCTACGTGGCA
>Pg-03r170320s1397254:4034-10601_1353
GTCTTCGAAGATCTAGGGTTCCAGTCCCTCTACGTGGCAGATTCGCCCTCTTTGGTTCATTTATACGAGGCGAGCAGGTC
>Pg-03r170320s1397254:4034-10601_1394
TTCGCCCTCTTTGGTTCATTTATACGAGGCGAGCAGGTCGCCTATCAGCCTTTTAGCCCGCACACAGTGCAGCCTCGTGG
>Pg-03r170320s1397254:4034-10601_1435
CTATCAGCCTTTTAGCCCGCACACAGTGCAGCCTCGTGGTGGATTGCGGTTTCTCCTTCACCCACGCGGCTCCCGTGTAC
>Pg-03r170320s1397254:4034-10601_1476
GATTGCGGTTTCTCCTTCACCCACGCGGCTCCCGTGTACCAGAACTTCACTATTAATTATGGGGTTAGAAGAATCGACCT
>Pg-03r170320s1397254:4034-10601_1517
GAACTTCACTATTAATTATGGGGTTAGAAGAATCGACCTCGGAGGAAAGGCGCTCACGAATTATTTCAAGGAGCTTGTTT
>Pg-03r170320s1397254:4034-10601_1558
GAGGAAAGGCGCTCACGAATTATTTCAAGGAGCTTGTTTCATACCGGGCTGTTAATATGATGGACGAGACTTGCATCATG
>Pg-03r170320s1397254:4034-10601_1599
TACCGGGCTGTTAATATGATGGACGAGACTTGCATCATGGATGATGTCAAGGAAAAGCTCTGCTTCGTTTCCCTCGATGT
>Pg-03r170320s1397254:4034-10601_1640
TGATGTCAAGGAAAAGCTCTGCTTCGTTTCCCTCGATGTCTCCCGCGACCTCGAAGTGGCCAGGTACCCTTCTTATATCT
>Pg-03r170320s1397254:4034-10601_1681
CCCGCGACCTCGAAGTGGCCAGGTACCCTTCTTATATCTTTACTTTACTCTCTGAACTTTTTAACCTATCCATGAGGTTT
>Pg-03r170320s1397254:4034-10601_1717
TCTTTACTTTACTCTCTGAACTTTTTAACCTATCCATGAGGTTTTGAGTTCCATTCCCCTACTTTGGGTTCTTATGCAAT
>Pg-03r170320s1397254:4034-10601_1798
ATCTCAAGAGAGACAATTCAGTGAATTCCAGGAGGAAGACACCAGTTGGCTAATTTCGGTGTTGAGAGACACACCCTAGT
>Pg-03r170320s1397254:4034-10601_1839
CCAGTTGGCTAATTTCGGTGTTGAGAGACACACCCTAGTCACCGAAAAGATCACACAGGTCTTCCATCATTCTTTAGCAG
>Pg-03r170320s1397254:4034-10601_1880
CCGAAAAGATCACACAGGTCTTCCATCATTCTTTAGCAGTAGTTACATAGATTCCAACAGCAAGGGTGCACTTATTTAGG
>Pg-03r170320s1397254:4034-10601_1921
GTTACATAGATTCCAACAGCAAGGGTGCACTTATTTAGGGTGAGGGCACAACTTCTGAGGAGGTTTAGTGGATCGATTTG
>Pg-03r170320s1397254:4034-10601_1962
GAGGGCACAACTTCTGAGGAGGTTTAGTGGATCGATTTGTCTCATCCAGGGAGAGTTCAAAGATTCCCCTTCGACCCAGT
>Pg-03r170320s1397254:4034-10601_2003
TCATCCAGGGAGAGTTCAAAGATTCCCCTTCGACCCAGTTGAGAGGAAGGTAAGGCACATCTTTTTCCTAGTTCCTTGTC
>Pg-03r170320s1397254:4034-10601_2044
AGAGGAAGGTAAGGCACATCTTTTTCCTAGTTCCTTGTCAGATTCTGACGAAGGATTCATCTAGGGTGCATTTTCCAGAC
>Pg-03r170320s1397254:4034-10601_2085
ATTCTGACGAAGGATTCATCTAGGGTGCATTTTCCAGACTTGGGAGTGCAACACTTTGGGCAGACACATTCGGGGTTCCC
>Pg-03r170320s1397254:4034-10601_2126
GGGAGTGCAACACTTTGGGCAGACACATTCGGGGTTCCCGAGCGATCATCAGATCAGATATAGGGAAACCCTTCCAACCC
>Pg-03r170320s1397254:4034-10601_2167
GCGATCATCAGATCAGATATAGGGAAACCCTTCCAACCCATTTCACAATAGGCCAAGCCGATCATTTTGAGACACATATC
>Pg-03r170320s1397254:4034-10601_2208
TTCACAATAGGCCAAGCCGATCATTTTGAGACACATATCAGTTGATTCAGACGGTGGAATCACTAGGGCACAATTTTCGA
>Pg-03r170320s1397254:4034-10601_2249
TTGATTCAGACGGTGGAATCACTAGGGCACAATTTTCGAGTGAGAGAGGGGCGCATTCCCCCAGGGGGATCCATTCGGGG
>Pg-03r170320s1397254:4034-10601_2290
GAGAGAGGGGCGCATTCCCCCAGGGGGATCCATTCGGGGTCTAGACACACTAGCAGAGAGGTCGATCAGTCACGAGGACT
>Pg-03r170320s1397254:4034-10601_2331
TAGACACACTAGCAGAGAGGTCGATCAGTCACGAGGACTGAGAGCTAGAGCAGGGTGCACCATTTGGGACAATTTCCAGG
>Pg-03r170320s1397254:4034-10601_2372
GAGCTAGAGCAGGGTGCACCATTTGGGACAATTTCCAGGCCATTCTGAGAGGTTTAGCCACCAGGGCGAACTTTCTAGAC
>Pg-03r170320s1397254:4034-10601_2413
ATTCTGAGAGGTTTAGCCACCAGGGCGAACTTTCTAGACTTTTAGCAGTTACCGTGCGAGCTGCCATAGTTCCAGCTCAT
>Pg-03r170320s1397254:4034-10601_2454
TTAGCAGTTACCGTGCGAGCTGCCATAGTTCCAGCTCATCCATTGATCCCGTAGTGCTCATCCATTATATGGTATTATCA
>Pg-03r170320s1397254:4034-10601_2495
ATTGATCCCGTAGTGCTCATCCATTATATGGTATTATCATTTAGTTTTCTTATTGTATTCTGGCTAAGATCCTTTTGTCA
>Pg-03r170320s1397254:4034-10601_2536
TAGTTTTCTTATTGTATTCTGGCTAAGATCCTTTTGTCATTTGATCTAGCCGAGTGATTCATTTTTATTCAACCGCATGA
>Pg-03r170320s1397254:4034-10601_2577
TGATCTAGCCGAGTGATTCATTTTTATTCAACCGCATGAGACATTGTACTCACAGAGATATCATAATATAAGATTTGAAG
>Pg-03r170320s1397254:4034-10601_2618
CATTGTACTCACAGAGATATCATAATATAAGATTTGAAGTCTTTTGTCTCATTTATCATCTATATAGTCATTTATATGTT
>Pg-03r170320s1397254:4034-10601_2659
TTTTGTCTCATTTATCATCTATATAGTCATTTATATGTTGTAACAATGAATTATTTACAGTAGATACACCAGATTATTAC
>Pg-03r170320s1397254:4034-10601_2700
AACAATGAATTATTTACAGTAGATACACCAGATTATTACTGTTTCCCAGACTAGTCAAGTTAGGAACATTACAGCTTGAA
>Pg-03r170320s1397254:4034-10601_2741
TTTCCCAGACTAGTCAAGTTAGGAACATTACAGCTTGAAATGAAAGTACCAAGGTTATTATGTTTTTTTGTAAGAGAAGA
>Pg-03r170320s1397254:4034-10601_2782
GAAAGTACCAAGGTTATTATGTTTTTTTGTAAGAGAAGAGGTCTTAAAGAGTCGTAAAGTTACAAATATGGAAACGTTTT
>Pg-03r170320s1397254:4034-10601_2823
TCTTAAAGAGTCGTAAAGTTACAAATATGGAAACGTTTTATTTATATTATTAAGGGGAGGGTAATTTAAAAGCACATGGT
>Pg-03r170320s1397254:4034-10601_2864
TTATATTATTAAGGGGAGGGTAATTTAAAAGCACATGGTGTTCATCCTCAACCTTTTATGTATCAAAGATTTTGCGAATT
>Pg-03r170320s1397254:4034-10601_2905
TCATCCTCAACCTTTTATGTATCAAAGATTTTGCGAATTCACTCATCCCAAGGTGTTTCTGCACCAACTAGTTTTACTGC
>Pg-03r170320s1397254:4034-10601_2946
CTCATCCCAAGGTGTTTCTGCACCAACTAGTTTTACTGCATAGGGCATAAACATTGATCTTAATTTTGATAATACTCATT
>Pg-03r170320s1397254:4034-10601_2987
AGGGCATAAACATTGATCTTAATTTTGATAATACTCATTTTTTTTTTAAAGCTCACAATGTTGGAAACATAGTTTTGATA
>Pg-03r170320s1397254:4034-10601_3028
TTTTTTAAAGCTCACAATGTTGGAAACATAGTTTTGATAAACCAAATTAGGATTTATAAAATCTTTAAAGTATTTCAACT
>Pg-03r170320s1397254:4034-10601_3069
CCAAATTAGGATTTATAAAATCTTTAAAGTATTTCAACTTCATTTTAATAATGATTTTGTCGATGTTCCAAGTTTTAATT
>Pg-03r170320s1397254:4034-10601_3110
ATTTTAATAATGATTTTGTCGATGTTCCAAGTTTTAATTTTAAATTTCACAATGATGTAAGTTTTAATATTGTCGATATT
>Pg-03r170320s1397254:4034-10601_3151
AAATTTCACAATGATGTAAGTTTTAATATTGTCGATATTGCTAATTTGATTGTCGTTTTTATATTCCAATAGTTAAGTCA
>Pg-03r170320s1397254:4034-10601_3192
TAATTTGATTGTCGTTTTTATATTCCAATAGTTAAGTCAAGCCTTATAATCTATAACCCAACCTATTTTAAGCACGTAGT
>Pg-03r170320s1397254:4034-10601_3233
CCTTATAATCTATAACCCAACCTATTTTAAGCACGTAGTTGCCATTGCTCATCGAAGTGATTTGAGCTAGAGGCCTGGGG
>Pg-03r170320s1397254:4034-10601_3274
CCATTGCTCATCGAAGTGATTTGAGCTAGAGGCCTGGGGATCAAATCCACCGACTACCACTATAACCCAAGAGTATATCC
>Pg-03r170320s1397254:4034-10601_3315
CAAATCCACCGACTACCACTATAACCCAAGAGTATATCCAACAATGTGCAAACTAAATATACCAATAACTAATGACTTAG
>Pg-03r170320s1397254:4034-10601_3356
CAATGTGCAAACTAAATATACCAATAACTAATGACTTAGCAAGGGTGGAGACATCCAGAGACACACATGCAGGGGGCCCA
>Pg-03r170320s1397254:4034-10601_3397
AGGGTGGAGACATCCAGAGACACACATGCAGGGGGCCCACTCTTGAGGGGTGTCTACCCTTTTAGCCTTATCGCAACAGG
>Pg-03r170320s1397254:4034-10601_3438
CTTGAGGGGTGTCTACCCTTTTAGCCTTATCGCAACAGGCCAAATGTCCCATCGAGGATTCGAATTCAGGGGAGGAGAAT
>Pg-03r170320s1397254:4034-10601_3479
AAATGTCCCATCGAGGATTCGAATTCAGGGGAGGAGAATGCAAAATCTACCTTCCAACCATTCAAGTCATTACAACTCGA
>Pg-03r170320s1397254:4034-10601_3520
AAAATCTACCTTCCAACCATTCAAGTCATTACAACTCGACAAACAATCCAATAACATCTTCTCTTTTAAATCTAAAAAAA
>Pg-03r170320s1397254:4034-10601_3561
AACAATCCAATAACATCTTCTCTTTTAAATCTAAAAAAATAACCAACTAATTCTAAGTGTAACCCCTAAACTAATGCCAA
>Pg-03r170320s1397254:4034-10601_3602
ACCAACTAATTCTAAGTGTAACCCCTAAACTAATGCCAATAGGCCACAAACTAATGCCTCATTTATAAGAGTCCACACAA
>Pg-03r170320s1397254:4034-10601_3643
GGCCACAAACTAATGCCTCATTTATAAGAGTCCACACAAGAATAGTTATAAAGTTATAAAATACAAGAATAGTTATAAAA
>Pg-03r170320s1397254:4034-10601_3684
ATAGTTATAAAGTTATAAAATACAAGAATAGTTATAAAAGGAAGCTAACTCTAGATTTGAACTAATTCTGAATGTAACCT
>Pg-03r170320s1397254:4034-10601_3725
AAGCTAACTCTAGATTTGAACTAATTCTGAATGTAACCTCTAAACTAATGCCAATAGGCCACAAACTAATGCCTCATTTA
>Pg-03r170320s1397254:4034-10601_3766
AAACTAATGCCAATAGGCCACAAACTAATGCCTCATTTATAAGAGTCCACACGAGAATATGAATAAAAGGAATCTAACTC
>Pg-03r170320s1397254:4034-10601_3807
AGAGTCCACACGAGAATATGAATAAAAGGAATCTAACTCTAGATTTGAAATAATGTTACTAATGCCTCATTTATAAGAGT
>Pg-03r170320s1397254:4034-10601_3848
GATTTGAAATAATGTTACTAATGCCTCATTTATAAGAGTCCACACTCTATAGGAACAAAAGGAAGCTAACTCTATATTTG
>Pg-03r170320s1397254:4034-10601_3889
ACACTCTATAGGAACAAAAGGAAGCTAACTCTATATTTGAAATAGTGTTTTGGACTTTTAAAAGAGGAACCTATATATAG
>Pg-03r170320s1397254:4034-10601_3930
ATAGTGTTTTGGACTTTTAAAAGAGGAACCTATATATAGCAAAAGAAGGGAGGGAAGAAGGGAGATGATAATTGCAGCGT
>Pg-03r170320s1397254:4034-10601_3971
AAAGAAGGGAGGGAAGAAGGGAGATGATAATTGCAGCGTAATCATGGCGGGTGCGTGTGCACCCATGGTAGTGTTGGACA
>Pg-03r170320s1397254:4034-10601_4012
TCATGGCGGGTGCGTGTGCACCCATGGTAGTGTTGGACAACGGAGGAGGATATTGCAAGGCAGGGTTCGCGGGCAACAAA
>Pg-03r170320s1397254:4034-10601_4053
GGAGGAGGATATTGCAAGGCAGGGTTCGCGGGCAACAAAAAGCCTTCGGTGGTTGTTCCCAACTGCATGGGGCGCCCCCA
>Pg-03r170320s1397254:4034-10601_4094
GCCTTCGGTGGTTGTTCCCAACTGCATGGGGCGCCCCCAATCCTCGAAGAAATGGGTGATAGCAGACCAGCTCCAGCAGT
>Pg-03r170320s1397254:4034-10601_4135
CCTCGAAGAAATGGGTGATAGCAGACCAGCTCCAGCAGTGCGATGACATAGCCGCCATTACCCTGCGCCGCCCCTTCGAC
>Pg-03r170320s1397254:4034-10601_4176
GATGACATAGCCGCCATTACCCTGCGCCGCCCCTTCGACAGAGGTTACCTCATAAACCCCGACCTGCAGAAAGAGATTTG
>Pg-03r170320s1397254:4034-10601_4217
AGGTTACCTCATAAACCCCGACCTGCAGAAAGAGATTTGGGATCGAATCTTCAAACACCTCCTCAAAATTCGCCCCTCGG
>Pg-03r170320s1397254:4034-10601_4258
ATCGAATCTTCAAACACCTCCTCAAAATTCGCCCCTCGGACTCTTCGGGCTTACTGTTGGTGGAGCCTCTCTTCAATCTG
>Pg-03r170320s1397254:4034-10601_4299
TCTTCGGGCTTACTGTTGGTGGAGCCTCTCTTCAATCTGTCCTCCATTCAGAAGGACACGGACGAACTTGTCTTCGAAGA
>Pg-03r170320s1397254:4034-10601_4340
CTCCATTCAGAAGGACACGGACGAACTTGTCTTCGAAGATCTAGGGTTCCAGTCCCTCTACGTGGCAGATTCGCCCTCTT
>Pg-03r170320s1397254:4034-10601_4381
TAGGGTTCCAGTCCCTCTACGTGGCAGATTCGCCCTCTTTGGTTCATTTATACGAGGCGAGCAGGTCGCCTATCAGCCTT
>Pg-03r170320s1397254:4034-10601_4422
GTTCATTTATACGAGGCGAGCAGGTCGCCTATCAGCCTTTTAGCCCGCACACAGTGCAGCCTCGTGGTGGATTGCGGTTT
>Pg-03r170320s1397254:4034-10601_4463
AGCCCGCACACAGTGCAGCCTCGTGGTGGATTGCGGTTTCTCCTTCACCCACGCGGCTCCCGTGTACCAGAACTTCACTA
>Pg-03r170320s1397254:4034-10601_4504
CCTTCACCCACGCGGCTCCCGTGTACCAGAACTTCACTATTAATTATGGGGTTAGAAGAATCGACCTCGGAGGAAAGGCG
>Pg-03r170320s1397254:4034-10601_4545
AATTATGGGGTTAGAAGAATCGACCTCGGAGGAAAGGCGCTCACGAATTATTTCAAGGAGCTTGTTTCATACCGGGCTGT
>Pg-03r170320s1397254:4034-10601_4586
CACGAATTATTTCAAGGAGCTTGTTTCATACCGGGCTGTTAATATGATGGACGAGACTTGCATCATGGATGATGTCAAGG
>Pg-03r170320s1397254:4034-10601_4627
ATATGATGGACGAGACTTGCATCATGGATGATGTCAAGGAAAAGCTCTGCTTCGTTTCCCTCGATGTCTCCCGCGACCTC
>Pg-03r170320s1397254:4034-10601_4668
AAGCTCTGCTTCGTTTCCCTCGATGTCTCCCGCGACCTCGAAGTGGCCAGGTACCCTTCTTATATCTTTACTTTACTCTC
>Pg-03r170320s1397254:4034-10601_4709
AGTGGCCAGGTACCCTTCTTATATCTTTACTTTACTCTCTGAACTTTTTAACCTATCCATGAGGTTTTGAGTTCCATTCC
>Pg-03r170320s1397254:4034-10601_4750
AACTTTTTAACCTATCCATGAGGTTTTGAGTTCCATTCCCCTACTTTGGGTTCTTATGCAATAGCAAGTTTATAATGCAA
>Pg-03r170320s1397254:4034-10601_4791
TACTTTGGGTTCTTATGCAATAGCAAGTTTATAATGCAAGATATAAGGATGACCACAAAACTAGTGGTAATAAGTATCTT
>Pg-03r170320s1397254:4034-10601_4832
TATAAGGATGACCACAAAACTAGTGGTAATAAGTATCTTGCCGATCCATGTGTAAGAGGTTTTGAGTTCCATTCCCCTAC
>Pg-03r170320s1397254:4034-10601_4873
CGATCCATGTGTAAGAGGTTTTGAGTTCCATTCCCCTACTTTGGGTTCTTATGCAATAGCAAGTTTATAATGCAAGTTAT
>Pg-03r170320s1397254:4034-10601_4914
TGGGTTCTTATGCAATAGCAAGTTTATAATGCAAGTTATAAGAATGACCACAAAACTAGTGGTAATGAGTATCTTGCCGA
>Pg-03r170320s1397254:4034-10601_4955
GAATGACCACAAAACTAGTGGTAATGAGTATCTTGCCGAAAACTCTACTTTGGGTTTTTGGTCAAGGATCAATATCCATG
>Pg-03r170320s1397254:4034-10601_4996
ACTCTACTTTGGGTTTTTGGTCAAGGATCAATATCCATGTGTAAGTGGCTTTTAGTTCTTCATATTGTCAAATATTTACC
>Pg-03r170320s1397254:4034-10601_5037
TAAGTGGCTTTTAGTTCTTCATATTGTCAAATATTTACCATGTCATCTGGAAAACAGCCTTTTGCCTGATTCTAAGAAAA
>Pg-03r170320s1397254:4034-10601_5078
GTCATCTGGAAAACAGCCTTTTGCCTGATTCTAAGAAAAATATCTTTCTATTTGTGCCCCTGAAAATTCTATTGAAAGGT
>Pg-03r170320s1397254:4034-10601_5119
ATCTTTCTATTTGTGCCCCTGAAAATTCTATTGAAAGGTTTTGTTATAATGTGTATTAAGTGCCTGAGCACAAATTACAA
>Pg-03r170320s1397254:4034-10601_5160
TGTTATAATGTGTATTAAGTGCCTGAGCACAAATTACAAATACAAGTGTCAGAGCACAAATTACAATTGAAACACCCACA
>Pg-03r170320s1397254:4034-10601_5201
ACAAGTGTCAGAGCACAAATTACAATTGAAACACCCACAGGAAGAAATAAAACCTAAAATGTAATAGCTAAGCCTAATTC
>Pg-03r170320s1397254:4034-10601_5242
AAGAAATAAAACCTAAAATGTAATAGCTAAGCCTAATTCAATCAAAACCTAATAATATGCTTACAAACAGTAGATTCTGG
>Pg-03r170320s1397254:4034-10601_5283
TCAAAACCTAATAATATGCTTACAAACAGTAGATTCTGGCTGGGCACATTATAGCCCCAATACCATGTTGTACACCGGTT
>Pg-03r170320s1397254:4034-10601_5324
GGGCACATTATAGCCCCAATACCATGTTGTACACCGGTTAACAACGTGATGGTCACCTGATGTAGAGGCAATTAAAAAAG
>Pg-03r170320s1397254:4034-10601_5365
CAACGTGATGGTCACCTGATGTAGAGGCAATTAAAAAAGATGCATAAGTGAATATATAACCTACGTAAAAGTGAGCTAAT
>Pg-03r170320s1397254:4034-10601_5406
GCATAAGTGAATATATAACCTACGTAAAAGTGAGCTAATCCAACTAATCGTGCTCGAACAATGGAAAGAGCTACTGGCTT
>Pg-03r170320s1397254:4034-10601_5447
AACTAATCGTGCTCGAACAATGGAAAGAGCTACTGGCTTTAATGCTTTAATGGTAGTTTTTAAAATTTTCCCTTTACTTG
>Pg-03r170320s1397254:4034-10601_5488
ATGCTTTAATGGTAGTTTTTAAAATTTTCCCTTTACTTGTAGGATGGGACTTGTAGGATGGGGGACATGTGGACTATAGT
>Pg-03r170320s1397254:4034-10601_5529
GGATGGGACTTGTAGGATGGGGGACATGTGGACTATAGTGGTAATGCTTAAGAATCAATTATTGTGTTCCTTCTAGATCA
>Pg-03r170320s1397254:4034-10601_5570
TAATGCTTAAGAATCAATTATTGTGTTCCTTCTAGATCATGCGTGATAATATCTATTGGGTTGAAATTTTCAATGGGATA
>Pg-03r170320s1397254:4034-10601_5611
CGTGATAATATCTATTGGGTTGAAATTTTCAATGGGATAAGGAATACATATAAAGATAAATTGTAACCATAGAATACAAC
>Pg-03r170320s1397254:4034-10601_5652
GAATACATATAAAGATAAATTGTAACCATAGAATACAACCCTAATAGAGGTGTGCAGTTTAAAGGATCATATTCAAACAA
>Pg-03r170320s1397254:4034-10601_5693
TAATAGAGGTGTGCAGTTTAAAGGATCATATTCAAACAAATTGGATAGAAAACGAAAGTTTGAAATTGGTGACAGTCTTT
>Pg-03r170320s1397254:4034-10601_5734
TGGATAGAAAACGAAAGTTTGAAATTGGTGACAGTCTTTTAATACCCCTCATCAAAAGTGTTGTTGAAACTGGCTTTGGC
>Pg-03r170320s1397254:4034-10601_5775
ATACCCCTCATCAAAAGTGTTGTTGAAACTGGCTTTGGCAATGGGCCTTAACGGACTATCTCTAAAGGCAGGTGTTGTTG
>Pg-03r170320s1397254:4034-10601_5816
TGGGCCTTAACGGACTATCTCTAAAGGCAGGTGTTGTTGAAACTAGCTTTGGCAATGGGCCTTAACAGACTATCAGTAAA
>Pg-03r170320s1397254:4034-10601_5857
ACTAGCTTTGGCAATGGGCCTTAACAGACTATCAGTAAAGGCGGGTGGGGGCGGGGAGAGATATTAGGGAAAACTTATAT
>Pg-03r170320s1397254:4034-10601_5898
CGGGTGGGGGCGGGGAGAGATATTAGGGAAAACTTATATGTACCCTTCTTCATATTAGTTCAAATTTCTAGTCTTGAACA
>Pg-03r170320s1397254:4034-10601_5939
ACCCTTCTTCATATTAGTTCAAATTTCTAGTCTTGAACATGATGTGTGAATTGGTTACAAGTCATAACAAAACTGTATGC
>Pg-03r170320s1397254:4034-10601_5980
ATGTGTGAATTGGTTACAAGTCATAACAAAACTGTATGCTCCCTCACATTATAAATTTTCAATTCAAGGCAGGATGTCCA
>Pg-03r170320s1397254:4034-10601_6021
CCTCACATTATAAATTTTCAATTCAAGGCAGGATGTCCAAATGGGGCACAAATAAAGGTTTCCTGAACATGATGTGTGAA
>Pg-03r170320s1397254:4034-10601_6062
TGGGGCACAAATAAAGGTTTCCTGAACATGATGTGTGAATTGGTTACAAGTCATAACAAAACTGTATGCTTTCTCACAGT
>Pg-03r170320s1397254:4034-10601_6103
GGTTACAAGTCATAACAAAACTGTATGCTTTCTCACAGTCTAAATTTTCAATTCATGACAGGCTTCCCAAGTGGGGCATA
>Pg-03r170320s1397254:4034-10601_6144
AAATTTTCAATTCATGACAGGCTTCCCAAGTGGGGCATAAATAAAGGTTTTTATGCTCCAACTTCCTCACTCGATGTTCA
>Pg-03r170320s1397254:4034-10601_6185
TAAAGGTTTTTATGCTCCAACTTCCTCACTCGATGTTCAACTCTGTTATAATTTTTTTAATCACACGACAATTCACAAAC
>Pg-03r170320s1397254:4034-10601_6226
TCTGTTATAATTTTTTTAATCACACGACAATTCACAAACAAAGACCTCCTATGAACATGGTTTTGTCGTTAGAACAAACC
>Pg-03r170320s1397254:4034-10601_6267
AGACCTCCTATGAACATGGTTTTGTCGTTAGAACAAACCCATTACTCAAGGGGTTCAAAATACAAGGACCTCTTTGGTGT
>Pg-03r170320s1397254:4034-10601_6308
TTACTCAAGGGGTTCAAAATACAAGGACCTCTTTGGTGTGTAGGAGTTTTCTGCATCGATTAACTGCAGGGTATCCACAA
>Pg-03r170320s1397254:4034-10601_6349
AGGAGTTTTCTGCATCGATTAACTGCAGGGTATCCACAATTCCTACAATGAAACTCTTTGCATCTTCCGTGATTTGTATT
>Pg-03r170320s1397254:4034-10601_6390
CCTACAATGAAACTCTTTGCATCTTCCGTGATTTGTATTTGTAGTACAGTTTTGTTGAAATTCATTCAGTTACAAGAGCC
>Pg-03r170320s1397254:4034-10601_6431
TAGTACAGTTTTGTTGAAATTCATTCAGTTACAAGAGCCATTCTCCGGAGGATAGCTAAGACCCTAGCTGAGTTCTAGGG
>Pg-03r170320s1397254:4034-10601_6472
TCTCCGGAGGATAGCTAAGACCCTAGCTGAGTTCTAGGGCCCCCAATACACTCCTGGGGTTCTTGGTCTGGGACTAAGCA
>Pg-03r170320s1397254:4034-10601_6487
TAAGACCCTAGCTGAGTTCTAGGGCCCCCAATACACTCCTGGGGTTCTTGGTCTGGGACTAAGCAGTTAGAGCCATGGAA
>Pg-03r170320s1463482:70171-78221_0
CTCATCCCTGGCCTTTCAAATCCTCGACTGTATCATCATGAGACAACAACGCTTGAGATCCATTCAGCTCTATTCGGACA
>Pg-03r170320s1463482:70171-78221_43
CAACAACGCTTGAGATCCATTCAGCTCTATTCGGACAACATGAGCTATTAAAACTATGACCGGACTGCAACGGGGGCGAC
>Pg-03r170320s1463482:70171-78221_86
GCTATTAAAACTATGACCGGACTGCAACGGGGGCGACTCAAGATAGCTCTGGGTTTCTACAGCAGGAGAAGGAGAAACAA
>Pg-03r170320s1463482:70171-78221_129
TAGCTCTGGGTTTCTACAGCAGGAGAAGGAGAAACAAATCTGAGTGAATAAAATGGAAAGAAACCAAGAAAAACCCCTGC
>Pg-03r170320s1463482:70171-78221_172
GTGAATAAAATGGAAAGAAACCAAGAAAAACCCCTGCGCAATCATGGTATAAACATCAAGGTTTCCATCATGAAGTTTGG
>Pg-03r170320s1463482:70171-78221_215
ATGGTATAAACATCAAGGTTTCCATCATGAAGTTTGGGTGCTCCTGGTAATGAAAACCTCACGTACAGGGCATGACAAAA
>Pg-03r170320s1463482:70171-78221_258
CTGGTAATGAAAACCTCACGTACAGGGCATGACAAAACCCTCAACTCAGAATGATAAACTTATCAATTCACTCTGCCAGC
>Pg-03r170320s1463482:70171-78221_301
ACTCAGAATGATAAACTTATCAATTCACTCTGCCAGCAAAAGATCAAGTATAGGATACGATACTTGTGCATTAATTCCCA
>Pg-03r170320s1463482:70171-78221_344
TCAAGTATAGGATACGATACTTGTGCATTAATTCCCATGTCTAGCAATGACTATAGTTGATTTGCAAAGGGTTCAAATAA
>Pg-03r170320s1463482:70171-78221_387
GCAATGACTATAGTTGATTTGCAAAGGGTTCAAATAAACATGTTTATAATTCAAATGTGAATCAACTAAGGTATCATATC
>Pg-03r170320s1463482:70171-78221_477
AAATAAGAATTATTAAAATTATTAATTAAAAATAAATAAATAAGAATTATTAAAATTATTAAAAAAAATACAAAAGGCTT
>Pg-03r170320s1463482:70171-78221_518
AAGAATTATTAAAATTATTAAAAAAAATACAAAAGGCTTCTTCCAAGGGTTTAATGTACTTTTTAATAACCTTAATCTTT
>Pg-03r170320s1463482:70171-78221_559
TCCAAGGGTTTAATGTACTTTTTAATAACCTTAATCTTTATATAAAACTGGATATCATCCCTCGTTACCTTATTCATAAA
>Pg-03r170320s1463482:70171-78221_600
ATAAAACTGGATATCATCCCTCGTTACCTTATTCATAAATAAATAAGAATTATTAAAATTATTAATTAAAAATAAATAAA
>Pg-03r170320s1463482:70171-78221_641
AATAAGAATTATTAAAATTATTAATTAAAAATAAATAAATAAGAATTATTAAAATTAAGGAAAATGTTAGTATTCCATAT
>Pg-03r170320s1463482:70171-78221_682
AGAATTATTAAAATTAAGGAAAATGTTAGTATTCCATATGTTATGTTTGTGATGAAATAAAGAGGTAAAGGAGACGTCAT
>Pg-03r170320s1463482:70171-78221_723
TATGTTTGTGATGAAATAAAGAGGTAAAGGAGACGTCATAGCCTCCAACCATGGAAATATGTCCAGGGAATGATGTCATT
>Pg-03r170320s1463482:70171-78221_764
CCTCCAACCATGGAAATATGTCCAGGGAATGATGTCATTGTTACATAGGCCAACCCCTTATTCCACTCCAAATTATGCAT
>Pg-03r170320s1463482:70171-78221_805
TACATAGGCCAACCCCTTATTCCACTCCAAATTATGCATGCCACATCACCACCTTGTTGAGCGCCATGATAACCCAAAAT
>Pg-03r170320s1463482:70171-78221_846
CACATCACCACCTTGTTGAGCGCCATGATAACCCAAAATGATTGGAGTTTGTTTCGTTTGCATCAGGGGAGATTGGCACA
>Pg-03r170320s1463482:70171-78221_887
TTGGAGTTTGTTTCGTTTGCATCAGGGGAGATTGGCACATCGCTCTGATGATCATTAATTCTATATATACATACTCTACG
>Pg-03r170320s1463482:70171-78221_928
GCTCTGATGATCATTAATTCTATATATACATACTCTACGAAAATGGCTTAATCCTGTAACAAAAGATCGCCATGGCCGCT
>Pg-03r170320s1463482:70171-78221_969
AATGGCTTAATCCTGTAACAAAAGATCGCCATGGCCGCTTCTGTAGTTGCTGTTGGCTCCATCAATATGTATCAGGTTCT
>Pg-03r170320s1463482:70171-78221_1010
TGTAGTTGCTGTTGGCTCCATCAATATGTATCAGGTTCTTCTGTCTACTGCATCATTTCTTTATTTAATTTAAATTTATA
>Pg-03r170320s1463482:70171-78221_1051
TGTCTACTGCATCATTTCTTTATTTAATTTAAATTTATACATATAAATATGTTTTACCAACTCGCAATTTTGGAACAACC
>Pg-03r170320s1463482:70171-78221_1092
TATAAATATGTTTTACCAACTCGCAATTTTGGAACAACCCAATTCACCATTTGAGCACCAATTTACATATATGTACATTG
>Pg-03r170320s1463482:70171-78221_1133
ATTCACCATTTGAGCACCAATTTACATATATGTACATTGACAATATCCATATTCTGCGGAAGCCCAATTCATTGTTTGGT
>Pg-03r170320s1463482:70171-78221_1174
AATATCCATATTCTGCGGAAGCCCAATTCATTGTTTGGTTGTTTGAATCTCTGAAAATTTATACATATTGTTTTTTTTTT
>Pg-03r170320s1463482:70171-78221_1215
TTTGAATCTCTGAAAATTTATACATATTGTTTTTTTTTTTTACTGTGGACGGACTATGACATTTTTCAGCAAACAGGTGT
>Pg-03r170320s1463482:70171-78221_1256
ACTGTGGACGGACTATGACATTTTTCAGCAAACAGGTGTCAAGCCCGAAGCCTGTAGGTAATTCCTCGTTATTCTTAGGC
>Pg-03r170320s1463482:70171-78221_1297
AGCCCGAAGCCTGTAGGTAATTCCTCGTTATTCTTAGGCTGCAATGTGAAGAAGTCGGCCACCTCCATTCAATTATTCCG
>Pg-03r170320s1463482:70171-78221_1338
CAATGTGAAGAAGTCGGCCACCTCCATTCAATTATTCCGGTGTTCAAAAGCCAACAACAATCAGAGAGTTATTGCTGAGA
>Pg-03r170320s1463482:70171-78221_1379
GTTCAAAAGCCAACAACAATCAGAGAGTTATTGCTGAGATAGATGAAAATATGAAGCAAAGTAAGAAGGACAGATGGAAG
>Pg-03r170320s1463482:70171-78221_1420
GATGAAAATATGAAGCAAAGTAAGAAGGACAGATGGAAGGGACTTGCCTTTGATATATCAGATGACCAGCAGGATATCAC
>Pg-03r170320s1463482:70171-78221_1461
ACTTGCCTTTGATATATCAGATGACCAGCAGGATATCACTCGTGGAAAGGGAATGGTAGACTCTTTGTTTCAAGCTCCCA
>Pg-03r170320s1463482:70171-78221_1502
GTGGAAAGGGAATGGTAGACTCTTTGTTTCAAGCTCCCATTGGCTCAGGTACCCATAATGCTGTTATGAGCTCCTATGAA
>Pg-03r170320s1463482:70171-78221_1543
GGCTCAGGTACCCATAATGCTGTTATGAGCTCCTATGAATATGCTAGTACTGCCCAACGCAGGTAATATTATCTACTTTA
>Pg-03r170320s1463482:70171-78221_1584
TGCTAGTACTGCCCAACGCAGGTAATATTATCTACTTTATTCATATCCAGTTTCCCAACTTTGATATGCATATTAGATAT
>Pg-03r170320s1463482:70171-78221_1625
CATATCCAGTTTCCCAACTTTGATATGCATATTAGATATGCATATCAGGCCTAGGTTTAGATGGGTTTGTGCTAGTGTTT
>Pg-03r170320s1463482:70171-78221_1666
ATATCAGGCCTAGGTTTAGATGGGTTTGTGCTAGTGTTTATATTCAATATAACTAAGTCATAGTCTAGATTTAATGGACA
>Pg-03r170320s1463482:70171-78221_1707
ATTCAATATAACTAAGTCATAGTCTAGATTTAATGGACATTTACACATATGTGAGCATGAAGAATTGGGGATGAGACTAG
>Pg-03r170320s1463482:70171-78221_1748
TACACATATGTGAGCATGAAGAATTGGGGATGAGACTAGAGAATGCACTTAGCTTGTTTTTAGTGCAAATACCAGTCCCA
>Pg-03r170320s1463482:70171-78221_1789
AATGCACTTAGCTTGTTTTTAGTGCAAATACCAGTCCCACCGTCATATTTTTGAAAAAAAAGGGCTGTGAAGCCAATTGG
>Pg-03r170320s1463482:70171-78221_1830
GTCATATTTTTGAAAAAAAAGGGCTGTGAAGCCAATTGGGTTTGTGAAGCTAAATCTGATAATATTAGCAGGTTTGCAAT
>Pg-03r170320s1463482:70171-78221_1871
TTGTGAAGCTAAATCTGATAATATTAGCAGGTTTGCAATGGACAATAATAAGGATGGTTACTACATTGCTCCTGCTTTCA
>Pg-03r170320s1463482:70171-78221_1912
ACAATAATAAGGATGGTTACTACATTGCTCCTGCTTTCATGGATAAGTTAGTTGTTCACATTGCAAAGAACTTCATGAGC
>Pg-03r170320s1463482:70171-78221_1953
GATAAGTTAGTTGTTCACATTGCAAAGAACTTCATGAGCTTGCCCAACATTAAGGTATTCCAAAGTGGCGCATCTTTAGG
>Pg-03r170320s1463482:70171-78221_1994
GCCCAACATTAAGGTATTCCAAAGTGGCGCATCTTTAGGGATTGTTTTAGTTTCAAGCCCCTTGAATTTATGAAGGTATT
>Pg-03r170320s1463482:70171-78221_2035
TTGTTTTAGTTTCAAGCCCCTTGAATTTATGAAGGTATTGCAACCTGGGGCATCTTTAAGGATTCTTTTAGTTTCAAACC
>Pg-03r170320s1463482:70171-78221_2076
AACCTGGGGCATCTTTAAGGATTCTTTTAGTTTCAAACCCCAGCATTCATTAAGGAATTCCTAACTGGGGCATCATCAGG
>Pg-03r170320s1463482:70171-78221_2117
AGCATTCATTAAGGAATTCCTAACTGGGGCATCATCAGGGGTTGTTTTAGTTTCAAGCCCCAGGATTTTCTTTGGTTCTG
>Pg-03r170320s1463482:70171-78221_2158
TTGTTTTAGTTTCAAGCCCCAGGATTTTCTTTGGTTCTGATTTGATGTTTGTTCATTTTCAGGGTCCTCTTATTCTGGGT
>Pg-03r170320s1463482:70171-78221_2199
TTGATGTTTGTTCATTTTCAGGGTCCTCTTATTCTGGGTATATGGGGAGGCAAAGGCCAAGGGAAGTCATTCCAGTGTGA
>Pg-03r170320s1463482:70171-78221_2240
ATGGGGAGGCAAAGGCCAAGGGAAGTCATTCCAGTGTGAACTCGTGTTTTCTAAGATGGGGATTGAGTAAATTCACACGT
>Pg-03r170320s1463482:70171-78221_2281
TCGTGTTTTCTAAGATGGGGATTGAGTAAATTCACACGTCCTTTGAACTCTTTGGATCATATTGTTTAAAGAACTCACGC
>Pg-03r170320s1463482:70171-78221_2322
TTTGAACTCTTTGGATCATATTGTTTAAAGAACTCACGCCTAGGTTTATTAATTCAATACAGAATAGGAATATTGAAAAG
>Pg-03r170320s1463482:70171-78221_2363
AGGTTTATTAATTCAATACAGAATAGGAATATTGAAAAGGTTATGTAGGTGCATAAACTCTGGAAGGGTTAATTTTTATG
>Pg-03r170320s1463482:70171-78221_2404
TATGTAGGTGCATAAACTCTGGAAGGGTTAATTTTTATGGAATTATATTCAGGTTTAGACTGATTTTGATATTTTATATG
>Pg-03r170320s1463482:70171-78221_2445
ATTATATTCAGGTTTAGACTGATTTTGATATTTTATATGCAAAGAGTCATGTTCTGTCACAATTTATGTTTGAATATGAT
>Pg-03r170320s1463482:70171-78221_2486
AAGAGTCATGTTCTGTCACAATTTATGTTTGAATATGATTTTATTTTTTTATTTTTCTCCTGCAGCCCAATCATGATGAG
>Pg-03r170320s1463482:70171-78221_2527
TATTTTTTTATTTTTCTCCTGCAGCCCAATCATGATGAGTGCTGGAGAACTTGAAAGTGGAAATGCAGGAGAGCCTGCCA
>Pg-03r170320s1463482:70171-78221_2568
CTGGAGAACTTGAAAGTGGAAATGCAGGAGAGCCTGCCAAACTAATCAGACAGAGATACCGTGAAGCAGCCGATATCATC
>Pg-03r170320s1463482:70171-78221_2609
CTAATCAGACAGAGATACCGTGAAGCAGCCGATATCATCAAGAAAGGGAAGATGTGTGTCCTCTTCATCAATGATCTTGA
>Pg-03r170320s1463482:70171-78221_2650
GAAAGGGAAGATGTGTGTCCTCTTCATCAATGATCTTGATGCAGGGGCAGGAAGAATGGGAGACACAACTCAGTATACAG
>Pg-03r170320s1463482:70171-78221_2691
CAGGGGCAGGAAGAATGGGAGACACAACTCAGTATACAGTAAATAATCAAATGGTTAATGCCACCCTTATGAACATTACA
>Pg-03r170320s1463482:70171-78221_2732
AATAATCAAATGGTTAATGCCACCCTTATGAACATTACAGATAATCCTACAAATGTTCAGCTGCCCGGGATGTACAACAA
>Pg-03r170320s1463482:70171-78221_2773
TAATCCTACAAATGTTCAGCTGCCCGGGATGTACAACAAACAAGAAAATCCTCGTGTTCCTGTCATTGTGACAGGAAATG
>Pg-03r170320s1463482:70171-78221_2814
AAGAAAATCCTCGTGTTCCTGTCATTGTGACAGGAAATGACTTCTCTACTTTATATGCCCCTTTGATTCGTGATGGTCGT
>Pg-03r170320s1463482:70171-78221_2855
TTCTCTACTTTATATGCCCCTTTGATTCGTGATGGTCGTATGGAAAAATTCTATTGGGCTCCAACCAGGGAGGACAGAAT
>Pg-03r170320s1463482:70171-78221_2896
GGAAAAATTCTATTGGGCTCCAACCAGGGAGGACAGAATTGGTGTATGCAGGGGTATATTCCGTGCAGATGATCTCCACC
>Pg-03r170320s1463482:70171-78221_2937
GTGTATGCAGGGGTATATTCCGTGCAGATGATCTCCACCCTGATGACATTGTCAAAATTGTTGATGCTTTCCCTGGACAG
>Pg-03r170320s1463482:70171-78221_2978
GATGACATTGTCAAAATTGTTGATGCTTTCCCTGGACAGTCAATTGGTATGTGCATTCATAACAATTTATTTGTCATCTT
>Pg-03r170320s1463482:70171-78221_3019
AATTGGTATGTGCATTCATAACAATTTATTTGTCATCTTATTTTGGTATCCAAACATTTTTTAACAAAAGCTTTCAGGGA
>Pg-03r170320s1463482:70171-78221_3060
TTTGGTATCCAAACATTTTTTAACAAAAGCTTTCAGGGAGTGTAGATTTCCGCAGTTGCTTGTATCGTTTATTTGGCTTT
>Pg-03r170320s1463482:70171-78221_3101
GTAGATTTCCGCAGTTGCTTGTATCGTTTATTTGGCTTTTGGAGGAAACTGCATATCGTTTTTGATTCTGATGTTTCGGG
>Pg-03r170320s1463482:70171-78221_3142
GAGGAAACTGCATATCGTTTTTGATTCTGATGTTTCGGGTGAAACCCATCACCCATCTTAATGATTCCTCTATATGTAAC
>Pg-03r170320s1463482:70171-78221_3183
AAACCCATCACCCATCTTAATGATTCCTCTATATGTAACACCTTTTTAGTTTCCTTTTTCTGCACACTGGTACTGGATTT
>Pg-03r170320s1463482:70171-78221_3224
CTTTTTAGTTTCCTTTTTCTGCACACTGGTACTGGATTTTATCTGAAGATAGCTGATGGGTTTCACTCGAAACGTCAGAA
>Pg-03r170320s1463482:70171-78221_3265
TCTGAAGATAGCTGATGGGTTTCACTCGAAACGTCAGAATCCAAAAACATACGTTGTTTTCTCCCTAATCCAAAGAAACA
>Pg-03r170320s1463482:70171-78221_3306
CAAAAACATACGTTGTTTTCTCCCTAATCCAAAGAAACAAAAAAATTCAGTATTACAGAGGAATCAATTCAGTATTGTCC
>Pg-03r170320s1463482:70171-78221_3347
AAAATTCAGTATTACAGAGGAATCAATTCAGTATTGTCCAAACTTCTCTTCTTCATATCTGGTCACTGGAATATCATTTA
>Pg-03r170320s1463482:70171-78221_3388
ACTTCTCTTCTTCATATCTGGTCACTGGAATATCATTTAAGAGTTGAGTGTAGAAAACAGCTTATTCTAACTTGAGTTGA
>Pg-03r170320s1463482:70171-78221_3429
AGTTGAGTGTAGAAAACAGCTTATTCTAACTTGAGTTGACTACTGTTGCAGATTTCTTTGGTGCCTTGAGAGCAAGAGCA
>Pg-03r170320s1463482:70171-78221_3470
ACTGTTGCAGATTTCTTTGGTGCCTTGAGAGCAAGAGCATATGATGACGAGGTAAGAAAATGGATAGCAGAAATTGGAGT
>Pg-03r170320s1463482:70171-78221_3511
TGATGACGAGGTAAGAAAATGGATAGCAGAAATTGGAGTAGAGAACATTGGCAAGAAGCTAGTGAACTCGAGGGAAGGAC
>Pg-03r170320s1463482:70171-78221_3552
AGAACATTGGCAAGAAGCTAGTGAACTCGAGGGAAGGACCCCCAACCTTCAAGAAACCTGCAATGACAATGGAGAAACTC
>Pg-03r170320s1463482:70171-78221_3593
CCAACCTTCAAGAAACCTGCAATGACAATGGAGAAACTCCTAGAGTATGGAAACATGTTGGTCCAGGAGCAAGAGAATGT
>Pg-03r170320s1463482:70171-78221_3634
AGAGTATGGAAACATGTTGGTCCAGGAGCAAGAGAATGTGAAGCGCGTGCAATTGGCTGAGAAATATCTGAATGAGGCTG
>Pg-03r170320s1463482:70171-78221_3675
AGCGCGTGCAATTGGCTGAGAAATATCTGAATGAGGCTGCTCTCGGAGATGCTAATGAGGATGCTGCGAGAAATGACACC
>Pg-03r170320s1463482:70171-78221_3716
CTCGGAGATGCTAATGAGGATGCTGCGAGAAATGACACCTTCTATGGTTGGTGCTTTTCCTTCTATAAAATAATCTTACA
>Pg-03r170320s1463482:70171-78221_3757
CTATGGTTGGTGCTTTTCCTTCTATAAAATAATCTTACATCAGAAAAATACCTTGTTATTGTTCTCTTTATATGATGTTT
>Pg-03r170320s1463482:70171-78221_3798
AGAAAAATACCTTGTTATTGTTCTCTTTATATGATGTTTTCTTAATTGCAAGCTTACTTGTTATTGTTGTACATCAGAAA
>Pg-03r170320s1463482:70171-78221_3839
TTAATTGCAAGCTTACTTGTTATTGTTGTACATCAGAAAATTACCTTGTTAATGTTCTCTTTATGGTGTTTTCTTAATTG
>Pg-03r170320s1463482:70171-78221_3880
TACCTTGTTAATGTTCTCTTTATGGTGTTTTCTTAATTGCAAGTTTACTAAACTTGTTATTGATTGCAAGTTTACTAAAC
>Pg-03r170320s1463482:70171-78221_3921
AGTTTACTAAACTTGTTATTGATTGCAAGTTTACTAAACTTGTTATTGTTTTCTTTGTGATAACTTTTGAGCTTACTAAA
>Pg-03r170320s1463482:70171-78221_3962
GTTATTGTTTTCTTTGTGATAACTTTTGAGCTTACTAAAATTAATCCACTTGTATTTGTAGGCCTGGCTAACACATTTTC
>Pg-03r170320s1463482:70171-78221_4003
TAATCCACTTGTATTTGTAGGCCTGGCTAACACATTTTCACAATTTTTAAATATTGGGTAAACAATATGCACCATGTATC
>Pg-03r170320s1463482:70171-78221_4044
AATTTTTAAATATTGGGTAAACAATATGCACCATGTATCAGAGCATTTAATGTTCAATATACTGGGATGGGGATATGTAC
>Pg-03r170320s1463482:70171-78221_4085
AGCATTTAATGTTCAATATACTGGGATGGGGATATGTACTATCCAAGATGTTTTAGATCAAACTGTATATATCTCAGCAC
>Pg-03r170320s1463482:70171-78221_4126
TCCAAGATGTTTTAGATCAAACTGTATATATCTCAGCACATAGATCATTAAATGCTTTGTTGAAGGGTACATGTTGATCA
>Pg-03r170320s1463482:70171-78221_4167
AGATCATTAAATGCTTTGTTGAAGGGTACATGTTGATCAAACTGGATATATATCCCAGCTTATAGATCATTAAATGCTTT
>Pg-03r170320s1463482:70171-78221_4208
CTGGATATATATCCCAGCTTATAGATCATTAAATGCTTTACTGAAGGGTGCATATTGATATTCTAAACATTACACATTCG
>Pg-03r170320s1463482:70171-78221_4249
TGAAGGGTGCATATTGATATTCTAAACATTACACATTCGCATAAAACTAGCACAGCACTAATTCTCTAGTATGTTGATCA
>Pg-03r170320s1463482:70171-78221_4290
TAAAACTAGCACAGCACTAATTCTCTAGTATGTTGATCAAACTGGATATATAGCCCAGCTTATAGATCATTAAATGCTCT
>Pg-03r170320s1463482:70171-78221_4331
CTGGATATATAGCCCAGCTTATAGATCATTAAATGCTCTACTAAAAAATGCATATTGATAGTCTAAACATTACACATTCG
>Pg-03r170320s1463482:70171-78221_4372
TAAAAAATGCATATTGATAGTCTAAACATTACACATTCGCATAAAACTAGCACAGCACTAGTTCTCTAGTACAGAGATTA
>Pg-03r170320s1463482:70171-78221_4413
TAAAACTAGCACAGCACTAGTTCTCTAGTACAGAGATTAATAAGAGTTGACATGGTTGTCTGTTGTGCCAATTCAGGAAA
>Pg-03r170320s1463482:70171-78221_4454
AAGAGTTGACATGGTTGTCTGTTGTGCCAATTCAGGAAAAGCTGCACTGGATGTGAACTTGCCTGTTCTTGAAGGTTGCA
>Pg-03r170320s1463482:70171-78221_4495
CTGCACTGGATGTGAACTTGCCTGTTCTTGAAGGTTGCACAGACCCAAAAGCAGAAAATTATGACCCGATAGCAAGAAGT
>Pg-03r170320s1463482:70171-78221_4536
GACCCAAAAGCAGAAAATTATGACCCGATAGCAAGAAGTGATGGGGGAACCTGTGTCTCCATCTCCAAGCAGTAACAGAA
>Pg-03r170320s1463482:70171-78221_4577
TGGGGGAACCTGTGTCTCCATCTCCAAGCAGTAACAGAAACGGCTATTAACACCAATAAGATCAGGCTCTTGCTAACAGA
>Pg-03r170320s1463482:70171-78221_4618
GGCTATTAACACCAATAAGATCAGGCTCTTGCTAACAGAATGTTGTTATAATTATTTATTGAAGGACAGGCCTATTTGTA
>Pg-03r170320s1463482:70171-78221_4659
GTTGTTATAATTATTTATTGAAGGACAGGCCTATTTGTAAAATATATGCAGCATTTGTATGACTAAATGAATATGTATGG
>Pg-03r170320s1463482:70171-78221_4700
ATATATGCAGCATTTGTATGACTAAATGAATATGTATGGATATCTCTTCCTTCGAAATTTCTTTCCACGTACATTAAAAT
>Pg-03r170320s1463482:70171-78221_4741
ATCTCTTCCTTCGAAATTTCTTTCCACGTACATTAAAATATAGAAACCAAGATTAAAGAAAAGCCTGACCCATATTGTAG
>Pg-03r170320s1463482:70171-78221_4782
AGAAACCAAGATTAAAGAAAAGCCTGACCCATATTGTAGAACAAAAACTCACATATCTTTAAATAAAAAGATGGCAACCC
>Pg-03r170320s1463482:70171-78221_4823
CAAAAACTCACATATCTTTAAATAAAAAGATGGCAACCCAGAAATCACAGCAGCAATTCAGCATTATGTCCCTCGTCAGT
>Pg-03r170320s1463482:70171-78221_4864
AAATCACAGCAGCAATTCAGCATTATGTCCCTCGTCAGTCTCGAAGAAAACTTACAGGAAGCAGGATTACTGAATATATA
>Pg-03r170320s1463482:70171-78221_4905
CGAAGAAAACTTACAGGAAGCAGGATTACTGAATATATAAAACACCTTGAGACAGACCGAACTGAAAATATATTTACTTA
>Pg-03r170320s1463482:70171-78221_4946
ACACCTTGAGACAGACCGAACTGAAAATATATTTACTTATACTGGAGAGAGACAAATATATATATATATATATATATATA
>Pg-03r170320s1463482:70171-78221_4987
CTGGAGAGAGACAAATATATATATATATATATATATATATATATGGGTTAAACTTAAAATCATGGCTGTCTTTATATTAC
>Pg-03r170320s1463482:70171-78221_5028
TATGGGTTAAACTTAAAATCATGGCTGTCTTTATATTACATTACCACAAAGTGAAACGATACATGTTTAACAGGATCCAT
>Pg-03r170320s1463482:70171-78221_5069
TACCACAAAGTGAAACGATACATGTTTAACAGGATCCATACAAATAATCTAGATCCTAATAGAATTGGTCATCTTCGATT
>Pg-03r170320s1463482:70171-78221_5110
AAATAATCTAGATCCTAATAGAATTGGTCATCTTCGATTTCGTAAGTTCGTTGGACAAATTTGGCAGAACTAAGCGACGG
>Pg-03r170320s1463482:70171-78221_5151
GTAAGTTCGTTGGACAAATTTGGCAGAACTAAGCGACGGGCTCTTACCACCACAATCATGAGTAAAGTTCTGCATCAATG
>Pg-03r170320s1463482:70171-78221_5192
TCTTACCACCACAATCATGAGTAAAGTTCTGCATCAATGTTGGAAATCTATCATAAAAAAATGTTGAATTTAATTATAAT
>Pg-03r170320s1463482:70171-78221_5233
GGAAATCTATCATAAAAAAATGTTGAATTTAATTATAATAAAAATAATATTAACATATGTCAATTATTGCAACATCATAA
>Pg-03r170320s1463482:70171-78221_5274
AAATAATATTAACATATGTCAATTATTGCAACATCATAATCCACAGTTGTGTTCCCTGCCCTTTATATAGATTTCTTTCC
>Pg-03r170320s1463482:70171-78221_5315
CACAGTTGTGTTCCCTGCCCTTTATATAGATTTCTTTCCAAAGAACATTTACACGGTTAAAAGGGTTTTGAGTTTTACTT
>Pg-03r170320s1463482:70171-78221_5356
AGAACATTTACACGGTTAAAAGGGTTTTGAGTTTTACTTCTCATGCACATTCCTCTGTCGTAGTAGGTTGTTATTGGAAT
>Pg-03r170320s1463482:70171-78221_5397
CATGCACATTCCTCTGTCGTAGTAGGTTGTTATTGGAATATACAAACTAATAATGTGTATACCTTGTTGAATATCGTGGT
>Pg-03r170320s1463482:70171-78221_5438
ACAAACTAATAATGTGTATACCTTGTTGAATATCGTGGTTTGGTCATGTAGTTAAGGAAACATATTCACAAAGTGGTATT
>Pg-03r170320s1463482:70171-78221_5479
GGTCATGTAGTTAAGGAAACATATTCACAAAGTGGTATTTAAATCTACCAAGTATACAACAAAACTGTATTATTCTCCAT
>Pg-03r170320s1463482:70171-78221_5520
AATCTACCAAGTATACAACAAAACTGTATTATTCTCCATTTGAATTGAATCCTTGTTAAATTCTTTTTGAAAATTTTGTA
>Pg-03r170320s1463482:70171-78221_5561
GAATTGAATCCTTGTTAAATTCTTTTTGAAAATTTTGTAATAAATATTTAATTGTATTTTTTGATTAACTTGAGAAAATG
>Pg-03r170320s1463482:70171-78221_5602
AAATATTTAATTGTATTTTTTGATTAACTTGAGAAAATGTTCAAAATTTCTTTTGAAGTTGAAACAAACCATTGTAATGG
>Pg-03r170320s1463482:70171-78221_5643
CAAAATTTCTTTTGAAGTTGAAACAAACCATTGTAATGGTTGTCCTTCCAATATAGTGTATTAAAAATGAATGTTATGAT
>Pg-03r170320s1463482:70171-78221_5684
GTCCTTCCAATATAGTGTATTAAAAATGAATGTTATGATGAAGAAGATCAAGGAATGGAATAAAGAGGATGAAATGGAAA
>Pg-03r170320s1463482:70171-78221_5725
AGAAGATCAAGGAATGGAATAAAGAGGATGAAATGGAAAAGGGCAGTAGCAAAGATGATAGCTCAAAGAAGCAATATACT
>Pg-03r170320s1463482:70171-78221_5766
GGCAGTAGCAAAGATGATAGCTCAAAGAAGCAATATACTTGATGATGAAAGGAGAAGAAGACATTGAGTCTGCCAAAGTA
>Pg-03r170320s1463482:70171-78221_5807
ATGATGAAAGGAGAAGAAGACATTGAGTCTGCCAAAGTAACAATACACTAAACCTATGTATAGCTCATCCTTTTGTAACC
>Pg-03r170320s1463482:70171-78221_5848
AATACACTAAACCTATGTATAGCTCATCCTTTTGTAACCAAATTTTTGATAAATAAAAATCCCCTAAAACTTGGTTTTCC
>Pg-03r170320s1463482:70171-78221_5889
ATTTTTGATAAATAAAAATCCCCTAAAACTTGGTTTTCCCATTTGGATTTCCAGTGTAAAATGAATCTATGTTGTCTCAT
>Pg-03r170320s1463482:70171-78221_5930
TTTGGATTTCCAGTGTAAAATGAATCTATGTTGTCTCATGGTGTCAATGGTTGTATATATTTCATGTAGTTTGGTTTTAA
>Pg-03r170320s1463482:70171-78221_5971
TGTCAATGGTTGTATATATTTCATGTAGTTTGGTTTTAATATGTTTTTGCATTCTATGTAAACCACAAGAACTATAATAG
>Pg-03r170320s1463482:70171-78221_6012
TGTTTTTGCATTCTATGTAAACCACAAGAACTATAATAGAGCTACATTGTAATCCTATCTCTGTTCACTAGTTTAAATGA
>Pg-03r170320s1463482:70171-78221_6053
CTACATTGTAATCCTATCTCTGTTCACTAGTTTAAATGATTACTTGAGTGCATTGTTGGTTCACTATTTAACCACATTCT
>Pg-03r170320s1463482:70171-78221_6094
ACTTGAGTGCATTGTTGGTTCACTATTTAACCACATTCTACAACCATCCTTGCAATTCCTTTTTGTTGGGTGTTTATTAT
>Pg-03r170320s1463482:70171-78221_6135
AACCATCCTTGCAATTCCTTTTTGTTGGGTGTTTATTATTTTGTCGTGGGTTTGTATGAGTACATAGTATTTCAATTAGT
>Pg-03r170320s1463482:70171-78221_6176
TGTCGTGGGTTTGTATGAGTACATAGTATTTCAATTAGTTATAGTACCATACACTACAACATTGTTGTATTCACCCATTT
>Pg-03r170320s1463482:70171-78221_6217
TAGTACCATACACTACAACATTGTTGTATTCACCCATTTTTCACTTATTTGATCACTGGAGTATAACGACAATGTTGCCA
>Pg-03r170320s1463482:70171-78221_6258
CACTTATTTGATCACTGGAGTATAACGACAATGTTGCCACATATATTCCATTCGATGTGTGGAGAGAACTTGCAGCTTGA
>Pg-03r170320s1463482:70171-78221_6299
TATATTCCATTCGATGTGTGGAGAGAACTTGCAGCTTGAGAACATATTTGGAGAGCTTTCATTGAATAAAGGTATGTCTA
>Pg-03r170320s1463482:70171-78221_6340
ACATATTTGGAGAGCTTTCATTGAATAAAGGTATGTCTATTGAAAGAAGTAGTCGAGTACTGAACCAAATAAGAAATAGA
>Pg-03r170320s1463482:70171-78221_6381
GAAAGAAGTAGTCGAGTACTGAACCAAATAAGAAATAGAGCCATTATTTTTTGTGTGTTGGTGATTAGCAATAGAGAGCA
>Pg-03r170320s1463482:70171-78221_6422
CATTATTTTTTGTGTGTTGGTGATTAGCAATAGAGAGCATTATTCATTTCCACAAAGATCCATTTTGACAAAATGGAAAA
>Pg-03r170320s1463482:70171-78221_6463
ATTCATTTCCACAAAGATCCATTTTGACAAAATGGAAAACCCATAGGCCTATCATTTATAGATCATATGGTATCAAAGTA
>Pg-03r170320s1463482:70171-78221_6504
CATAGGCCTATCATTTATAGATCATATGGTATCAAAGTAGGTCCATCATAGACCTTGAAGTAGTTTCCATGGGAAAAACC
>Pg-03r170320s1463482:70171-78221_6545
TCCATCATAGACCTTGAAGTAGTTTCCATGGGAAAAACCTTGAAGAGGGAGAAGATGGAGGAGTTGAGAGACTTCAATAG
>Pg-03r170320s1463482:70171-78221_6586
GAAGAGGGAGAAGATGGAGGAGTTGAGAGACTTCAATAGGCAAATAGGCAGAAAGTGAATGAGTTGAAAAAAAATCTTGC
>Pg-03r170320s1463482:70171-78221_6627
AAATAGGCAGAAAGTGAATGAGTTGAAAAAAAATCTTGCCAAACATCAGGACTCTTCCATCACCATAAGGGAAGAATTAG
>Pg-03r170320s1463482:70171-78221_6668
AACATCAGGACTCTTCCATCACCATAAGGGAAGAATTAGATGTAAGCATATTACATCTCTTGAAATTGAAGGAGAAATTC
>Pg-03r170320s1463482:70171-78221_6709
GTAAGCATATTACATCTCTTGAAATTGAAGGAGAAATTCATTCAGTTGGATAATTGACAAGAGGAGAGGTTCATTGAAGT
>Pg-03r170320s1463482:70171-78221_6750
TCAGTTGGATAATTGACAAGAGGAGAGGTTCATTGAAGTGATTTCCTAGCTATATCGAGATTTGGCAGTGAAGGAAGAGG
>Pg-03r170320s1463482:70171-78221_6791
TTTCCTAGCTATATCGAGATTTGGCAGTGAAGGAAGAGGCCTTGAAAGAGATAGAAGTAGCATCCAAGAGACCAAGCAAG
>Pg-03r170320s1463482:70171-78221_6832
TTGAAAGAGATAGAAGTAGCATCCAAGAGACCAAGCAAGCCCCTTTCATTGCCACTGCGGAGGTCAACACCATGACAAAT
>Pg-03r170320s1463482:70171-78221_6873
CCTTTCATTGCCACTGCGGAGGTCAACACCATGACAAATTCAAGCATGGTAGAATCATCTTCCAAGACCCTTCCTCAAGA
>Pg-03r170320s1463482:70171-78221_6914
AAGCATGGTAGAATCATCTTCCAAGACCCTTCCTCAAGACACCTTTGATGACATTGAAAAGAACAGTAGAGGCATTGGTT
>Pg-03r170320s1463482:70171-78221_6955
CCTTTGATGACATTGAAAAGAACAGTAGAGGCATTGGTTCCAAGCTCATGAGGAAAATGGGATATGATGACCAAGGGCTA
>Pg-03r170320s1463482:70171-78221_6996
AAGCTCATGAGGAAAATGGGATATGATGACCAAGGGCTAAGAAAAGAAGGCTAGGGGATTTTGATCCCCATTGTAGCTCA
>Pg-03r170320s1463482:70171-78221_7037
AAAAGAAGGCTAGGGGATTTTGATCCCCATTGTAGCTCAACATAAGCTTAAGCATGAAGGCCTTGGATTCAATGGACAAG
>Pg-03r170320s1463482:70171-78221_7078
ATAAGCTTAAGCATGAAGGCCTTGGATTCAATGGACAAGAAGACAAAAAAATCTCAACACAAACCACCTTTGTCAAGGCA
>Pg-03r170320s1463482:70171-78221_7119
GACAAAAAAATCTCAACACAAACCACCTTTGTCAAGGCAAGAGAAACTGGAAAAGAATCCATTCCCATGGAGGAAAAGGA
>Pg-03r170320s1463482:70171-78221_7160
AGAAACTGGAAAAGAATCCATTCCCATGGAGGAAAAGGAAGTGAAAAAAGGAGTGTGCAGTGATCCACTCAAATATGCTC
>Pg-03r170320s1463482:70171-78221_7201
TGAAAAAAGGAGTGTGCAGTGATCCACTCAAATATGCTCTTAGGGTCTTGGAAATGGGAAACAAAAAGATGGTCTACCAT
>Pg-03r170320s1463482:70171-78221_7242
AGGGTCTTGGAAATGGGAAACAAAAAGATGGTCTACCATCTAGATCTAATCCAACTCTTGGGAGACCAAACAACCAAGCT
>Pg-03r170320s1463482:70171-78221_7283
AGATCTAATCCAACTCTTGGGAGACCAAACAACCAAGCTAACAAGCATCATCACAAACTAAAAAGATATGGCATAGTATC
>Pg-03r170320s1463482:70171-78221_7324
CAAGCATCATCACAAACTAAAAAGATATGGCATAGTATCTTTGGTTTGATTATGTTGCAAGAAAATAATTTTTAAGGCTA
>Pg-03r170320s1463482:70171-78221_7365
TGGTTTGATTATGTTGCAAGAAAATAATTTTTAAGGCTAGATATTGTTGGCACTCTAGAAGGCCAATAAACCCACGCAAG
>Pg-03r170320s1463482:70171-78221_7406
TATTGTTGGCACTCTAGAAGGCCAATAAACCCACGCAAGAACTATTTCTAGTATTGTAGATTGACTAAACATTGGGAGGC
>Pg-03r170320s1463482:70171-78221_7447
CTATTTCTAGTATTGTAGATTGACTAAACATTGGGAGGCCAAATGTTGGAGGCCTCACCCAAAACTCTATCCTAAGAACC
>Pg-03r170320s1463482:70171-78221_7488
AATGTTGGAGGCCTCACCCAAAACTCTATCCTAAGAACCAAACATCCAAGAAGAAATATTAGAGAGTGACAAAGTTCAAG
>Pg-03r170320s1463482:70171-78221_7529
ACATCCAAGAAGAAATATTAGAGAGTGACAAAGTTCAAGGGGAAAGAGGAGTTGCATGCACTTGTAGCCCAAGGAGAAAT
>Pg-03r170320s1463482:70171-78221_7570
GAAAGAGGAGTTGCATGCACTTGTAGCCCAAGGAGAAATATTTGTCCAATGACCTATTGCAATAGTGAATTCATCTCTAA
>Pg-03r170320s1463482:70171-78221_7611
TTGTCCAATGACCTATTGCAATAGTGAATTCATCTCTAACCATGAGATGGATAACATTCTTATGCATAAGGTATCCCCTA
>Pg-03r170320s1463482:70171-78221_7652
ATGAGATGGATAACATTCTTATGCATAAGGTATCCCCTATTCAACTCTTATCTTCCATATTGTAGTGGAGGCACCCTTTC
>Pg-03r170320s1463482:70171-78221_7693
CAACTCTTATCTTCCATATTGTAGTGGAGGCACCCTTTCTTGGATATTTCCCAAAGGATGCTTGAAAGCAAAGAAGAAGA
>Pg-03r170320s1463482:70171-78221_7734
GGATATTTCCCAAAGGATGCTTGAAAGCAAAGAAGAAGAAGATAGAAGGGAATTGAATATTTTGGAGACCAAAATATTGC
>Pg-03r170320s1463482:70171-78221_7775
ATAGAAGGGAATTGAATATTTTGGAGACCAAAATATTGCAAATGGGGAGGTGTGATTCAATTTGTATCCTTTCCAAAATA
>Pg-03r170320s1463482:70171-78221_7816
ATGGGGAGGTGTGATTCAATTTGTATCCTTTCCAAAATATCTTTGTAAACTTAGTAATAAGCATTTAAATGTTTTTTTGG
>Pg-03r170320s1463482:70171-78221_7857
TTTGTAAACTTAGTAATAAGCATTTAAATGTTTTTTTGGCAAAGTTAAGAAAATGTTCAAAATTCCCTTGGAAGTTGATG
>Pg-03r170320s1463482:70171-78221_7898
AAGTTAAGAAAATGTTCAAAATTCCCTTGGAAGTTGATGAGAACCATTATGATGGTTGGCCTTCCAAGGAAGTTGAGTCA
>Pg-03r170320s1463482:70171-78221_7939
AACCATTATGATGGTTGGCCTTCCAAGGAAGTTGAGTCACCTAGGCTGGTGAGTACCTCTATAGAATAGGGAAGAACTAC
>Pg-03r170320s1463482:70171-78221_7970
TTGAGTCACCTAGGCTGGTGAGTACCTCTATAGAATAGGGAAGAACTACAGGGAATGACCATATGTTATACATATTTCAA
>Pg-03r170320s1614934:137168-140878_0
CTTTGACATCATCCTCATATCTCTCGCTTTCTCAATCAATGTCAAGATGTCCAATCTTGGACTCTCACTTTTGTATCAAT
>Pg-03r170320s1614934:137168-140878_41
TCAAGATGTCCAATCTTGGACTCTCACTTTTGTATCAATAATATATCTTATGGGCTTGGTTTTAGTTAAACCTAGTGATT
>Pg-03r170320s1614934:137168-140878_82
TATATCTTATGGGCTTGGTTTTAGTTAAACCTAGTGATTAGCTTAGATAGATAGTTAACTGGGCTGCACTTTGTCTTTTG
>Pg-03r170320s1614934:137168-140878_123
CTTAGATAGATAGTTAACTGGGCTGCACTTTGTCTTTTGCTTTCTTTATGTTACTTTCAACATTACCTAGGAGCTACGTT
>Pg-03r170320s1614934:137168-140878_164
TTCTTTATGTTACTTTCAACATTACCTAGGAGCTACGTTCGCTCTCCCACATTGTATTCACACTAGATGTATCTTTTAGT
>Pg-03r170320s1614934:137168-140878_205
CTCTCCCACATTGTATTCACACTAGATGTATCTTTTAGTCCTGTTGACCTACTTTTGTGATCATTTGTCGGACATTAATA
>Pg-03r170320s1614934:137168-140878_246
TGTTGACCTACTTTTGTGATCATTTGTCGGACATTAATAAAATTATCCTAGATTATCTTATCTTAGGCTTTGTGGCTTCT
>Pg-03r170320s1614934:137168-140878_287
ATTATCCTAGATTATCTTATCTTAGGCTTTGTGGCTTCTTGTGAAAACACCAGCAGACATAGGTTTAAAAGTCTAGCATG
>Pg-03r170320s1614934:137168-140878_328
TGAAAACACCAGCAGACATAGGTTTAAAAGTCTAGCATGTATTTGAAGATTCCAAGATGTTGATTGATTGGGCAAATAAT
>Pg-03r170320s1614934:137168-140878_369
TTTGAAGATTCCAAGATGTTGATTGATTGGGCAAATAATAATTGTAGAATTGAACACATACTGCTAGGTCCAGTCATGAA
>Pg-03r170320s1614934:137168-140878_410
TTGTAGAATTGAACACATACTGCTAGGTCCAGTCATGAATCAAGTTCTGGAGGTAAAAAGCAGTTTTGACAATCTCTCTT
>Pg-03r170320s1614934:137168-140878_451
AAGTTCTGGAGGTAAAAAGCAGTTTTGACAATCTCTCTTTACAAATATTTATAGAGAATTAAACCATGAAGCCAATTAGC
>Pg-03r170320s1614934:137168-140878_492
CAAATATTTATAGAGAATTAAACCATGAAGCCAATTAGCTATCTAAGGAAACCTTACTGATGCAGGAGGGGATCCTATCT
>Pg-03r170320s1614934:137168-140878_533
TCTAAGGAAACCTTACTGATGCAGGAGGGGATCCTATCTGAGCAAGAATTCAGAGGGGTAACTCAAATTTCAATGTCAGA
>Pg-03r170320s1614934:137168-140878_574
GCAAGAATTCAGAGGGGTAACTCAAATTTCAATGTCAGAAAGATCTCTTTATTGATTTAGGAGCTGGTAGATGTTTTGAT
>Pg-03r170320s1614934:137168-140878_615
GATCTCTTTATTGATTTAGGAGCTGGTAGATGTTTTGATGCTGTCATAGACAGTCATTGTCATGTTTCATGCCTTTTGCC
>Pg-03r170320s1614934:137168-140878_656
TGTCATAGACAGTCATTGTCATGTTTCATGCCTTTTGCCAGAGCCATAGGGCTGGAAAGAATGATTGTGAAAGAAGTTTT
>Pg-03r170320s1614934:137168-140878_697
AGCCATAGGGCTGGAAAGAATGATTGTGAAAGAAGTTTTGAAAGGCTTACCTGGAGGAGCCATGGATGACTGTAATAATT
>Pg-03r170320s1614934:137168-140878_738
AAGGCTTACCTGGAGGAGCCATGGATGACTGTAATAATTAGTAAAGGATAGAAAAAGAGACTGCTCAAAAACAAATCAAA
>Pg-03r170320s1614934:137168-140878_779
TAAAGGATAGAAAAAGAGACTGCTCAAAAACAAATCAAAGACAGTATTTTTTGTGCCTATTAAGGCAGTCATATGTATAT
>Pg-03r170320s1614934:137168-140878_820
CAGTATTTTTTGTGCCTATTAAGGCAGTCATATGTATATTCTGATTTCACACTTGAAATATCGAATGTAAAGGTTTTTTT
>Pg-03r170320s1614934:137168-140878_861
TGATTTCACACTTGAAATATCGAATGTAAAGGTTTTTTTCTTAGATCAAACCAAAAAACTTTCAGATTTGTGGCAATTAA
>Pg-03r170320s1614934:137168-140878_902
TAGATCAAACCAAAAAACTTTCAGATTTGTGGCAATTAAATTCAGAATTAAGAGCAGATTTAACTTTTAACTACCCATTT
>Pg-03r170320s1614934:137168-140878_943
TCAGAATTAAGAGCAGATTTAACTTTTAACTACCCATTTATCACAAATTCCTAATATAAAGAGAATCATATTTTAACTGT
>Pg-03r170320s1614934:137168-140878_984
CACAAATTCCTAATATAAAGAGAATCATATTTTAACTGTCAGAGAATTATATTTCAAATACAATATTGCATATGAATCAG
>Pg-03r170320s1614934:137168-140878_1025
GAGAATTATATTTCAAATACAATATTGCATATGAATCAGATTCGTGGCAATGACTATTATATTCTAAATGAAATCTTAAA
>Pg-03r170320s1614934:137168-140878_1066
TCGTGGCAATGACTATTATATTCTAAATGAAATCTTAAACATCATATTAAAATTCTCCTATATTAGAATTTTGAGTATAA
>Pg-03r170320s1614934:137168-140878_1107
TCATATTAAAATTCTCCTATATTAGAATTTTGAGTATAAGTCTACTGAATTTAATCTCTGGTGCTTGAGATTCGGCGACT
>Pg-03r170320s1614934:137168-140878_1148
CTACTGAATTTAATCTCTGGTGCTTGAGATTCGGCGACTTATGAAAAATCACCAAGCGCAGTGACTAAGATGTCAGGCAT
>Pg-03r170320s1614934:137168-140878_1189
TGAAAAATCACCAAGCGCAGTGACTAAGATGTCAGGCATAGAAGCTTTCTGTAAAACATTTGCAGACACGTAGATTCTAA
>Pg-03r170320s1614934:137168-140878_1230
AAGCTTTCTGTAAAACATTTGCAGACACGTAGATTCTAATCTGTACTTAATGAATCTTTGTTTCACTAAAAGTAGCTTTG
>Pg-03r170320s1614934:137168-140878_1271
TGTACTTAATGAATCTTTGTTTCACTAAAAGTAGCTTTGCTCTCAATTTGTTCCCATCAGAATCAAGGCCATTACCTGGA
>Pg-03r170320s1614934:137168-140878_1312
CTCAATTTGTTCCCATCAGAATCAAGGCCATTACCTGGATAGCCAGAGCTGCTTTACAAATTCAGGTGAAAATTTTCGAT
>Pg-03r170320s1614934:137168-140878_1353
GCCAGAGCTGCTTTACAAATTCAGGTGAAAATTTTCGATTCTTCAGTATTTTGTCCAAATCAGTTACGTTGCCATATGTG
>Pg-03r170320s1614934:137168-140878_1394
TTCAGTATTTTGTCCAAATCAGTTACGTTGCCATATGTGGCTACAACTATATGAAGCCATGTTAATTACTTTTCTTGTGG
>Pg-03r170320s1614934:137168-140878_1435
TACAACTATATGAAGCCATGTTAATTACTTTTCTTGTGGCAAAAGAAAAAACGAACATGAATACTTAGGAATTTTACTTC
>Pg-03r170320s1614934:137168-140878_1476
AAAGAAAAAACGAACATGAATACTTAGGAATTTTACTTCTACAGATAAGTTTTTTGAAATTAGGAACAGGAACAAGGCTC
>Pg-03r170320s1614934:137168-140878_1517
CAGATAAGTTTTTTGAAATTAGGAACAGGAACAAGGCTCAAATACTCTTGCAGAGATAAAATGATTTCAATCGGTGATTT
>Pg-03r170320s1614934:137168-140878_1558
ATACTCTTGCAGAGATAAAATGATTTCAATCGGTGATTTTTGAATCAGCGTGTCATGTCAATAGGGCTGCCAGTTTCTGT
>Pg-03r170320s1614934:137168-140878_1599
GAATCAGCGTGTCATGTCAATAGGGCTGCCAGTTTCTGTTGAACTTGCTCGGCACTGAGACGTGGAGACATTCTGGGGAG
>Pg-03r170320s1614934:137168-140878_1640
AACTTGCTCGGCACTGAGACGTGGAGACATTCTGGGGAGGGTTTCCTGTCAATAAACACACACAAACAGAAATAGCATTT
>Pg-03r170320s1614934:137168-140878_1681
TTTCCTGTCAATAAACACACACAAACAGAAATAGCATTTTCCTTAGCACTCCTCAAGCTGCAAAGAACTAGTTTTTAAGT
>Pg-03r170320s1614934:137168-140878_1722
CTTAGCACTCCTCAAGCTGCAAAGAACTAGTTTTTAAGTGTTTCCTTTAAAGCATTACAATTAGTCCCAAAGAGACCGAA
>Pg-03r170320s1614934:137168-140878_1763
TTCCTTTAAAGCATTACAATTAGTCCCAAAGAGACCGAAAAAATAAATAGCCTCTTCCTCAATACACAACAAAGTGCTAT
>Pg-03r170320s1614934:137168-140878_1804
AATAAATAGCCTCTTCCTCAATACACAACAAAGTGCTATGACACTCAGCAAAGTGTTTCAGAACCATTTTCATTTTATTT
>Pg-03r170320s1614934:137168-140878_1845
CACTCAGCAAAGTGTTTCAGAACCATTTTCATTTTATTTTGCACAACATTCGCATATACAAAAGTTGTGCAAGCTTTACA
>Pg-03r170320s1614934:137168-140878_1886
CACAACATTCGCATATACAAAAGTTGTGCAAGCTTTACAAAACCATTCTCCGAAATAAACGAATTCGAAGCATAATTCAA
>Pg-03r170320s1614934:137168-140878_1927
ACCATTCTCCGAAATAAACGAATTCGAAGCATAATTCAAATACTTAACTCCAATATTTGATTTCACTACAGATTCAAGCT
>Pg-03r170320s1614934:137168-140878_1968
ACTTAACTCCAATATTTGATTTCACTACAGATTCAAGCTTGAAGCATTTGGGTGCCAAGAGAATAGAAGCACTACAACTG
>Pg-03r170320s1614934:137168-140878_2009
AAGCATTTGGGTGCCAAGAGAATAGAAGCACTACAACTGACCAGAAACGGTCAAAAACTTGCTTTGAAATAAGCAATAGT
>Pg-03r170320s1614934:137168-140878_2050
CAGAAACGGTCAAAAACTTGCTTTGAAATAAGCAATAGTGTTTTGTTTACCTCGGAGCCATCAGCAAGGACTCGTGCCAA
>Pg-03r170320s1614934:137168-140878_2091
TTTGTTTACCTCGGAGCCATCAGCAAGGACTCGTGCCAAGACGGGGATTTCATATTGGTATGCCTTCTCCCATTGAGGAT
>Pg-03r170320s1614934:137168-140878_2132
CGGGGATTTCATATTGGTATGCCTTCTCCCATTGAGGATTTGTGGAGATGTCCCTCACCTGCAAATGCAAATATAATACT
>Pg-03r170320s1614934:137168-140878_2173
GTGGAGATGTCCCTCACCTGCAAATGCAAATATAATACTAAATATCTAAGTTGCTGTTATAGATCGAATGGGGTGGGGAA
>Pg-03r170320s1614934:137168-140878_2214
ATATCTAAGTTGCTGTTATAGATCGAATGGGGTGGGGAAATGGTATTGAGATTAAACCCTAAACCATGAACTAAACCCTG
>Pg-03r170320s1614934:137168-140878_2255
GGTATTGAGATTAAACCCTAAACCATGAACTAAACCCTGGACCTCAAGTTGGAAGTCGGCGAGAGAATGATGGCCGCCAA
>Pg-03r170320s1614934:137168-140878_2296
CCTCAAGTTGGAAGTCGGCGAGAGAATGATGGCCGCCAATCATGAATGCGGTGTGCAGCTTGTCCTTGAGCGCGTCGCAG
>Pg-03r170320s1614934:137168-140878_2337
ATGAATGCGGTGTGCAGCTTGTCCTTGAGCGCGTCGCAGAGGCAACATTCCTTCTTGCTGTAGAGCACCAGTTTCCTCCC
>Pg-03r170320s1614934:137168-140878_2378
GCAACATTCCTTCTTGCTGTAGAGCACCAGTTTCCTCCCAGGAAAGGGTGTTGGGTTCGAATCGCTTAAGCTTCTTGTGA
>Pg-03r170320s1614934:137168-140878_2419
GAAAGGGTGTTGGGTTCGAATCGCTTAAGCTTCTTGTGATCAAATGCTTATGCTTCGGGGTAGCAGTAAGAGAAGATAAT
>Pg-03r170320s1614934:137168-140878_2460
AAATGCTTATGCTTCGGGGTAGCAGTAAGAGAAGATAATGGTGTTTTCAGAGAGAAGAAGAGAGTTCTCCCTACAAGGCC
>Pg-03r170320s1614934:137168-140878_2501
TGTTTTCAGAGAGAAGAAGAGAGTTCTCCCTACAAGGCCTGCCATTTTATTTTCTCGGATATGGTATGGACATCATCAGG
>Pg-03r170320s1614934:137168-140878_2542
CCATTTTATTTTCTCGGATATGGTATGGACATCATCAGGTAAGGTTGACAATGGATTTTGTTTAGTTTACATATTTTTAT
>Pg-03r170320s1614934:137168-140878_2583
AGGTTGACAATGGATTTTGTTTAGTTTACATATTTTTATTTAAGGCAAACCTTAAACACGGAATCGCCTATTTTGTAACA
>Pg-03r170320s1614934:137168-140878_2624
AAGGCAAACCTTAAACACGGAATCGCCTATTTTGTAACAAACTTCTTTTCCTATCGTTGGAATCTCGATATGAAGTGAAA
>Pg-03r170320s1614934:137168-140878_2665
CTTCTTTTCCTATCGTTGGAATCTCGATATGAAGTGAAAGTTTCCATCCATTCGAAATTTTGATTCAATTTTTGATGGTA
>Pg-03r170320s1614934:137168-140878_2706
TTCCATCCATTCGAAATTTTGATTCAATTTTTGATGGTATGTTTTAATTTAAAAGTAAGACAATTTTTGGCACATGGATA
>Pg-03r170320s1614934:137168-140878_2747
TTTTAATTTAAAAGTAAGACAATTTTTGGCACATGGATATATTATGAATAAAATTTGAATTTTTGTTTGTTAATGTGGTC
>Pg-03r170320s1614934:137168-140878_2788
TTATGAATAAAATTTGAATTTTTGTTTGTTAATGTGGTCGAATCTATTGGTATCGGGATTAACCTGTGGCTTGAGAAACC
>Pg-03r170320s1614934:137168-140878_2829
ATCTATTGGTATCGGGATTAACCTGTGGCTTGAGAAACCGTGACTCAGGGGCATCTAAGCCATCAAAATCACTTGGGGAT
>Pg-03r170320s1614934:137168-140878_2870
GACTCAGGGGCATCTAAGCCATCAAAATCACTTGGGGATCGCATCCGGCCTAAGCCACACCAACCCTTAACATGGTTGGA
>Pg-03r170320s1614934:137168-140878_2911
CATCCGGCCTAAGCCACACCAACCCTTAACATGGTTGGATTTTTTGTCCCCGCAGGTTTCAAACCGGTGACTTTTCAACA
>Pg-03r170320s1614934:137168-140878_2952
TTTTGTCCCCGCAGGTTTCAAACCGGTGACTTTTCAACACAGAGTGACTTAACAACACACTCTGTCACCGACTGTCCTAC
>Pg-03r170320s1614934:137168-140878_2993
GAGTGACTTAACAACACACTCTGTCACCGACTGTCCTACACCTCAGGGACGATGATAGTGGAATTTTAATCATATTTAAA
>Pg-03r170320s1614934:137168-140878_3034
CTCAGGGACGATGATAGTGGAATTTTAATCATATTTAAAATTTCAATTGGATTCTTACCAATAAATTTTTGTTATGTGTC
>Pg-03r170320s1614934:137168-140878_3075
TTCAATTGGATTCTTACCAATAAATTTTTGTTATGTGTCATACAAAAGGTAATGGTGAGTTTGTATGAATTGAATTGCCA
>Pg-03r170320s1614934:137168-140878_3116
ACAAAAGGTAATGGTGAGTTTGTATGAATTGAATTGCCATGTTTATAAGGGATAGGTCGAAACCATGAAAAGCATCACAC
>Pg-03r170320s1614934:137168-140878_3157
TTTATAAGGGATAGGTCGAAACCATGAAAAGCATCACACAAAGGCAATGATGAGCTTGTACGAATTGTCATGTTTAGGAG
>Pg-03r170320s1614934:137168-140878_3198
AGGCAATGATGAGCTTGTACGAATTGTCATGTTTAGGAGAGACAAGTCAAAACCATGAAAATTTCATGGTTTCACTCTTC
>Pg-03r170320s1614934:137168-140878_3239
ACAAGTCAAAACCATGAAAATTTCATGGTTTCACTCTTCTTATCATGATTCTAGAAAAAATTATGATTTCATTATTACAA
>Pg-03r170320s1614934:137168-140878_3280
ATCATGATTCTAGAAAAAATTATGATTTCATTATTACAATTAGGATTCTAAGAAATTTCCATTGTTCGAACCTTGCCCCT
>Pg-03r170320s1614934:137168-140878_3321
AGGATTCTAAGAAATTTCCATTGTTCGAACCTTGCCCCTAATAGTTTTGACAAACCATATGAGCTCATCATAATGTTTTC
>Pg-03r170320s1614934:137168-140878_3362
TAGTTTTGACAAACCATATGAGCTCATCATAATGTTTTCGTCTAATGCTTGAGGTTCCTATGAGTAAACCCCTTTTGTTG
>Pg-03r170320s1614934:137168-140878_3403
CTAATGCTTGAGGTTCCTATGAGTAAACCCCTTTTGTTGGTGGTAGATGTTGGGTATGTGTTATATCCTTTGCATGTGTG
>Pg-03r170320s1614934:137168-140878_3444
GGTAGATGTTGGGTATGTGTTATATCCTTTGCATGTGTGTGTGGGGGTACGTCAGATTCAACAACTATGTCTGACGATCC
>Pg-03r170320s1614934:137168-140878_3485
TGGGGGTACGTCAGATTCAACAACTATGTCTGACGATCCCAACTTCCTTAGCTCTTTGTGTCGAAGAGAAATATTGAGAG
>Pg-03r170320s1614934:137168-140878_3526
ACTTCCTTAGCTCTTTGTGTCGAAGAGAAATATTGAGAGCACAATTGCTAGTAAAAGTCTTTGGTTTATGTATAAAACTT
>Pg-03r170320s1614934:137168-140878_3567
CAATTGCTAGTAAAAGTCTTTGGTTTATGTATAAAACTTGAAGCCATGGTATCTTGGTTTCAATCTACTTTCAAAATCAT
>Pg-03r170320s1614934:137168-140878_3608
AGCCATGGTATCTTGGTTTCAATCTACTTTCAAAATCATGCTCTAATTTGAGTGAGGGTGAGAATGCCTAGTCTCTTTTT
>Pg-03r170320s1614934:137168-140878_3630
TCTACTTTCAAAATCATGCTCTAATTTGAGTGAGGGTGAGAATGCCTAGTCTCTTTTTTAGTATTGGAATTTGAATACCC
>Pg-03r170320s1616439:35628-43557_0
TGTTACATATAACCTAACCTTGGACAAATATGGTTTCCAAATTTTAAAGCATCTTTCAAGAGGCAAACGAAAGGCAAATT
>Pg-03r170320s1616439:35628-43557_41
TTTTAAAGCATCTTTCAAGAGGCAAACGAAAGGCAAATTTAGTTTTTTTGAAAGTTCAATATGCAACTGCAATCTATAGA
>Pg-03r170320s1616439:35628-43557_82
GTTTTTTTGAAAGTTCAATATGCAACTGCAATCTATAGAAAGCTTATGTAAGTGAATTCAAACCAAAAGTTCAAATTAGA
>Pg-03r170320s1616439:35628-43557_123
GCTTATGTAAGTGAATTCAAACCAAAAGTTCAAATTAGATGACCATGTGAACACTCATGCACACTATTCAAAAGAAAATT
>Pg-03r170320s1616439:35628-43557_164
ACCATGTGAACACTCATGCACACTATTCAAAAGAAAATTTGAGAAAGGCAAACAAAATATATACTTCCCTTCATAGAAGT
>Pg-03r170320s1616439:35628-43557_205
AGAAAGGCAAACAAAATATATACTTCCCTTCATAGAAGTTGTAAAATTTGATTGTGCACCCAAACTTTAAGTAGCGTTGC
>Pg-03r170320s1616439:35628-43557_246
TAAAATTTGATTGTGCACCCAAACTTTAAGTAGCGTTGCAATGAATGACATGTTACAAATTTCATGCCTTTGGCTTACTA
>Pg-03r170320s1616439:35628-43557_287
TGAATGACATGTTACAAATTTCATGCCTTTGGCTTACTATTCATAAAATTATTATGCTTCCATGTTTAGTCATCTCCTTC
>Pg-03r170320s1616439:35628-43557_328
CATAAAATTATTATGCTTCCATGTTTAGTCATCTCCTTCTTAACCCCTCCCCAAAAAAATGTTGCATGTTATCCACAATG
>Pg-03r170320s1616439:35628-43557_369
AACCCCTCCCCAAAAAAATGTTGCATGTTATCCACAATGACCTAGCCAAGAGTCTTACAAAACCTACATGGTTCAAAAAG
>Pg-03r170320s1616439:35628-43557_410
CTAGCCAAGAGTCTTACAAAACCTACATGGTTCAAAAAGTTCAAAGTGGAGTGAGACGCTCTGTTATTGTTTCTATAAAC
>Pg-03r170320s1616439:35628-43557_451
CAAAGTGGAGTGAGACGCTCTGTTATTGTTTCTATAAACTAAACTTACAACTCGACTGATGTTCCTTGATACTTTAGCTT
>Pg-03r170320s1616439:35628-43557_492
AACTTACAACTCGACTGATGTTCCTTGATACTTTAGCTTTCACCCTTTAGACTGTTCGTGCAATGATATCCTCTTCTATC
>Pg-03r170320s1616439:35628-43557_533
ACCCTTTAGACTGTTCGTGCAATGATATCCTCTTCTATCTTGTACTTATTATATATCGTAATGCAGCAGAGACACTCAAC
>Pg-03r170320s1616439:35628-43557_574
GTACTTATTATATATCGTAATGCAGCAGAGACACTCAACCTTGAAGGTTTCCATATGTATACTTCAAAGCTAGGCTAGTT
>Pg-03r170320s1616439:35628-43557_615
TGAAGGTTTCCATATGTATACTTCAAAGCTAGGCTAGTTTAATGACAAAATCCACCTTCGTGTCTCTGTTTATGGTAGAA
>Pg-03r170320s1616439:35628-43557_656
ATGACAAAATCCACCTTCGTGTCTCTGTTTATGGTAGAAAACTCAAATTATTATCTTTACATAATAGCCAACCAAAGATC
>Pg-03r170320s1616439:35628-43557_697
CTCAAATTATTATCTTTACATAATAGCCAACCAAAGATCCATGCAATGAGTCAGGACATGATGGAATTGAGTATTGACTA
>Pg-03r170320s1616439:35628-43557_738
TGCAATGAGTCAGGACATGATGGAATTGAGTATTGACTATTTGGTCTACTATATAACTTGTATATGCATTCTGTTTCATC
>Pg-03r170320s1616439:35628-43557_779
TGGTCTACTATATAACTTGTATATGCATTCTGTTTCATCTTCCAATATTCCAAAAACAGTTCAGATCAGTTTTGAGTTTA
>Pg-03r170320s1616439:35628-43557_820
CCAATATTCCAAAAACAGTTCAGATCAGTTTTGAGTTTAACAAATTGAGTACGAATGTTTATCCAGGTCATACATTTCCT
>Pg-03r170320s1616439:35628-43557_861
AAATTGAGTACGAATGTTTATCCAGGTCATACATTTCCTTTACACGATTATTAGACTAATGACACTTATGATGCACTGAC
>Pg-03r170320s1616439:35628-43557_902
ACACGATTATTAGACTAATGACACTTATGATGCACTGACCTAGTTTTCAAGTATGTAAGTTCATTAAAGAGTCCCAAGTA
>Pg-03r170320s1616439:35628-43557_943
AGTTTTCAAGTATGTAAGTTCATTAAAGAGTCCCAAGTACCACAAAATTCTGATCATTCTACTAAAAGAAATGTGAAATT
>Pg-03r170320s1616439:35628-43557_984
ACAAAATTCTGATCATTCTACTAAAAGAAATGTGAAATTGCTATAATACAGTATATGATGATAAAATACACAGATGTCTT
>Pg-03r170320s1616439:35628-43557_1025
TATAATACAGTATATGATGATAAAATACACAGATGTCTTGATGATCTTTGAGATGCCACTGATTCGGTGTTGTGATTGCA
>Pg-03r170320s1616439:35628-43557_1066
TGATCTTTGAGATGCCACTGATTCGGTGTTGTGATTGCAGTGGGAACAAAGAATTTCCACATACTTTTCCATGAACTTGG
>Pg-03r170320s1616439:35628-43557_1107
GGGAACAAAGAATTTCCACATACTTTTCCATGAACTTGGTAGCATAGCTAGGGTAACTATATATTTACATCTGGTCCTTT
>Pg-03r170320s1616439:35628-43557_1148
GCATAGCTAGGGTAACTATATATTTACATCTGGTCCTTTGTTTATTTCTTTGCCCATTTTGTGCTGAATAAATTAATAAC
>Pg-03r170320s1616439:35628-43557_1189
TTATTTCTTTGCCCATTTTGTGCTGAATAAATTAATAACAAAAATCCCTACTCTTGAATCTACTGATCGTCTTCTTTCCT
>Pg-03r170320s1616439:35628-43557_1230
AAATCCCTACTCTTGAATCTACTGATCGTCTTCTTTCCTAGTACATCACTACTAAGGTAAAAAGATCTTGAAGCCCTTCG
>Pg-03r170320s1616439:35628-43557_1271
TACATCACTACTAAGGTAAAAAGATCTTGAAGCCCTTCGATGTTCATACTACATACTAATCTCTAATGAAATTTTGGCCA
>Pg-03r170320s1616439:35628-43557_1312
GTTCATACTACATACTAATCTCTAATGAAATTTTGGCCAATTTGCTCCTCGCGCTTGCGAAGAAAGGCTTTTTTCTCCTC
>Pg-03r170320s1616439:35628-43557_1353
TTGCTCCTCGCGCTTGCGAAGAAAGGCTTTTTTCTCCTCCTCGGACAGAGCATTGAACGTGAAAATTGACTTATCGCCAA
>Pg-03r170320s1616439:35628-43557_1394
CGGACAGAGCATTGAACGTGAAAATTGACTTATCGCCAATATCATCCTGAATAGCAAAATGATAGATATTAGGGAACAAA
>Pg-03r170320s1616439:35628-43557_1435
TCATCCTGAATAGCAAAATGATAGATATTAGGGAACAAAATTTCAAGAGCATAAGTTGAGCTAAGCTACACATAATATTA
>Pg-03r170320s1616439:35628-43557_1476
TTCAAGAGCATAAGTTGAGCTAAGCTACACATAATATTAAACTTCTGAGACATGATAATTTTTTGAGGACTAAAAAACTA
>Pg-03r170320s1616439:35628-43557_1517
CTTCTGAGACATGATAATTTTTTGAGGACTAAAAAACTAAAATGTTTTTCATTTTCCACTAAATATGGGTTGTTGACAAA
>Pg-03r170320s1616439:35628-43557_1558
ATGTTTTTCATTTTCCACTAAATATGGGTTGTTGACAAAATACCAAGTTCATTCAGTCTGTTGAACTCTATGTCAGTCCA
>Pg-03r170320s1616439:35628-43557_1599
ACCAAGTTCATTCAGTCTGTTGAACTCTATGTCAGTCCATAATCAAACATTACCTTAATAGGTTGTGTAAATTTCCTAGC
>Pg-03r170320s1616439:35628-43557_1640
ATCAAACATTACCTTAATAGGTTGTGTAAATTTCCTAGCTGCAAATACGGTGAAAAGGGCCATCCATATTCCAAGTAATG
>Pg-03r170320s1616439:35628-43557_1681
CAAATACGGTGAAAAGGGCCATCCATATTCCAAGTAATGCTAGTTTGAACTGATCATCCATTAGCCCTGTCTGTAAAATG
>Pg-03r170320s1616439:35628-43557_1722
AGTTTGAACTGATCATCCATTAGCCCTGTCTGTAAAATGACATTGTACAAGTTCAGTATATGCAGAAAGACGATGACTTA
>Pg-03r170320s1616439:35628-43557_1763
ATTGTACAAGTTCAGTATATGCAGAAAGACGATGACTTAACTTGTGAACATATGACACTACCATTTAAGGCCTCATAAAA
>Pg-03r170320s1616439:35628-43557_1804
TTGTGAACATATGACACTACCATTTAAGGCCTCATAAAAGCTCAATTTTCCAAGTTATTAAGACTATTTCAAACACATGC
>Pg-03r170320s1616439:35628-43557_1845
TCAATTTTCCAAGTTATTAAGACTATTTCAAACACATGCTCAACCAGAAATCTTCATGTATTTAGTAAGCCTTTTGCTTC
>Pg-03r170320s1616439:35628-43557_1886
AACCAGAAATCTTCATGTATTTAGTAAGCCTTTTGCTTCGTATGAAAGAGTTTTCTGAAAGGAACTTCAGGCTTCTGAAA
>Pg-03r170320s1616439:35628-43557_1927
ATGAAAGAGTTTTCTGAAAGGAACTTCAGGCTTCTGAAATACCATGTACATTAATTTCTTGTGACTGTCTTTTCAACTTT
>Pg-03r170320s1616439:35628-43557_1968
CCATGTACATTAATTTCTTGTGACTGTCTTTTCAACTTTAAATACAATCCAGTGCATTGACTCTTGAGAGTCCGGGTGCA
>Pg-03r170320s1616439:35628-43557_2009
ATACAATCCAGTGCATTGACTCTTGAGAGTCCGGGTGCATGAAGTTCTATCTACTTTTCATTTTGTACTACATGAAGATT
>Pg-03r170320s1616439:35628-43557_2050
AAGTTCTATCTACTTTTCATTTTGTACTACATGAAGATTCCAAGTCTGATGGATTAGTCAGAAATCTTACATTTCAAAAC
>Pg-03r170320s1616439:35628-43557_2091
AAGTCTGATGGATTAGTCAGAAATCTTACATTTCAAAACTTTTACACAAGCCACTGTTCCTTCCAGGTAAATTATTGTAC
>Pg-03r170320s1616439:35628-43557_2132
TTACACAAGCCACTGTTCCTTCCAGGTAAATTATTGTACTTTTTACAGGAAATAAAGGGTCCAATGGGACTGTAGGCGGG
>Pg-03r170320s1616439:35628-43557_2173
TTTACAGGAAATAAAGGGTCCAATGGGACTGTAGGCGGGGAAATAAAATAAAATGCCAAGAATCATACCAAATGACCCAG
>Pg-03r170320s1616439:35628-43557_2214
AATAAAATAAAATGCCAAGAATCATACCAAATGACCCAGAAGTAATGTGGGGATGACCAAAGTCAAACCAGCAGCTTCCA
>Pg-03r170320s1616439:35628-43557_2255
GTAATGTGGGGATGACCAAAGTCAAACCAGCAGCTTCCAATTTGCCATAGCACAAACCTGCATGCAAATACATGTCCATT
>Pg-03r170320s1616439:35628-43557_2296
TTGCCATAGCACAAACCTGCATGCAAATACATGTCCATTTTTCAGGGTCATGACTGGTAAAAACTCGAAATGGTCAATAT
>Pg-03r170320s1616439:35628-43557_2337
TCAGGGTCATGACTGGTAAAAACTCGAAATGGTCAATATAACAGTAGAACAACACTAATTTCTTCCTGCCATGCTCCCCA
>Pg-03r170320s1616439:35628-43557_2378
CAGTAGAACAACACTAATTTCTTCCTGCCATGCTCCCCAGCAATCCAGACAAGTCCTAAACAGAGAGAATCGTGATTTAT
>Pg-03r170320s1616439:35628-43557_2419
AATCCAGACAAGTCCTAAACAGAGAGAATCGTGATTTATTGCAAGACATGATTATGAAGCTAAGAAATATTATAATAGTG
>Pg-03r170320s1616439:35628-43557_2460
CAAGACATGATTATGAAGCTAAGAAATATTATAATAGTGGGTTTTCATACAGTGCATAAACACATAAATAGAACCTAAAG
>Pg-03r170320s1616439:35628-43557_2501
TTTTCATACAGTGCATAAACACATAAATAGAACCTAAAGAAGGTATAGAAGTCAAACAAACAGAAATATAGAGGTTAATA
>Pg-03r170320s1616439:35628-43557_2542
GGTATAGAAGTCAAACAAACAGAAATATAGAGGTTAATACATTGAACAGCCACAGCCTAAAATTTGTATAGTAATAATTA
>Pg-03r170320s1616439:35628-43557_2583
TTGAACAGCCACAGCCTAAAATTTGTATAGTAATAATTACTATTATATTCTACGAAGGAATTTCAAATTTTAGTGTATTC
>Pg-03r170320s1616439:35628-43557_2624
ATTATATTCTACGAAGGAATTTCAAATTTTAGTGTATTCATGAAACAAGGGGACATTGACAAACATTCCATATGTAAAAA
>Pg-03r170320s1616439:35628-43557_2665
GAAACAAGGGGACATTGACAAACATTCCATATGTAAAAAAATTAAGTAATTTACATTATGCACGTAAGAAGGATTCTCTA
>Pg-03r170320s1616439:35628-43557_2706
TTAAGTAATTTACATTATGCACGTAAGAAGGATTCTCTACCTTCTTTGAAAACAAGCCCAGTCAAGGATGCAAAGAGGGG
>Pg-03r170320s1616439:35628-43557_2747
TTCTTTGAAAACAAGCCCAGTCAAGGATGCAAAGAGGGGTCCAATAAACCATATGGCTACAGGTTTCTCTATAACATATT
>Pg-03r170320s1616439:35628-43557_2788
CAATAAACCATATGGCTACAGGTTTCTCTATAACATATTGCACCAACCCTTCACCCATTGGTTGTGCGAGGTTCAGAGAT
>Pg-03r170320s1616439:35628-43557_2829
ACCAACCCTTCACCCATTGGTTGTGCGAGGTTCAGAGATGTGGCAAGAGATCCAATTATACCCAATGCCCACAATATCTG
>Pg-03r170320s1616439:35628-43557_2870
GGCAAGAGATCCAATTATACCCAATGCCCACAATATCTGAAGGGTGCGCTTTATAGGAGTAACATAAATATGAATCAAAA
>Pg-03r170320s1616439:35628-43557_2911
GGGTGCGCTTTATAGGAGTAACATAAATATGAATCAAAATTAATGATAAGCCTAAGCCTCCAGCTCCTAAACCATATAAT
>Pg-03r170320s1616439:35628-43557_2952
AATGATAAGCCTAAGCCTCCAGCTCCTAAACCATATAATATGTCGAGGTTCTGTTGTAGAAGAGACTTTGCAAGAGAATC
>Pg-03r170320s1616439:35628-43557_2993
GTCGAGGTTCTGTTGTAGAAGAGACTTTGCAAGAGAATCATGTGGTAGGAAAGCACTTGAAGCAGCCACTACAAATGATA
>Pg-03r170320s1616439:35628-43557_3034
GTGGTAGGAAAGCACTTGAAGCAGCCACTACAAATGATAGTGCAGAAGTCACCAGTCCTCCTCGATACAAGATCACCTGC
>Pg-03r170320s1616439:35628-43557_3075
GCAGAAGTCACCAGTCCTCCTCGATACAAGATCACCTGCTAAAACATAACATCAGCATCTCACAGTACATTTATCCAAAA
>Pg-03r170320s1616439:35628-43557_3116
AAACATAACATCAGCATCTCACAGTACATTTATCCAAAAAGTTCAATCTTGGCCGTTAAGAACGTTATTTTGATAGCCAA
>Pg-03r170320s1616439:35628-43557_3157
TTCAATCTTGGCCGTTAAGAACGTTATTTTGATAGCCAAGTTTCAACTTTCAAGTACCTATGTGAATGACATGCAAATTT
>Pg-03r170320s1616439:35628-43557_3198
TTCAACTTTCAAGTACCTATGTGAATGACATGCAAATTTAAAAAATATGACATGGTTTTATACAAGTCATATGCATGCCG
>Pg-03r170320s1616439:35628-43557_3239
AAAATATGACATGGTTTTATACAAGTCATATGCATGCCGTGTTCTTTATCATGCTTCAAAAAATTATCAAGTAGGTTAGC
>Pg-03r170320s1616439:35628-43557_3280
TTCTTTATCATGCTTCAAAAAATTATCAAGTAGGTTAGCCAAAGCTATGCATATCAGATGATTTATAGTTACAATTTATA
>Pg-03r170320s1616439:35628-43557_3321
AAGCTATGCATATCAGATGATTTATAGTTACAATTTATATATAACATAACAAAACTTACTATGGTATTTTTCCTCATAAT
>Pg-03r170320s1616439:35628-43557_3362
TAACATAACAAAACTTACTATGGTATTTTTCCTCATAATACAACATTGTATAAAAAAAAAAATTGAGAATTTTCATTCTG
>Pg-03r170320s1616439:35628-43557_3403
AACATTGTATAAAAAAAAAAATTGAGAATTTTCATTCTGTACTCCAACTACTTTCTTCTTGAGGGTTGTTTATGAACAAC
>Pg-03r170320s1616439:35628-43557_3444
CTCCAACTACTTTCTTCTTGAGGGTTGTTTATGAACAACACCTGTGAAAAGCAATGTTCCACCATGTTTTGGGGATGCAG
>Pg-03r170320s1616439:35628-43557_3485
CTGTGAAAAGCAATGTTCCACCATGTTTTGGGGATGCAGGAGCGTGGGGACATAGGGATGTGTGGAGACAACCCCAAAAT
>Pg-03r170320s1616439:35628-43557_3526
GCGTGGGGACATAGGGATGTGTGGAGACAACCCCAAAATTTCAGGAGATGTCAAGGTCCTTAAAATAGAGGACCCCGCCC
>Pg-03r170320s1616439:35628-43557_3567
CAGGAGATGTCAAGGTCCTTAAAATAGAGGACCCCGCCCCAAATATTAAATACATAAAAAATACAACAAATTCAAAATAT
>Pg-03r170320s1616439:35628-43557_3608
AATATTAAATACATAAAAAATACAACAAATTCAAAATATAAATAACAATAAAGACTCTTTATGCATAATTACTTACACAT
>Pg-03r170320s1616439:35628-43557_3649
ATAACAATAAAGACTCTTTATGCATAATTACTTACACATTTATACAATTAATGCAGCAACATTCATGATCTGATTGGCAA
>Pg-03r170320s1616439:35628-43557_3690
ATACAATTAATGCAGCAACATTCATGATCTGATTGGCAATCAGGCAATTTGAAAATTGGTAATAAATATAGGATAATCAT
>Pg-03r170320s1616439:35628-43557_3731
AGGCAATTTGAAAATTGGTAATAAATATAGGATAATCATTGCATTTCTCAATGTAAAATTGTCAATGTCTAAATCAAAAT
>Pg-03r170320s1616439:35628-43557_3772
CATTTCTCAATGTAAAATTGTCAATGTCTAAATCAAAATGAAATTCGATGATACACCATATAATTACATCCAGCATCACT
>Pg-03r170320s1616439:35628-43557_3813
AATTCGATGATACACCATATAATTACATCCAGCATCACTGAAAAAGAAAAGAGTCAGGTCTCTCATAACAAAAGAATATG
>Pg-03r170320s1616439:35628-43557_3854
AAAAGAAAAGAGTCAGGTCTCTCATAACAAAAGAATATGAAGTGAAAAAGAAAGAAATGGAACAAGGCTCATCTTGATTT
>Pg-03r170320s1616439:35628-43557_3895
GTGAAAAAGAAAGAAATGGAACAAGGCTCATCTTGATTTTTTTCTTTTAAATTGTTTTCTGTTATTTTATTTTGTGTTTT
>Pg-03r170320s1616439:35628-43557_3936
TTCTTTTAAATTGTTTTCTGTTATTTTATTTTGTGTTTTTACGAGGATTGGCCCCTATATGGGGGGCATCCCAGAGTACA
>Pg-03r170320s1616439:35628-43557_3977
CGAGGATTGGCCCCTATATGGGGGGCATCCCAGAGTACACCCAAGGACTGAAAGCATCCCATTTCTGCAAGGACCGTCCC
>Pg-03r170320s1616439:35628-43557_4018
CAAGGACTGAAAGCATCCCATTTCTGCAAGGACCGTCCCTAGTGAAGTCCCCAAGTATCAAGGGGATACAAGGGTCAGAA
>Pg-03r170320s1616439:35628-43557_4059
GTGAAGTCCCCAAGTATCAAGGGGATACAAGGGTCAGAACAGGACAATCCCAAAGATGTTCCCAAGTTCAGGGAGCATGG
>Pg-03r170320s1616439:35628-43557_4100
GGACAATCCCAAAGATGTTCCCAAGTTCAGGGAGCATGGGGAGCATTACCATGGAACACTGATCAAAACGCATAGATTTA
>Pg-03r170320s1616439:35628-43557_4141
AGCATTACCATGGAACACTGATCAAAACGCATAGATTTAAAATTTAAATCCCAAAAGGCATGCATAAAGAATGCATTGTG
>Pg-03r170320s1616439:35628-43557_4182
ATTTAAATCCCAAAAGGCATGCATAAAGAATGCATTGTGTATTCCAAATACTTGACCTTTACTTTGCTCAGACAGTTTCA
>Pg-03r170320s1616439:35628-43557_4223
TTCCAAATACTTGACCTTTACTTTGCTCAGACAGTTTCACTATAAAATCTTCAAAGATGAGCATTGCATGTTGTGTACCT
>Pg-03r170320s1616439:35628-43557_4264
ATAAAATCTTCAAAGATGAGCATTGCATGTTGTGTACCTACCCACAACGTCTTTATTATGCAATCAAACATTACATGCAT
>Pg-03r170320s1616439:35628-43557_4305
CCACAACGTCTTTATTATGCAATCAAACATTACATGCATGAGCTATTTTGTAAGGCTTAAGTTCATAATTTTGTAATAAT
>Pg-03r170320s1616439:35628-43557_4346
GCTATTTTGTAAGGCTTAAGTTCATAATTTTGTAATAATGTTTTACTCTTGGGTCTCTAGGGTATGATATTGCAACGATT
>Pg-03r170320s1616439:35628-43557_4387
TTTACTCTTGGGTCTCTAGGGTATGATATTGCAACGATTGTAAAAGGCCACTTTGACGTAATAAAGGCTCACATTATCTT
>Pg-03r170320s1616439:35628-43557_4428
AAAAGGCCACTTTGACGTAATAAAGGCTCACATTATCTTATTAGTAATTTCGACTTTATGTTAGGCCTTCCCTCTCTTTT
>Pg-03r170320s1616439:35628-43557_4469
TAGTAATTTCGACTTTATGTTAGGCCTTCCCTCTCTTTTTGTATAAATAGGAGTTTCCCGCCTCTCTTTTGTAGCATTTC
>Pg-03r170320s1616439:35628-43557_4510
TATAAATAGGAGTTTCCCGCCTCTCTTTTGTAGCATTTCACATGTACAATCATATCAGCAAAGTTTTCATTGGAGAGTTC
>Pg-03r170320s1616439:35628-43557_4551
ATGTACAATCATATCAGCAAAGTTTTCATTGGAGAGTTCCTCCTCAAGAATTTGTAGGTGCAAGTTGCAACCCACTTGGA
>Pg-03r170320s1616439:35628-43557_4592
CCTCAAGAATTTGTAGGTGCAAGTTGCAACCCACTTGGATGTGCAAGGGCCCCTACTATTTTTTGTGCTTTTGGCTTTTC
>Pg-03r170320s1616439:35628-43557_4633
TGCAAGGGCCCCTACTATTTTTTGTGCTTTTGGCTTTTCTGTGTTGTCATTTTGAGTTTTATTGAGTTTTAGTTACTTTT
>Pg-03r170320s1616439:35628-43557_4674
TGTTGTCATTTTGAGTTTTATTGAGTTTTAGTTACTTTTGTAGTTGCAATGGCAATGCCATTTTGGATACACACTGCAAG
>Pg-03r170320s1616439:35628-43557_4715
AGTTGCAATGGCAATGCCATTTTGGATACACACTGCAAGTTGGTATCAAAGCATTGGTTTGAGACTCGAGCAATTTGATG
>Pg-03r170320s1616439:35628-43557_4756
GGTATCAAAGCATTGGTTTGAGACTCGAGCAATTTGATGAGGATGGCAAGAAAGGGAGGTACTTTTGTCATTTTGAGTTT
>Pg-03r170320s1616439:35628-43557_4797
GATGGCAAGAAAGGGAGGTACTTTTGTCATTTTGAGTTTTGTTGTTTCAATTACTTCTATGGTGGCAAAGTACTGAAATT
>Pg-03r170320s1616439:35628-43557_4838
TTGTTTCAATTACTTCTATGGTGGCAAAGTACTGAAATTCCGAATCAAGGCACACTACAAGTTGACATTAGAGTGCTGGT
>Pg-03r170320s1616439:35628-43557_4879
GAATCAAGGCACACTACAAGTTGACATTAGAGTGCTGGTTTGAGACTTGGGCAATCAGTCAAGGGGGCTAGCGAGAAAGA
>Pg-03r170320s1616439:35628-43557_4920
GAGACTTGGGCAATCAGTCAAGGGGGCTAGCGAGAAAGAGAGATGGTTGAGATGGTGATGTTGAAAACCACCATAATGAA
>Pg-03r170320s1616439:35628-43557_4961
GATGGTTGAGATGGTGATGTTGAAAACCACCATAATGAACATGTAACCAAGGGAGATTTGACCAAGAGGTTTGTTGAGAT
>Pg-03r170320s1616439:35628-43557_5002
TGTAACCAAGGGAGATTTGACCAAGAGGTTTGTTGAGATTATGTAGTTAATGTTAACTTGTGGCCACATGCCAACCTATT
>Pg-03r170320s1616439:35628-43557_5043
TGTAGTTAATGTTAACTTGTGGCCACATGCCAACCTATTGTATTGATGGCTTTATTAAGCCTACACATGGGTAACTAACC
>Pg-03r170320s1616439:35628-43557_5084
ATTGATGGCTTTATTAAGCCTACACATGGGTAACTAACCCATTTATTTTACTCTACTTTATTTGGTTATTTTGGCTAAGG
>Pg-03r170320s1616439:35628-43557_5125
TTTATTTTACTCTACTTTATTTGGTTATTTTGGCTAAGGCTGACCTAGATGACCTCTTGGAGCTAGTGCCCCAACCCTAA
>Pg-03r170320s1616439:35628-43557_5166
GACCTAGATGACCTCTTGGAGCTAGTGCCCCAACCCTAAAAGATGTGTATAAATACAACAAACTCCTTTCATTTGTAACC
>Pg-03r170320s1616439:35628-43557_5207
GATGTGTATAAATACAACAAACTCCTTTCATTTGTAACCATTCATTCAAGTTGATTATTGATAAAGGCCTTTGAGCATCT
>Pg-03r170320s1616439:35628-43557_5248
TCATTCAAGTTGATTATTGATAAAGGCCTTTGAGCATCTCTTCTATAGCAAGCTACTCTTCAGTGCATGTGTTTGGGTTA
>Pg-03r170320s1616439:35628-43557_5289
TCTATAGCAAGCTACTCTTCAGTGCATGTGTTTGGGTTATGCAACAATCTTTCTTGGTCATGTTTGACTTCTCTCTCAAG
>Pg-03r170320s1616439:35628-43557_5330
CAACAATCTTTCTTGGTCATGTTTGACTTCTCTCTCAAGAACACATATGCCTCTTGAGCGCTCTATGGTATGGGTTCATC
>Pg-03r170320s1616439:35628-43557_5371
CACATATGCCTCTTGAGCGCTCTATGGTATGGGTTCATCTCTCTTGTGATCAACGATGATGTTGTTATAAATCTGTTGTT
>Pg-03r170320s1616439:35628-43557_5412
TCTTGTGATCAACGATGATGTTGTTATAAATCTGTTGTTTTTACTTGAATGGATTAGGGTTTGTTGAAGCATTCACCTTA
>Pg-03r170320s1616439:35628-43557_5453
TACTTGAATGGATTAGGGTTTGTTGAAGCATTCACCTTAGATCTACTATCTCCTTATGATTGCAACATGGTATCAAAAGC
>Pg-03r170320s1616439:35628-43557_5494
TCTACTATCTCCTTATGATTGCAACATGGTATCAAAAGCTAGTGTGAACTCTTCCTTCTCTATTCAGAATTATTTTAAGG
>Pg-03r170320s1616439:35628-43557_5535
GTGTGAACTCTTCCTTCTCTATTCAGAATTATTTTAAGGTTGTTTCAAGACTGCAAGCTATGGTTTTCAGCAATATTTCA
>Pg-03r170320s1616439:35628-43557_5576
GTTTCAAGACTGCAAGCTATGGTTTTCAGCAATATTTCAGGACAGCAACTCTTCCTTCTCTATCCATCGTTGTTTTAAGG
>Pg-03r170320s1616439:35628-43557_5617
ACAGCAACTCTTCCTTCTCTATCCATCGTTGTTTTAAGGTTGTTTCAAGATTGCAAGCTAGGGTTTTCAACATTGTTTCT
>Pg-03r170320s1616439:35628-43557_5658
GTTTCAAGATTGCAAGCTAGGGTTTTCAACATTGTTTCTGGACAGTGACAGATTTCTAGGTTTTTACCCGCTCCATCACC
>Pg-03r170320s1616439:35628-43557_5699
ACAGTGACAGATTTCTAGGTTTTTACCCGCTCCATCACCAGTGCCCTCCTTTCTTGGCCATTTTTTGGGGATTTTTCAGT
>Pg-03r170320s1616439:35628-43557_5740
TGCCCTCCTTTCTTGGCCATTTTTTGGGGATTTTTCAGTAAAACTAAGGGAAGTCTTTGCAGATTTGTGTCCTTTCTAGG
>Pg-03r170320s1616439:35628-43557_5781
AACTAAGGGAAGTCTTTGCAGATTTGTGTCCTTTCTAGGGAAGCAAACTCTTTTTCCCTCTTTACTTCTGTTTTTTCAGG
>Pg-03r170320s1616439:35628-43557_5822
AGCAAACTCTTTTTCCCTCTTTACTTCTGTTTTTTCAGGACAGCATTGGTATTTGTCTTCCATGGATGGAAAATGGCTTT
>Pg-03r170320s1616439:35628-43557_5863
AGCATTGGTATTTGTCTTCCATGGATGGAAAATGGCTTTTTCCCCATCTTAATGGGGCCAACTATCATATTTGGGCCAAT
>Pg-03r170320s1616439:35628-43557_5904
CCCCATCTTAATGGGGCCAACTATCATATTTGGGCCAATCAAATGCAAGCCCTTCTTCATAGCAAGGGTTTATGGATGTA
>Pg-03r170320s1616439:35628-43557_5945
AATGCAAGCCCTTCTTCATAGCAAGGGTTTATGGATGTATTTGGAGATGGTTATGACCTTGTTTTCTTGAAAAATGATGA
>Pg-03r170320s1616439:35628-43557_5986
TGGAGATGGTTATGACCTTGTTTTCTTGAAAAATGATGAAGTTTTGGGTTGTTTACTCTCTATGTGGAGTTGGATCTTGC
>Pg-03r170320s1616439:35628-43557_6027
TTTTGGGTTGTTTACTCTCTATGTGGAGTTGGATCTTGCTCATCACACCAAGGATAACAAAAGTACAAAGTAGATTTGGG
>Pg-03r170320s1616439:35628-43557_6068
ATCACACCAAGGATAACAAAAGTACAAAGTAGATTTGGGGTGCCTTTCACAACTTATTTGGCGCAGTGGACACTACTCAA
>Pg-03r170320s1616439:35628-43557_6109
GCCTTTCACAACTTATTTGGCGCAGTGGACACTACTCAAGTCAATTGACTTGAAACTAATAAGCTCGCCAACCTCAAAAT
>Pg-03r170320s1616439:35628-43557_6150
CAATTGACTTGAAACTAATAAGCTCGCCAACCTCAAAATGGCAAACTTTGCTAGCGTCGAGTGAAAGATGACATTCTTAC
>Pg-03r170320s1616439:35628-43557_6191
CAAACTTTGCTAGCGTCGAGTGAAAGATGACATTCTTACATCCAGTGGAAAGGGTAAATCAGATTTAGAATATGTAAGTA
>Pg-03r170320s1616439:35628-43557_6232
CCAGTGGAAAGGGTAAATCAGATTTAGAATATGTAAGTATTCTTCTAAATAATCTTTCTCTTGCATCAAAAATTTTTCCA
>Pg-03r170320s1616439:35628-43557_6273
CTTCTAAATAATCTTTCTCTTGCATCAAAAATTTTTCCATCATTTTCTACAACATTCCTCTATTTATCAAGCCACTTGTT
>Pg-03r170320s1616439:35628-43557_6314
ATTTTCTACAACATTCCTCTATTTATCAAGCCACTTGTTTCTTCCTCTTTAGAGGATGTGCTTTCAAACCTTATCCAGCA
>Pg-03r170320s1616439:35628-43557_6355
TTCCTCTTTAGAGGATGTGCTTTCAAACCTTATCCAGCATTAAGTCAACTTGAGGAATTTGGGAGAGCCAGCCCTCATGA
>Pg-03r170320s1616439:35628-43557_6396
AAGTCAACTTGAGGAATTTGGGAGAGCCAGCCCTCATGATCAAAGCCCATTCTAACACTACTTCATCATCATACGAGCAT
>Pg-03r170320s1616439:35628-43557_6437
AAAGCCCATTCTAACACTACTTCATCATCATACGAGCATATGAGTTTATAAGGAAATTCCCAAATCCTCCAAGAAGAAGA
>Pg-03r170320s1616439:35628-43557_6478
GAGTTTATAAGGAAATTCCCAAATCCTCCAAGAAGAAGAGGATGGTGTGCTCTTATTGCCATAAGGAGGGGCATTCCTTC
>Pg-03r170320s1616439:35628-43557_6519
ATGGTGTGCTCTTATTGCCATAAGGAGGGGCATTCCTTCAAAACTTGTCTTTTGCATCTTCAAAAGATTGAAGATATTGC
>Pg-03r170320s1616439:35628-43557_6560
AACTTGTCTTTTGCATCTTCAAAAGATTGAAGATATTGCCAAGAAACAACTAGCAACAATGATCTCTTTGATAAAAAGGT
>Pg-03r170320s1616439:35628-43557_6601
AGAAACAACTAGCAACAATGATCTCTTTGATAAAAAGGTTGGTGCTTCTCACTATACATATCTCCTTATGCACTCTACTT
>Pg-03r170320s1616439:35628-43557_6642
GTGCTTCTCACTATACATATCTCCTTATGCACTCTACTTTGTGATTTTCAACTTCTTCACAAGAATGGATCACAAATTCA
>Pg-03r170320s1616439:35628-43557_6683
TGATTTTCAACTTCTTCACAAGAATGGATCACAAATTCAAGGGCTACTAGGCATATGATGAAACACAAACATCTTCTCTC
>Pg-03r170320s1616439:35628-43557_6724
GGCTACTAGGCATATGATGAAACACAAACATCTTCTCTCTAACTACAGTGATCAACATAAAGGAAAGAAGGTAACCATTG
>Pg-03r170320s1616439:35628-43557_6765
ACTACAGTGATCAACATAAAGGAAAGAAGGTAACCATTGGTGATGACTCGACTTTCCCAATTTCTAGTTGTGGCACTATT
>Pg-03r170320s1616439:35628-43557_6806
GATGACTCGACTTTCCCAATTTCTAGTTGTGGCACTATTGTGTTTGAGAACGCTGAGTTTGGGGATGTTCTCCATGTTCC
>Pg-03r170320s1616439:35628-43557_6847
GTTTGAGAACGCTGAGTTTGGGGATGTTCTCCATGTTCCCAGAGGTCGACCAAATCTTCTGTCTATCTATCGCATCACAC
>Pg-03r170320s1616439:35628-43557_6888
GAGGTCGACCAAATCTTCTGTCTATCTATCGCATCACACATACCAACAAAAAGGTGGAACTTTGGCTAGATATATGGGTT
>Pg-03r170320s1616439:35628-43557_6929
ACCAACAAAAAGGTGGAACTTTGGCTAGATATATGGGTTGTCGAGGATATTAGTGGCAAGTTCAAAGTGGTTGCCTCTAG
>Pg-03r170320s1616439:35628-43557_6970
CGAGGATATTAGTGGCAAGTTCAAAGTGGTTGCCTCTAGATATTGTGATGAATTTAAATGTATGTACAAGTTGGGAAAGA
>Pg-03r170320s1616439:35628-43557_7011
ATTGTGATGAATTTAAATGTATGTACAAGTTGGGAAAGATTTCTTTACCTCCAGCTCTAGAGTCTAAACAAATTCAACAG
>Pg-03r170320s1616439:35628-43557_7052
TCTTTACCTCCAGCTCTAGAGTCTAAACAAATTCAACAGCTAGCAACAATAAACTCTTTGAATAAAAGGTTGGTACTTCT
>Pg-03r170320s1616439:35628-43557_7093
AGCAACAATAAACTCTTTGAATAAAAGGTTGGTACTTCTAACTATGCACATCTCGTTGTGCACTCTACTTTGTGATCTTT
>Pg-03r170320s1616439:35628-43557_7134
CTATGCACATCTCGTTGTGCACTCTACTTTGTGATCTTTAACTTCTTCACAAGAATGGATCATAAATTCAAGGGCTACTA
>Pg-03r170320s1616439:35628-43557_7175
CTTCTTCACAAGAATGGATCATAAATTCAAGGGCTACTAGGCATATGATGAAACACTAACATATTCTCTCTAACTATAGT
>Pg-03r170320s1616439:35628-43557_7216
CATATGATGAAACACTAACATATTCTCTCTAACTATAGTGATCAACATCAAGGAGAGAAGGTAACCATTGGTGATGACTC
>Pg-03r170320s1616439:35628-43557_7257
TCAACATCAAGGAGAGAAGGTAACCATTGGTGATGACTCGACTCTCCCAGTTTCTAGTTGTGGCACTGTTGTGGTTGACA
>Pg-03r170320s1616439:35628-43557_7298
CTCTCCCAGTTTCTAGTTGTGGCACTGTTGTGGTTGACAACACTAAGTTTGGGGATGTTCTCCATGTTCCCAGAAGTCGA
>Pg-03r170320s1616439:35628-43557_7339
ACTAAGTTTGGGGATGTTCTCCATGTTCCCAGAAGTCGACCAAATCTTTTATCTATCTATCGCATCACACATACCAACAA
>Pg-03r170320s1616439:35628-43557_7380
AAATCTTTTATCTATCTATCGCATCACACATACCAACAAAAAGGTGGAACTTTGGCTAGATATATGGGTTGTTAAGGATA
>Pg-03r170320s1616439:35628-43557_7421
AGGTGGAACTTTGGCTAGATATATGGGTTGTTAAGGATATTAGTGACAAGTTCAAAGTGGTTGCCTCTGGATATTGCAAT
>Pg-03r170320s1616439:35628-43557_7462
AGTGACAAGTTCAAAGTGGTTGCCTCTGGATATTGCAATGAATCTAAATGTATGTACAAGTTGGGAAAGAGTTCTTCACC
>Pg-03r170320s1616439:35628-43557_7503
ATCTAAATGTATGTACAAGTTGGGAAAGAGTTCTTCACCTAGGTCGTACCAATTATGGACCCTTATGGACACATGAGTCA
>Pg-03r170320s1616439:35628-43557_7544
GGTCGTACCAATTATGGACCCTTATGGACACATGAGTCATCTTCACCTTATCGATGGTCCTCCACAGATCAACCCTCCTA
>Pg-03r170320s1616439:35628-43557_7585
TTCACCTTATCGATGGTCCTCCACAGATCAACCCTCCTAGTGGTGTTTGCAAGGGATGTGTGATAAAAAAACATCATAAA
>Pg-03r170320s1616439:35628-43557_7626
GGTGTTTGCAAGGGATGTGTGATAAAAAAACATCATAAAGAGTCTTTTCCAAAGGACAAGCAAAGGCGCACTTCCAAGTC
>Pg-03r170320s1616439:35628-43557_7667
GTCTTTTCCAAAGGACAAGCAAAGGCGCACTTCCAAGTCCCTTGAACTAATTCATGGTAACATTTGTTGCCCCATGGCCA
>Pg-03r170320s1616439:35628-43557_7708
TTGAACTAATTCATGGTAACATTTGTTGCCCCATGGCCACCCATGCTCTTGGTGGAGCCAAGTACTTCCTCACCTTTATT
>Pg-03r170320s1616439:35628-43557_7749
CATGCTCTTGGTGGAGCCAAGTACTTCCTCACCTTTATTGATGACTATTCTCCGTTTCTTTGGATCTACACCATTAAATC
>Pg-03r170320s1616439:35628-43557_7790
TGACTATTCTCCGTTTCTTTGGATCTACACCATTAAATCCAATAATGAGGTGTTTGGAAATTTTTGAGAATTTACGTCTC
>Pg-03r170320s1616439:35628-43557_7831
ATAATGAGGTGTTTGGAAATTTTTGAGAATTTACGTCTCTTGCAAAAGTTCAAGGCAATCAAAAGATCAAGTGTCTCTAG
>Pg-03r170320s1616439:35628-43557_7849
ATTTTTGAGAATTTACGTCTCTTGCAAAAGTTCAAGGCAATCAAAAGATCAAGTGTCTCTAGAATGATAAGGGAGTTGAA
>Pg-03r170320s1627564:3793-8185_0
GTCACTGGAAATGGCCGAAACACCTTGGAAACACTACCAGTCATATTGTATGAGTTTCCAGATTTTGAAATGCCGTATGG
>Pg-03r170320s1627564:3793-8185_41
CATATTGTATGAGTTTCCAGATTTTGAAATGCCGTATGGTATGGCCAACGACATTTCCAAGGCGTTTCGTACCCGTTTTG
>Pg-03r170320s1627564:3793-8185_82
TGGCCAACGACATTTCCAAGGCGTTTCGTACCCGTTTTGGCTTTTCCAGGTGTTTTGGGTACTGGGATGTGGCCAAATTA
>Pg-03r170320s1627564:3793-8185_123
TTTTCCAGGTGTTTTGGGTACTGGGATGTGGCCAAATTAGGCGTTTCCTGCAACTTAGTATGGAACCAAATCTCACCCAA
>Pg-03r170320s1627564:3793-8185_164
CGTTTCCTGCAACTTAGTATGGAACCAAATCTCACCCAAATTCTGAAATAGCCTCCTCACAACTCCTCTAGAGAGGATAG
>Pg-03r170320s1627564:3793-8185_205
TCTGAAATAGCCTCCTCACAACTCCTCTAGAGAGGATAGGTCTAGTGCGCTTGAGAGAGAGTGCAAAAGCCAAGCAAAAG
>Pg-03r170320s1627564:3793-8185_246
CTAGTGCGCTTGAGAGAGAGTGCAAAAGCCAAGCAAAAGTGCTGAATACAGAAATATACAAGTGCACATAAGAGAAAGTT
>Pg-03r170320s1627564:3793-8185_287
CTGAATACAGAAATATACAAGTGCACATAAGAGAAAGTTGCCAATCACAAGAGAGAACACCAAAATTTAGTGCCCTTAGG
>Pg-03r170320s1627564:3793-8185_328
CAATCACAAGAGAGAACACCAAAATTTAGTGCCCTTAGGCTTATAACACTGTGTTTCAGATCAAGAAGATCACAAGCTGA
>Pg-03r170320s1627564:3793-8185_369
TATAACACTGTGTTTCAGATCAAGAAGATCACAAGCTGAGATGTACAAATGAGCTCTTTAGTTGCGTATTTATACACAAT
>Pg-03r170320s1627564:3793-8185_410
TGTACAAATGAGCTCTTTAGTTGCGTATTTATACACAATTCAAGTGAGGTGTCCCTTCAAGAGGGGGTTATGGGTCCACA
>Pg-03r170320s1627564:3793-8185_451
AAGTGAGGTGTCCCTTCAAGAGGGGGTTATGGGTCCACAAAACAAGGGCACACATCCCAAGAGGGTTATTGAACCAAAAT
>Pg-03r170320s1627564:3793-8185_492
ACAAGGGCACACATCCCAAGAGGGTTATTGAACCAAAATATCAAGTTTAAGTAGGTCAGCCTTAACCTCACCTAGTAATA
>Pg-03r170320s1627564:3793-8185_533
CAAGTTTAAGTAGGTCAGCCTTAACCTCACCTAGTAATACAATAAAAGAAATAAAAAATGGCCTTATCCATAGTTACAAG
>Pg-03r170320s1627564:3793-8185_574
ATAAAAGAAATAAAAAATGGCCTTATCCATAGTTACAAGTACATAATGATACATATGGATGGGTTGTGGCCGCATGTACA
>Pg-03r170320s1627564:3793-8185_615
CATAATGATACATATGGATGGGTTGTGGCCGCATGTACAGATTACACCAATAGTTCCAACTTTTTTTTGAAAAAAGGACC
>Pg-03r170320s1627564:3793-8185_656
TTACACCAATAGTTCCAACTTTTTTTTGAAAAAAGGACCTTGTTTCACCTTGGAGAGCTCAAGTTCACTGTCAATCCGTT
>Pg-03r170320s1627564:3793-8185_697
GTTTCACCTTGGAGAGCTCAAGTTCACTGTCAATCCGTTTTAGTCAATAAACAGTTGTGGGGAAAAAGAATGTCACTGGA
>Pg-03r170320s1627564:3793-8185_738
AGTCAATAAACAGTTGTGGGGAAAAAGAATGTCACTGGAGTGCAAATGCTGGACCAATTTGTCTCACTAACTTCTAAATA
>Pg-03r170320s1627564:3793-8185_779
GCAAATGCTGGACCAATTTGTCTCACTAACTTCTAAATACATACCATTGCCAGTAGTTTTAAGCATCTGTAAAATTATTT
>Pg-03r170320s1627564:3793-8185_820
TACCATTGCCAGTAGTTTTAAGCATCTGTAAAATTATTTTAAAGCATGCCTTTTCAATCATCAATCTCGGGACTGTCTTG
>Pg-03r170320s1627564:3793-8185_861
AAGCATGCCTTTTCAATCATCAATCTCGGGACTGTCTTGGACTTTTTAAAAGGACATACAAACCTGTTTTTTGTGAATTA
>Pg-03r170320s1627564:3793-8185_902
CTTTTTAAAAGGACATACAAACCTGTTTTTTGTGAATTACTGCTATAACTTTGGTCTATTGTTATTTTCCTAAATGTGCA
>Pg-03r170320s1627564:3793-8185_943
GCTATAACTTTGGTCTATTGTTATTTTCCTAAATGTGCAATGACCTATCTGTCTGCAGGAAGTCAGCCAGTTGCTTTTAG
>Pg-03r170320s1627564:3793-8185_984
GACCTATCTGTCTGCAGGAAGTCAGCCAGTTGCTTTTAGGTGTCAATTGTGGAAAAGTAGTGTCGCCTTTGTCTTTGCCA
>Pg-03r170320s1627564:3793-8185_1025
GTCAATTGTGGAAAAGTAGTGTCGCCTTTGTCTTTGCCAGAGACAGTACTTGCTATATCCAAAGAATCATCTTTTGACTT
>Pg-03r170320s1627564:3793-8185_1066
GACAGTACTTGCTATATCCAAAGAATCATCTTTTGACTTGCAGGTAATTACAAAAGAAGCATTTTTATGATATGTGATTC
>Pg-03r170320s1627564:3793-8185_1107
AGGTAATTACAAAAGAAGCATTTTTATGATATGTGATTCTGCATGAAGTTTTAGCTTCAAAATTTTCTTCTCTGCCTTCT
>Pg-03r170320s1627564:3793-8185_1148
CATGAAGTTTTAGCTTCAAAATTTTCTTCTCTGCCTTCTTGGCACAGTTTAATGAAATGCAACCATTTTTTTCTCTTCTC
>Pg-03r170320s1627564:3793-8185_1189
GCACAGTTTAATGAAATGCAACCATTTTTTTCTCTTCTCTGGTTACATGAAAGGCATACCGTTTCAATGCTGAGTCGGAG
>Pg-03r170320s1627564:3793-8185_1230
GTTACATGAAAGGCATACCGTTTCAATGCTGAGTCGGAGATGATGCGAGCTCCACGCATTGTTCGTGTTGGTCTTATTCA
>Pg-03r170320s1627564:3793-8185_1271
GATGCGAGCTCCACGCATTGTTCGTGTTGGTCTTATTCAAAATTCTATTGTTCTTCCCACAACTGCTCCATTTTCAGAGC
>Pg-03r170320s1627564:3793-8185_1312
ATTCTATTGTTCTTCCCACAACTGCTCCATTTTCAGAGCAGAGGAAAGCCATCATGCAGAAGGTTAAATGTATGATTGAA
>Pg-03r170320s1627564:3793-8185_1353
AGGAAAGCCATCATGCAGAAGGTTAAATGTATGATTGAAGCTGCTGGTGTTGCTGGTGTAAACATTGTCTGTCTACAGGT
>Pg-03r170320s1627564:3793-8185_1394
TGCTGGTGTTGCTGGTGTAAACATTGTCTGTCTACAGGTAAGAGATGAAAAATGGTTTCCAATCTAGCTGTGTGCAAAAT
>Pg-03r170320s1627564:3793-8185_1435
GAGATGAAAAATGGTTTCCAATCTAGCTGTGTGCAAAATTAAGTACTAACTCTGAAACTCTGGGATGCATATCTCAGGAG
>Pg-03r170320s1627564:3793-8185_1476
AGTACTAACTCTGAAACTCTGGGATGCATATCTCAGGAGGCCTGGACCATGCCGTTTGCTTTTTGTACCCGAGAAAAGAG
>Pg-03r170320s1627564:3793-8185_1517
CTGGACCATGCCGTTTGCTTTTTGTACCCGAGAAAAGAGGTGGTGTGAATTTGCAGAAAGTGTGGATGGAGAATCAACTC
>Pg-03r170320s1627564:3793-8185_1558
GGTGTGAATTTGCAGAAAGTGTGGATGGAGAATCAACTCAATTTCTGAAGGAACTGGCACAGAAGTATAACATGGTGATT
>Pg-03r170320s1627564:3793-8185_1599
TTTCTGAAGGAACTGGCACAGAAGTATAACATGGTGATTATCAGTCCTATTTTAGAAAGAGATATGACTCATGGGGAAGT
>Pg-03r170320s1627564:3793-8185_1640
CAGTCCTATTTTAGAAAGAGATATGACTCATGGGGAAGTTATCTGGAACACTGCAATAGTCATAGGGAATCATGGTAACA
>Pg-03r170320s1627564:3793-8185_1681
TCTGGAACACTGCAATAGTCATAGGGAATCATGGTAACATTATCGGTAAACACCGTAAGGTAATAGCACAATTCAGACTC
>Pg-03r170320s1627564:3793-8185_1722
ATCGGTAAACACCGTAAGGTAATAGCACAATTCAGACTCATAAGTCCCAGCATCTTTTTATTGTCTTGGATATATCATAA
>Pg-03r170320s1627564:3793-8185_1763
AAGTCCCAGCATCTTTTTATTGTCTTGGATATATCATAAGTTATAACTGCAAAATTCCTTTATCCAGGCCCTTGCTTCTG
>Pg-03r170320s1627564:3793-8185_1804
TATAACTGCAAAATTCCTTTATCCAGGCCCTTGCTTCTGTGGATGGTGCATGAAGCTACAAAATGATAGCTTTTCGTGTA
>Pg-03r170320s1627564:3793-8185_1845
GATGGTGCATGAAGCTACAAAATGATAGCTTTTCGTGTATAGTTCATCTTTATTTGCTACACCAACACCTTTGTTGGCTT
>Pg-03r170320s1627564:3793-8185_1886
GTTCATCTTTATTTGCTACACCAACACCTTTGTTGGCTTGTCCTTTGCAGAACCACATTCCGAGGGTTGGTGATTTCAAT
>Pg-03r170320s1627564:3793-8185_1927
CCTTTGCAGAACCACATTCCGAGGGTTGGTGATTTCAATGAGAGCACTTACTATATGGAAGGCAACACGGGACATCCTGT
>Pg-03r170320s1627564:3793-8185_1968
GAGCACTTACTATATGGAAGGCAACACGGGACATCCTGTGTTTGAGACTTGCTACGGGAAGATTGGGATCAATATTTGCT
>Pg-03r170320s1627564:3793-8185_2009
TTGAGACTTGCTACGGGAAGATTGGGATCAATATTTGCTATGGAAGACATCACCCTCTAAACTGGTTAGCATTTGGGCTT
>Pg-03r170320s1627564:3793-8185_2050
GGAAGACATCACCCTCTAAACTGGTTAGCATTTGGGCTTAATGGAGCAGAGATTGTGTTCAACCCATCAGCTACTGTTGG
>Pg-03r170320s1627564:3793-8185_2091
TGGAGCAGAGATTGTGTTCAACCCATCAGCTACTGTTGGGGGTCTGAGTGAGCCAATGTGGTCTATAGAGGTGAGTTCTA
>Pg-03r170320s1627564:3793-8185_2132
GTCTGAGTGAGCCAATGTGGTCTATAGAGGTGAGTTCTATTTATGGTTCTGTTTCGTAGAAAATGATTTCAACTGAATTT
>Pg-03r170320s1627564:3793-8185_2173
TATGGTTCTGTTTCGTAGAAAATGATTTCAACTGAATTTAAGATATTTTCATCCACTGGTGGCAGTTTGTCACTGGTCTT
>Pg-03r170320s1627564:3793-8185_2214
GATATTTTCATCCACTGGTGGCAGTTTGTCACTGGTCTTCAAATGTATTTCTGCACCCATTAAATTATCCATGCATTGCT
>Pg-03r170320s1627564:3793-8185_2255
AATGTATTTCTGCACCCATTAAATTATCCATGCATTGCTAAAGTTCCTGCCTACTGTTGACATGAACTACTATGACAAAC
>Pg-03r170320s1627564:3793-8185_2296
AGTTCCTGCCTACTGTTGACATGAACTACTATGACAAACATGAATCATTAATGATGGAAAACTTGGTCTCTGTTAAGCGA
>Pg-03r170320s1627564:3793-8185_2337
GAATCATTAATGATGGAAAACTTGGTCTCTGTTAAGCGATGTGAGGGATTGAAACCATATTAAGTAGGAAAAAATTGGAC
>Pg-03r170320s1627564:3793-8185_2378
TGAGGGATTGAAACCATATTAAGTAGGAAAAAATTGGACTTCTTGTTGTGTAAATCTTGTACTCCAATAATAACAAATCA
>Pg-03r170320s1627564:3793-8185_2419
CTTGTTGTGTAAATCTTGTACTCCAATAATAACAAATCAAACAGCCATTCTGATTTGTGTATGGAAATGTATCTGCAGGC
>Pg-03r170320s1627564:3793-8185_2460
CAGCCATTCTGATTTGTGTATGGAAATGTATCTGCAGGCTCGCAATGCAGCCATTGCAAATACTTTTTTCGTTGGGTCTA
>Pg-03r170320s1627564:3793-8185_2501
GCAATGCAGCCATTGCAAATACTTTTTTCGTTGGGTCTATAAATCGCGTGGGAACTGAAGTGTTTCCTAATCCATTTACA
>Pg-03r170320s1627564:3793-8185_2542
AATCGCGTGGGAACTGAAGTGTTTCCTAATCCATTTACATCAGGTGATGGAAAACCTCAGCATGCAGATTTCGGTCACTT
>Pg-03r170320s1627564:3793-8185_2583
AGGTGATGGAAAACCTCAGCATGCAGATTTCGGTCACTTCTATGGTTCGAGTTACTTTTCAGCTCCAGATGCTTCTTGTA
>Pg-03r170320s1627564:3793-8185_2624
ATGGTTCGAGTTACTTTTCAGCTCCAGATGCTTCTTGTACTCCTAGTCTTTCTCGCTATCAAGATGGCTTGATTATTGCA
>Pg-03r170320s1627564:3793-8185_2665
CCTAGTCTTTCTCGCTATCAAGATGGCTTGATTATTGCAGACATGGATCTCAACCTCTGCAGACAAGTAAATGATAAGTG
>Pg-03r170320s1627564:3793-8185_2706
CATGGATCTCAACCTCTGCAGACAAGTAAATGATAAGTGGGCATTTCGTATGACGGCTCGTTATGATATGTATGCGGAGC
>Pg-03r170320s1627564:3793-8185_2747
CATTTCGTATGACGGCTCGTTATGATATGTATGCGGAGCTATTTGCAAGTTACCTTGACCCACATTTTAAACCGCAAATT
>Pg-03r170320s1627564:3793-8185_2788
TTTGCAAGTTACCTTGACCCACATTTTAAACCGCAAATTATTACAGATCCATTCTTGCAGGAGTGACCTCAATAATATTT
>Pg-03r170320s1627564:3793-8185_2829
TACAGATCCATTCTTGCAGGAGTGACCTCAATAATATTTCTTTATCCAAGGACAGTCTTCTTCATCAGCAAAGAATTTGA
>Pg-03r170320s1627564:3793-8185_2870
TTATCCAAGGACAGTCTTCTTCATCAGCAAAGAATTTGAACCATTTGTGCCTTATAATCCCATTGCAAATGGTAAACTTT
>Pg-03r170320s1627564:3793-8185_2911
CATTTGTGCCTTATAATCCCATTGCAAATGGTAAACTTTCAAACAAGCTCCAAATTGATAGTGCTGTAAAGTTAAAACTT
>Pg-03r170320s1627564:3793-8185_2952
AACAAGCTCCAAATTGATAGTGCTGTAAAGTTAAAACTTAGCAGCATACAGTAGATAGATATAGATGAAAACCAGATAGT
>Pg-03r170320s1627564:3793-8185_2993
CAGCATACAGTAGATAGATATAGATGAAAACCAGATAGTTTCAACTTTCAATCACTGCATTTTCTTATATGAAAATGATC
>Pg-03r170320s1627564:3793-8185_3034
CAACTTTCAATCACTGCATTTTCTTATATGAAAATGATCTCGATACATTTTTTCTTAGACATGTATACTAGTGTCTTTAA
>Pg-03r170320s1627564:3793-8185_3075
GATACATTTTTTCTTAGACATGTATACTAGTGTCTTTAATTAGTGGTGAGGACTTTGGAAGGAAAAAGAGAATAATGGTC
>Pg-03r170320s1627564:3793-8185_3116
AGTGGTGAGGACTTTGGAAGGAAAAAGAGAATAATGGTCACTTTAGGTGGCTTTATGTGATGTAAAAGGATCCAAGTAAT
>Pg-03r170320s1627564:3793-8185_3157
TTTAGGTGGCTTTATGTGATGTAAAAGGATCCAAGTAATGAATTTATGAAAGAAGACATTGACAGCCAAGCAAGGGATGC
>Pg-03r170320s1627564:3793-8185_3198
ATTTATGAAAGAAGACATTGACAGCCAAGCAAGGGATGCCTTCTCAAGCTAGTATTGGAAAAAATAATGTAAGAATATGT
>Pg-03r170320s1627564:3793-8185_3239
TCTCAAGCTAGTATTGGAAAAAATAATGTAAGAATATGTGTTTCATCTCTCATTTTATCCGCATGTTGGAATGCATCTAT
>Pg-03r170320s1627564:3793-8185_3280
TTCATCTCTCATTTTATCCGCATGTTGGAATGCATCTATTGAGTGACCTAAGAAAATAGGGTGTGGAGAATGAGGAATAT
>Pg-03r170320s1627564:3793-8185_3321
AGTGACCTAAGAAAATAGGGTGTGGAGAATGAGGAATATTTTCTATAAGGAGCAATTTTCTGAAAACATGAGAATATCTT
>Pg-03r170320s1627564:3793-8185_3362
TCTATAAGGAGCAATTTTCTGAAAACATGAGAATATCTTCTTAATAGTGATAAACTTCCTATGGAAACACAAAATTACTG
>Pg-03r170320s1627564:3793-8185_3403
TAATAGTGATAAACTTCCTATGGAAACACAAAATTACTGAATAAGAAGCATTTTTCTGAGAACATGAGAATTTCTTCTTT
>Pg-03r170320s1627564:3793-8185_3444
TAAGAAGCATTTTTCTGAGAACATGAGAATTTCTTCTTTATATAGATAGATTCCCAATGGAAACAAAACAGTAACAAATT
>Pg-03r170320s1627564:3793-8185_3485
ATAGATAGATTCCCAATGGAAACAAAACAGTAACAAATTGCAGCTTTTCACCTTGTGACCTTTACTGCCTCTAAATGTTG
>Pg-03r170320s1627564:3793-8185_3526
AGCTTTTCACCTTGTGACCTTTACTGCCTCTAAATGTTGAATGCGGTGCAATTCAAAATTTCAAATTTTATTAATCCTAT
>Pg-03r170320s1627564:3793-8185_3567
TGCGGTGCAATTCAAAATTTCAAATTTTATTAATCCTATTCGAGTTTCTCTGTTATGATAATTGAAAATTCTTTTGGCTT
>Pg-03r170320s1627564:3793-8185_3608
GAGTTTCTCTGTTATGATAATTGAAAATTCTTTTGGCTTTGCTCAAAAGTGTGAAGCAAGTCCAATTTTGTTCCACTTCA
>Pg-03r170320s1627564:3793-8185_3649
CTCAAAAGTGTGAAGCAAGTCCAATTTTGTTCCACTTCAGGCATCAGGCCTCTGAAAAATATTAGCCAAAATTTCCAATA
>Pg-03r170320s1627564:3793-8185_3690
CATCAGGCCTCTGAAAAATATTAGCCAAAATTTCCAATATTTTATCTTTGCCGATATCCCCAACTAGATGATATGAGAAT
>Pg-03r170320s1627564:3793-8185_3731
TTATCTTTGCCGATATCCCCAACTAGATGATATGAGAATAAAGATCAGCATATATGTATAAAAGAGTTACAAAATTTGTT
>Pg-03r170320s1627564:3793-8185_3772
AGATCAGCATATATGTATAAAAGAGTTACAAAATTTGTTTCTGGAAAACTTTTTGAGCAGTGAGCACCAATACTTTACTG
>Pg-03r170320s1627564:3793-8185_3813
TGGAAAACTTTTTGAGCAGTGAGCACCAATACTTTACTGTTAGAAAATAAATTGTACAGTATGCATTTGATTGGCGTAGA
>Pg-03r170320s1627564:3793-8185_3854
AGAAAATAAATTGTACAGTATGCATTTGATTGGCGTAGAGGATTTTCATTGCTGCACAGGAAGGAAGATTGTGGCAAACA
>Pg-03r170320s1627564:3793-8185_3895
ATTTTCATTGCTGCACAGGAAGGAAGATTGTGGCAAACACAGTGAAAAGTTAACGTTTTTAGGCTTTTGCATCTCCGGAA
>Pg-03r170320s1627564:3793-8185_3936
GTGAAAAGTTAACGTTTTTAGGCTTTTGCATCTCCGGAATCTCCTGAACTTGCATAATGTTCAAATTGTAAAAGAATATG
>Pg-03r170320s1627564:3793-8185_3977
TCCTGAACTTGCATAATGTTCAAATTGTAAAAGAATATGGTCATTTTTCTGCTTATTGGTAGTTTTATCATTTTTACTAT
>Pg-03r170320s1627564:3793-8185_4018
CATTTTTCTGCTTATTGGTAGTTTTATCATTTTTACTATGATTTAATTTTTTATTTTATTCTTTAGACAACAATTTAGCG
>Pg-03r170320s1627564:3793-8185_4059
TTTAATTTTTTATTTTATTCTTTAGACAACAATTTAGCGATATATAGTATTATGGCTGATGCATTCAATCTTTGAGAGAC
>Pg-03r170320s1627564:3793-8185_4100
ATATAGTATTATGGCTGATGCATTCAATCTTTGAGAGACAGGTAGTATGGTTGGAGACATTTCCATTTATCATTGGTTCT
>Pg-03r170320s1627564:3793-8185_4141
GTAGTATGGTTGGAGACATTTCCATTTATCATTGGTTCTATTTGATTACATTAGTTTGTAGTAAATTGCAAAGCTTCAAC
>Pg-03r170320s1627564:3793-8185_4182
TTGATTACATTAGTTTGTAGTAAATTGCAAAGCTTCAACAACATAACCTGGCTTTCTCTGCATGGTCTTCTGGAAAGGCG
>Pg-03r170320s1627564:3793-8185_4223
CATAACCTGGCTTTCTCTGCATGGTCTTCTGGAAAGGCGAATGAACTTTGTATTTTTGTTGGAAGTGTTCTGATATCTGT
>Pg-03r170320s1627564:3793-8185_4264
TGAACTTTGTATTTTTGTTGGAAGTGTTCTGATATCTGTAAGCAGAGAATTCCAAACTGAATTCCAGCAAGCAGGACAAA
>Pg-03r170320s1627564:3793-8185_4305
GCAGAGAATTCCAAACTGAATTCCAGCAAGCAGGACAAATCAAACTTGAAGTTGGAAGAAGGAAATGAATCTCATTTATT
>Pg-03r170320s1627564:3793-8185_4312
ATTCCAAACTGAATTCCAGCAAGCAGGACAAATCAAACTTGAAGTTGGAAGAAGGAAATGAATCTCATTTATTTAAGATT
>Pg-03r170320s1632407:477150-489561_0
TATTTGGCCTACTCAAACTTTGGTTCATAAGATACATGGATATTCATGCATATCTTTTAATTCCTATGGCTACTATTGTA
>Pg-03r170320s1632407:477150-489561_41
ATTCATGCATATCTTTTAATTCCTATGGCTACTATTGTAACTATTGGTATGTTGGTTACATATATCAATACTTTGGGTAA
>Pg-03r170320s1632407:477150-489561_82
TATTGGTATGTTGGTTACATATATCAATACTTTGGGTAAGCTATGGACATCGGTGATTACATTGGCACATAATTGAGTTT
>Pg-03r170320s1632407:477150-489561_123
TATGGACATCGGTGATTACATTGGCACATAATTGAGTTTGATTCGATTGTTGGTAGATTAAAAACTTTGATATAACGTTC
>Pg-03r170320s1632407:477150-489561_164
TTCGATTGTTGGTAGATTAAAAACTTTGATATAACGTTCATTGCACATGCACTTACTATTGTTCATTGGTCAAACCAATT
>Pg-03r170320s1632407:477150-489561_205
TGCACATGCACTTACTATTGTTCATTGGTCAAACCAATTGATGTAATTAATGAGTTGTGTTACAGGGGATGTTACAGCTG
>Pg-03r170320s1632407:477150-489561_246
TGTAATTAATGAGTTGTGTTACAGGGGATGTTACAGCTGTAAACACCAGCCTCCTTACCAGGATTTTAGCTATTCCTCAC
>Pg-03r170320s1632407:477150-489561_287
AACACCAGCCTCCTTACCAGGATTTTAGCTATTCCTCACTTGCCACGCTCATGCTCGCTAATGTGATGGTTTCCTTAGAT
>Pg-03r170320s1632407:477150-489561_328
GCCACGCTCATGCTCGCTAATGTGATGGTTTCCTTAGATTCGCAAATCATACAAAGGTTAACTTTGGTCTTTTTGTTATA
>Pg-03r170320s1632407:477150-489561_369
GCAAATCATACAAAGGTTAACTTTGGTCTTTTTGTTATATGGTTTAACGTTTTCAGAGCTAGATTTGATGCATGAAGAGG
>Pg-03r170320s1632407:477150-489561_410
GTTTAACGTTTTCAGAGCTAGATTTGATGCATGAAGAGGAAGAAATTAAGATCTGGATACCTCTATGACCTTTGAAAGTT
>Pg-03r170320s1632407:477150-489561_451
GAAATTAAGATCTGGATACCTCTATGACCTTTGAAAGTTTCTGGCATTTCTAAGGTTTCCTATCGATACTTTTAATGTTG
>Pg-03r170320s1632407:477150-489561_492
TGGCATTTCTAAGGTTTCCTATCGATACTTTTAATGTTGTTTGGAGAACTGTGCGAGTTTAGAGACTGGATTTGAAAAAT
>Pg-03r170320s1632407:477150-489561_533
TGGAGAACTGTGCGAGTTTAGAGACTGGATTTGAAAAATTCATGTAATAAGTCAGCCTGGATATAAACTCAAAAAAGATT
>Pg-03r170320s1632407:477150-489561_574
ATGTAATAAGTCAGCCTGGATATAAACTCAAAAAAGATTTGCAATCGGATTGAGAGGTCATGGTTTCCCTGGACGACCTT
>Pg-03r170320s1632407:477150-489561_615
CAATCGGATTGAGAGGTCATGGTTTCCCTGGACGACCTTGAAGGCATAGACAGATCGAATTCTCCTATGCAAACCATGTA
>Pg-03r170320s1632407:477150-489561_656
AGGCATAGACAGATCGAATTCTCCTATGCAAACCATGTATACTTTGCTATCTAGGTGATAAAAATACAGTGGGAATGCAA
>Pg-03r170320s1632407:477150-489561_697
CTTTGCTATCTAGGTGATAAAAATACAGTGGGAATGCAATGATTATGCAATTATCCTCGACCTCCAACCATGAATCGAAC
>Pg-03r170320s1632407:477150-489561_738
ATTATGCAATTATCCTCGACCTCCAACCATGAATCGAACAACACGCAGATCGCGCCAGGTTTTCAGATTTGGGGGTTGAT
>Pg-03r170320s1632407:477150-489561_779
CACGCAGATCGCGCCAGGTTTTCAGATTTGGGGGTTGATCGTATAGATGTTGCTGAGGGTTCCCTCAAGTCACGGTTGAA
>Pg-03r170320s1632407:477150-489561_820
TATAGATGTTGCTGAGGGTTCCCTCAAGTCACGGTTGAAATGAGGCATTGTCAATGATTTTGTGGCCTGAAGAAATAAAA
>Pg-03r170320s1632407:477150-489561_861
GAGGCATTGTCAATGATTTTGTGGCCTGAAGAAATAAAACACAATTTAACTACATGCGTGATAATGCAGAGAATAAGAGC
>Pg-03r170320s1632407:477150-489561_902
CAATTTAACTACATGCGTGATAATGCAGAGAATAAGAGCTTAAAGCGTATTGGCACAGATTACATTTACTCGCTGCAAAT
>Pg-03r170320s1632407:477150-489561_943
AAAGCGTATTGGCACAGATTACATTTACTCGCTGCAAATCCATTGGACTGATCTTTATGTGCCTCTATGATAAAATGGTG
>Pg-03r170320s1632407:477150-489561_984
ATTGGACTGATCTTTATGTGCCTCTATGATAAAATGGTGGAGGAGGGTGTTCAGCCTACGGAGGCCACTTATGGTATGCT
>Pg-03r170320s1632407:477150-489561_1025
GGAGGGTGTTCAGCCTACGGAGGCCACTTATGGTATGCTCATGATCCTTTATCAAAAGGCAGGTAATCTTCATGAAGCTG
>Pg-03r170320s1632407:477150-489561_1066
TGATCCTTTATCAAAAGGCAGGTAATCTTCATGAAGCTGAATTTACTTTTGAGCACATGAGGAGCAGTGGTATACCTTGC
>Pg-03r170320s1632407:477150-489561_1107
TTTACTTTTGAGCACATGAGGAGCAGTGGTATACCTTGCTGTGGAGCTTATTATGCAATGATTACTATTTATAGCCGTTT
>Pg-03r170320s1632407:477150-489561_1148
TGGAGCTTATTATGCAATGATTACTATTTATAGCCGTTTAAATTTGTATGAAAAAGCAGAAGTTGTCATTGATTTGGTGA
>Pg-03r170320s1632407:477150-489561_1189
ATTTGTATGAAAAAGCAGAAGTTGTCATTGATTTGGTGAATGAGAAGCAGGTGTCTCCTAATCAGGAAAATTGGCTTGTT
>Pg-03r170320s1632407:477150-489561_1230
GAGAAGCAGGTGTCTCCTAATCAGGAAAATTGGCTTGTTCAACTCAACACCTATAGCCAGCAGGGAAAGTTACTGGCAGC
>Pg-03r170320s1632407:477150-489561_1271
ACTCAACACCTATAGCCAGCAGGGAAAGTTACTGGCAGCTGAAAAGGTGATGCATCTAATGGAGGAGTCAGGACTGCCTC
>Pg-03r170320s1632407:477150-489561_1312
AAAAGGTGATGCATCTAATGGAGGAGTCAGGACTGCCTCCCGATATCATTTCTTTTAACAGTTTGATCACAGGATACTGG
>Pg-03r170320s1632407:477150-489561_1353
GATATCATTTCTTTTAACAGTTTGATCACAGGATACTGGAAGGTGGGCTTGTTGAAACAGGCTATGAGTTTATTCCAAAA
>Pg-03r170320s1632407:477150-489561_1394
GGTGGGCTTGTTGAAACAGGCTATGAGTTTATTCCAAAACCTCCAAAATGTAGGATTGAATCCAGACGAAACAACATACA
>Pg-03r170320s1632407:477150-489561_1435
TCCAAAATGTAGGATTGAATCCAGACGAAACAACATACAGGTCTATGATAGAAGGCTATGGAAAAGCTGGCAGATTGAAG
>Pg-03r170320s1632407:477150-489561_1476
TCTATGATAGAAGGCTATGGAAAAGCTGGCAGATTGAAGGAACCATTATGGTACTACAATGAAATGACGACTAATGGATT
>Pg-03r170320s1632407:477150-489561_1517
ACCATTATGGTACTACAATGAAATGACGACTAATGGATTTCATCTCAGCTCTCTAAATTTAAAAACTATTATCAATTTGC
>Pg-03r170320s1632407:477150-489561_1558
ATCTCAGCTCTCTAAATTTAAAAACTATTATCAATTTGCTTGCAAAATTCAATGATGAGGATGGAGCTGTGAAGATTTTG
>Pg-03r170320s1632407:477150-489561_1599
GCAAAATTCAATGATGAGGATGGAGCTGTGAAGATTTTGTCAGATATGATAGGTATGGGCTATGAATATGCCTCAATCAT
>Pg-03r170320s1632407:477150-489561_1640
AGATATGATAGGTATGGGCTATGAATATGCCTCAATCATTCAGATCCTTGTCCAGGCTTATGAAAGGGCTGATAGGTTCA
>Pg-03r170320s1632407:477150-489561_1681
AGATCCTTGTCCAGGCTTATGAAAGGGCTGATAGGTTCAACAAAGTTCCGTCAATTCTGAAAGCATCTCTTCATGAAAGA
>Pg-03r170320s1632407:477150-489561_1722
AAAGTTCCGTCAATTCTGAAAGCATCTCTTCATGAAAGAGGGAAACTTGATGAGACAGCCTTTGCAATCCTGGTCCTGGC
>Pg-03r170320s1632407:477150-489561_1763
GAAACTTGATGAGACAGCCTTTGCAATCCTGGTCCTGGCATATGCACGGAATGACATGTTAGCTGAGGCGTTGTAGTTTC
>Pg-03r170320s1632407:477150-489561_1804
ATGCACGGAATGACATGTTAGCTGAGGCGTTGTAGTTTCTTCAAGAAATACCTGGGGTAGATACTACCATTAATGATAGT
>Pg-03r170320s1632407:477150-489561_1845
CAAGAAATACCTGGGGTAGATACTACCATTAATGATAGTTTGTATCATGTTTTGATATGTTCCTTCAAAGAGGCAGGAAA
>Pg-03r170320s1632407:477150-489561_1886
GTATCATGTTTTGATATGTTCCTTCAAAGAGGCAGGAAATTGCGAGGGTGCAACAAAAATTTTCTCAAAAATGGCCAAGG
>Pg-03r170320s1632407:477150-489561_1927
GCGAGGGTGCAACAAAAATTTTCTCAAAAATGGCCAAGGGTTCTGTTGATTCCAACTTGCAGATCACTTGCACCATGATA
>Pg-03r170320s1632407:477150-489561_1968
TCTGTTGATTCCAACTTGCAGATCACTTGCACCATGATAGATGCTTATAGTACAATGGGATTATTTGCAAAAGCACAGGA
>Pg-03r170320s1632407:477150-489561_2009
TGCTTATAGTACAATGGGATTATTTGCAAAAGCACAGGATCTGTATTTGCAGTTAATAGTGTTAAAGTAATAAGTGAGGT
>Pg-03r170320s1632407:477150-489561_2050
TGTATTTGCAGTTAATAGTGTTAAAGTAATAAGTGAGGTTGTAGATGTGAAATTGGGTAATATGTTTGAGGTTTCAGAAA
>Pg-03r170320s1632407:477150-489561_2091
TAGATGTGAAATTGGGTAATATGTTTGAGGTTTCAGAAACATCAATATCTCTGCCATCCATTCAGCCTAATGTTGAACCA
>Pg-03r170320s1632407:477150-489561_2132
TCAATATCTCTGCCATCCATTCAGCCTAATGTTGAACCAGATCCATGTTTCAGAGATATTACATTGCAAAACATTGAATC
>Pg-03r170320s1632407:477150-489561_2173
TCCATGTTTCAGAGATATTACATTGCAAAACATTGAATCAGAAAAAATAATGAAAAAGTAAGCCTCAAGAAATATTCTCT
>Pg-03r170320s1632407:477150-489561_2214
AAAAAATAATGAAAAAGTAAGCCTCAAGAAATATTCTCTTGAAAATATACATAGAAGCAGTGCTAGTGAAAGCCAGGCAG
>Pg-03r170320s1632407:477150-489561_2255
AAAATATACATAGAAGCAGTGCTAGTGAAAGCCAGGCAGACTTGCAAGATTTTGCCCATAATAAGTTGAAGGAATTGGAA
>Pg-03r170320s1632407:477150-489561_2296
TTGCAAGATTTTGCCCATAATAAGTTGAAGGAATTGGAAGATGAGCTTGTTATGAAGCTCAAATCTGCCATAAAACAAGC
>Pg-03r170320s1632407:477150-489561_2337
TGAGCTTGTTATGAAGCTCAAATCTGCCATAAAACAAGCAGGGGTATCTAAAGATGAGTACTCCTTGACAGTGAATCTTA
>Pg-03r170320s1632407:477150-489561_2378
GGGTATCTAAAGATGAGTACTCCTTGACAGTGAATCTTAGAAGGCTTTACCAACTGCAGTTATCAAAGTTTGTGTCCAGT
>Pg-03r170320s1632407:477150-489561_2419
AGGCTTTACCAACTGCAGTTATCAAAGTTTGTGTCCAGTGAAACTCTGTTCTCAGACATGTTTGGTCTTATAAAAAAAAT
>Pg-03r170320s1632407:477150-489561_2460
AACTCTGTTCTCAGACATGTTTGGTCTTATAAAAAAAATTCAGCAAATTGGATGATAAGGTGATCCGTCTTGTTCTTTTG
>Pg-03r170320s1632407:477150-489561_2501
AGCAAATTGGATGATAAGGTGATCCGTCTTGTTCTTTTGAACATGTATCTGCATATTGGTTGGAGTTTAAGATCAATTGA
>Pg-03r170320s1632407:477150-489561_2542
CATGTATCTGCATATTGGTTGGAGTTTAAGATCAATTGATAGCGAAAATCCTTCTGAAGCAGAATGATGACCAAGTTCTT
>Pg-03r170320s1632407:477150-489561_2583
GCGAAAATCCTTCTGAAGCAGAATGATGACCAAGTTCTTGAGAAGGAAGAGGAAGAGGATGGGTTGCTATCACTTATGGA
>Pg-03r170320s1632407:477150-489561_2624
GAAGGAAGAGGAAGAGGATGGGTTGCTATCACTTATGGAAATGGATATCGAAGGCCAAGTTTTGATGTTATGTAGACAAC
>Pg-03r170320s1632407:477150-489561_2665
TGGATATCGAAGGCCAAGTTTTGATGTTATGTAGACAACTTCTTCCTAGTATTAATGTGGCTAGTCATTCAGTATTATCA
>Pg-03r170320s1632407:477150-489561_2706
CTTCCTAGTATTAATGTGGCTAGTCATTCAGTATTATCAAACGATGAGAGGATAGTTTTGGGTGATGAGAAGGTTTTATC
>Pg-03r170320s1632407:477150-489561_2747
CGATGAGAGGATAGTTTTGGGTGATGAGAAGGTTTTATCTTACAATTCGGATCTTTTGCAATTAAGGAAGGCATATAAAA
>Pg-03r170320s1632407:477150-489561_2788
ACAATTCGGATCTTTTGCAATTAAGGAAGGCATATAAAAATGGATCTCTGGACATGAAGATTAAAACAGAGTATCCAAAT
>Pg-03r170320s1632407:477150-489561_2829
GGATCTCTGGACATGAAGATTAAAACAGAGTATCCAAATGCAAGAGAACTTAAATCCCATCTTTCTAGTGGCTCTATTGT
>Pg-03r170320s1632407:477150-489561_2870
AAGAGAACTTAAATCCCATCTTTCTAGTGGCTCTATTGTCAGATCTCTGCTTAATATAAATAGCAGAGGCAGGCTTGCAG
>Pg-03r170320s1632407:477150-489561_2911
GATCTCTGCTTAATATAAATAGCAGAGGCAGGCTTGCAGCAGGAGAAGGTGACAAAGTAACAATCTTTGATGTGAAGCAA
>Pg-03r170320s1632407:477150-489561_2952
GGAGAAGGTGACAAAGTAACAATCTTTGATGTGAAGCAACTTATTTGACAACCAACTGTTGCACCTGTGACATCAGACAA
>Pg-03r170320s1632407:477150-489561_2993
TATTTGACAACCAACTGTTGCACCTGTGACATCAGACAAGACTAATGAATTTCCACTGCAACATGATTAGTTATAGATCA
>Pg-03r170320s1632407:477150-489561_3034
CTAATGAATTTCCACTGCAACATGATTAGTTATAGATCAAGGGCTTTTTCAAGAATACCAACAGGAGGAAACAAAGACAG
>Pg-03r170320s1632407:477150-489561_3075
GGCTTTTTCAAGAATACCAACAGGAGGAAACAAAGACAGCAGCGAGTACATTACAAAGGAGGAATTAGAGCAAGCACTGA
>Pg-03r170320s1632407:477150-489561_3116
GCGAGTACATTACAAAGGAGGAATTAGAGCAAGCACTGATAAACATGAGAAATGTAGTGAAAAACCATGGAATTTGGCAA
>Pg-03r170320s1632407:477150-489561_3157
AACATGAGAAATGTAGTGAAAAACCATGGAATTTGGCAAATCTCAAGAAGCCTATCTCAAGGGCCATTCAATATTTTCTG
>Pg-03r170320s1632407:477150-489561_3198
CTCAAGAAGCCTATCTCAAGGGCCATTCAATATTTTCTGATAACCATTTTTTTTGCCAATGCTGAAGCTATTTTAATTCC
>Pg-03r170320s1632407:477150-489561_3239
AACCATTTTTTTTGCCAATGCTGAAGCTATTTTAATTCCCTACATTAAATTCTAGATAGATTTTGTATTTAAGTTGCAAA
>Pg-03r170320s1632407:477150-489561_3280
ACATTAAATTCTAGATAGATTTTGTATTTAAGTTGCAAAGATTCATTTGATATTTGTTTTGATTGACATAGATTAAATTT
>Pg-03r170320s1632407:477150-489561_3321
TTCATTTGATATTTGTTTTGATTGACATAGATTAAATTTGGGTTTTGTTTCTTCTAATTTAGCATGGCAGTTTTGGTTTG
>Pg-03r170320s1632407:477150-489561_3362
GTTTTGTTTCTTCTAATTTAGCATGGCAGTTTTGGTTTGTTTTGATTTAAATATTTTGTTTTGTTTTAATTAGTAATCAA
>Pg-03r170320s1632407:477150-489561_3403
TTGATTTAAATATTTTGTTTTGTTTTAATTAGTAATCAAATATTTATTTGAATATATTTTTTTTAGTTTTAATTGACTTA
>Pg-03r170320s1632407:477150-489561_3444
ATTTATTTGAATATATTTTTTTTAGTTTTAATTGACTTAAAACATGTCTGTTCTCAAATTAGACCAGCTACAGAATCAGC
>Pg-03r170320s1632407:477150-489561_3485
ACATGTCTGTTCTCAAATTAGACCAGCTACAGAATCAGCTGATTCTGTAGCTAGTCTACAAGAGCAGATTTTTACCATTT
>Pg-03r170320s1632407:477150-489561_3526
ATTCTGTAGCTAGTCTACAAGAGCAGATTTTTACCATTTTTTTTTTAATAAAATATCCATTTAACTTGATTTTCTTTTGT
>Pg-03r170320s1632407:477150-489561_3567
TTTTTAATAAAATATCCATTTAACTTGATTTTCTTTTGTCCATTACAGGTCAATTCGAATTTGCAATTGAATGGGGAGCA
>Pg-03r170320s1632407:477150-489561_3608
ATTACAGGTCAATTCGAATTTGCAATTGAATGGGGAGCAGTTGGAAGATATCTTAAGGATTTCAATTGCATTTTTAGTTA
>Pg-03r170320s1632407:477150-489561_3649
TGGAAGATATCTTAAGGATTTCAATTGCATTTTTAGTTACTTAGTTTAAGGGATTTTGGCATTATTCCCAGATTGTGTGA
>Pg-03r170320s1632407:477150-489561_3690
TAGTTTAAGGGATTTTGGCATTATTCCCAGATTGTGTGAACTTATTTGGTATTATCCACAATGATGCTTTACCTTGTGAG
>Pg-03r170320s1632407:477150-489561_3731
TTATTTGGTATTATCCACAATGATGCTTTACCTTGTGAGAAACCTATTTAAACTTATGATTTTGTAATAATGGATCATCC
>Pg-03r170320s1632407:477150-489561_3772
ACCTATTTAAACTTATGATTTTGTAATAATGGATCATCCTCAGTTGGGGAGAACAAGGATATGTAATGTTGATTCAAACT
>Pg-03r170320s1632407:477150-489561_3813
AGTTGGGGAGAACAAGGATATGTAATGTTGATTCAAACTGGAGCAGAATTGATGCGTTGTTATAGCTTTTGCTTTTCAAT
>Pg-03r170320s1632407:477150-489561_3854
AGCAGAATTGATGCGTTGTTATAGCTTTTGCTTTTCAATATATCGACACTTTGTTCCAAGTTTTGTATATCATTTTGTTT
>Pg-03r170320s1632407:477150-489561_3895
ATCGACACTTTGTTCCAAGTTTTGTATATCATTTTGTTTCTGGTTTAGTATTACTTTGCTATCTAAATCAAATTCAAGTG
>Pg-03r170320s1632407:477150-489561_3936
GGTTTAGTATTACTTTGCTATCTAAATCAAATTCAAGTGATATAATTTCTTATTATTATGCATACCTTGTTACTTCCAAT
>Pg-03r170320s1632407:477150-489561_3977
ATAATTTCTTATTATTATGCATACCTTGTTACTTCCAATTTAATAAAAGACATAACAGTTAAGGATTCAGTTTATGGATG
>Pg-03r170320s1632407:477150-489561_4018
AATAAAAGACATAACAGTTAAGGATTCAGTTTATGGATGATAGCTTTGTCTTCTTTATGAATTGAATTATCATATATAAG
>Pg-03r170320s1632407:477150-489561_4059
AGCTTTGTCTTCTTTATGAATTGAATTATCATATATAAGCTGGCTGCATAATAGGTTTTCCTTTTGCAGAAGTTTGTAAT
>Pg-03r170320s1632407:477150-489561_4100
GGCTGCATAATAGGTTTTCCTTTTGCAGAAGTTTGTAATCATAAATTGTTATGATTTCTTTTATGTCTTGTTTGTCCTGT
>Pg-03r170320s1632407:477150-489561_4141
TAAATTGTTATGATTTCTTTTATGTCTTGTTTGTCCTGTAACTTACTTCAGGAAGCATCATAGTTGATCCTTTGCGAGAA
>Pg-03r170320s1632407:477150-489561_4181
ACTTACTTCAGGAAGCATCATAGTTGATCCTTTGCGAGAAGCTTAAGGGCTAAATGGTGTGAATTTCTTCCTCCAACCAG
>Pg-03r170320s1632407:477150-489561_7776
TCAAATGAACGATGCCTTTATTCTTTGTGCCTTTTCGCACGCTTGTCTTCGCTAAGTCTTCACAATTGTAAGCATGAAAA
>Pg-03r170320s1632407:477150-489561_7817
CTTGTCTTCGCTAAGTCTTCACAATTGTAAGCATGAAAATTTCTCCTTTCGAGGTCACATTTCGATCACTACCTAAACTG
>Pg-03r170320s1632407:477150-489561_7858
TCTCCTTTCGAGGTCACATTTCGATCACTACCTAAACTGCCAATACCTTTGTGTCATTATGCATATTGCACTTATCTTCT
>Pg-03r170320s1632407:477150-489561_7899
AATACCTTTGTGTCATTATGCATATTGCACTTATCTTCTTGTTGATTTTTACATGATCGGCAATATCCTTTGTTTGGTTT
>Pg-03r170320s1632407:477150-489561_7940
TTGATTTTTACATGATCGGCAATATCCTTTGTTTGGTTTTCATACTTCGATGGACTATATAACTCAGTTTTATTGAAGAC
>Pg-03r170320s1632407:477150-489561_7981
ATACTTCGATGGACTATATAACTCAGTTTTATTGAAGACATTTAGCCTTCGGACTTGCATCTTATGACTTGCCTAAAACA
>Pg-03r170320s1632407:477150-489561_8022
TTAGCCTTCGGACTTGCATCTTATGACTTGCCTAAAACATTGATTCATTGAATTGCGTCAAGGTCATGATTTGTCTTTTG
>Pg-03r170320s1632407:477150-489561_8063
GATTCATTGAATTGCGTCAAGGTCATGATTTGTCTTTTGTGATCCTTATTGTTGATCCTTATCATAGCTCTTGGCATATC
>Pg-03r170320s1632407:477150-489561_8104
ATCCTTATTGTTGATCCTTATCATAGCTCTTGGCATATCAATTGTATGTAATATCGATTTGACACCTTAGTTAAACGTTT
>Pg-03r170320s1632407:477150-489561_8145
TTGTATGTAATATCGATTTGACACCTTAGTTAAACGTTTGATTAATGCACTGGCGAGAACATGATTGTAGGTTTTGAATT
>Pg-03r170320s1632407:477150-489561_8186
TTAATGCACTGGCGAGAACATGATTGTAGGTTTTGAATTGCATGTCGGTGTTTGAATGATATGGTATAACACTCGCACAC
>Pg-03r170320s1632407:477150-489561_8227
ATGTCGGTGTTTGAATGATATGGTATAACACTCGCACACATTGGTATACTCATTTGACATTCTTAGATCGATTGTGTGAA
>Pg-03r170320s1632407:477150-489561_8268
TGGTATACTCATTTGACATTCTTAGATCGATTGTGTGAATGGATTTCGTTGAATTTGCAATGCATTAATTTTGATTGGCT
>Pg-03r170320s1632407:477150-489561_8309
GATTTCGTTGAATTTGCAATGCATTAATTTTGATTGGCTTTTTATTTGGCCTACTCAAACTTTGGTTCATAAGATACATG
>Pg-03r170320s1632407:477150-489561_8350
TTATTTGGCCTACTCAAACTTTGGTTCATAAGATACATGGATATTCATGCATATATTTTAATGACTATGGCTACTATTGT
>Pg-03r170320s1632407:477150-489561_8391
TATTCATGCATATATTTTAATGACTATGGCTACTATTGTAACTATTGGTATGTTGATTACATATATCAATACTTTGGGTA
>Pg-03r170320s1632407:477150-489561_8432
CTATTGGTATGTTGATTACATATATCAATACTTTGGGTAAGCTATGGACATCGGTGATTACATTGGCGCATAATTGAGTT
>Pg-03r170320s1632407:477150-489561_8473
CTATGGACATCGGTGATTACATTGGCGCATAATTGAGTTTGATTCGACTGTTGGTAGATTAAAAACTTTGATATAACGTT
>Pg-03r170320s1632407:477150-489561_8514
ATTCGACTGTTGGTAGATTAAAAACTTTGATATAACGTTCATTGTGCATGCACTTACTGTTGTTCATTGGTCAAACCAAT
>Pg-03r170320s1632407:477150-489561_8555
TTGTGCATGCACTTACTGTTGTTCATTGGTCAAACCAATTGATGTAATTGATGAGCTGTGTTACAGGGGATGTTACAGCT
>Pg-03r170320s1632407:477150-489561_8596
ATGTAATTGATGAGCTGTGTTACAGGGGATGTTACAGCTGTAAACACCGGCCTCCTTACCAGGATTTTAGCTATTCCTCA
>Pg-03r170320s1632407:477150-489561_8637
AAACACCGGCCTCCTTACCAGGATTTTAGCTATTCCTCACTTGCCACGCTCATGCTCGCTAATGTGATGGTTTCCTTAGA
>Pg-03r170320s1632407:477150-489561_8678
TGCCACGCTCATGCTCGCTAATGTGATGGTTTCCTTAGATTCGCAAATCATACAGAGGTTAACTTTGGTCTTTTTGTTAT
>Pg-03r170320s1632407:477150-489561_8719
CGCAAATCATACAGAGGTTAACTTTGGTCTTTTTGTTATATGGTTTAACATTTTCAGAGCTAGATTTGATGCATGAAGAG
>Pg-03r170320s1632407:477150-489561_8760
GGTTTAACATTTTCAGAGCTAGATTTGATGCATGAAGAGGAAGAAATTAAGATCTGGATACCTCTACGACCTTTGAAAGT
>Pg-03r170320s1632407:477150-489561_8801
AGAAATTAAGATCTGGATACCTCTACGACCTTTGAAAGTTTTTGGCATTTCTAGGGTTTCCTATCGATACTTTTAATGTT
>Pg-03r170320s1632407:477150-489561_8842
TTGGCATTTCTAGGGTTTCCTATCGATACTTTTAATGTTGTTTGGAGGACTGTGCAAGTTTAGAGACTGGATTTGAAAAC
>Pg-03r170320s1632407:477150-489561_8883
TTGGAGGACTGTGCAAGTTTAGAGACTGGATTTGAAAACTTCATGTAATAAGTCAGCCTGGATATCAACTCAAAAAAGAT
>Pg-03r170320s1632407:477150-489561_8924
CATGTAATAAGTCAGCCTGGATATCAACTCAAAAAAGATTTTCAATCGGATTGAGAGGTCATGGTTTCCCTGGATGACCT
>Pg-03r170320s1632407:477150-489561_8965
TCAATCGGATTGAGAGGTCATGGTTTCCCTGGATGACCTTGAAGGCATAGACAGATCGAATTCTCCTGTGCAAACCGTGT
>Pg-03r170320s1632407:477150-489561_9006
AAGGCATAGACAGATCGAATTCTCCTGTGCAAACCGTGTATACTTTTCTATCTGGGTGAGAAAAATACAGTGGGAATGCA
>Pg-03r170320s1632407:477150-489561_9047
ACTTTTCTATCTGGGTGAGAAAAATACAGTGGGAATGCAATGATTATGCAATTATCCTCGACCTCCAACCATGAATCGAA
>Pg-03r170320s1632407:477150-489561_9088
GATTATGCAATTATCCTCGACCTCCAACCATGAATCGAACAACACGCAGATCGCGCCAGGTTTTCAGATTTGGGGGTTGA
>Pg-03r170320s1632407:477150-489561_9129
ACACGCAGATCGCGCCAGGTTTTCAGATTTGGGGGTTGATCGTATAGATGTTGCTGAGGGTTCCCTCAAGTCACGGTTGA
>Pg-03r170320s1632407:477150-489561_9170
GTATAGATGTTGCTGAGGGTTCCCTCAAGTCACGGTTGAAATGAGGCATTGTCAATGATTTTGTGGCCTCAAGAAATAAA
>Pg-03r170320s1632407:477150-489561_9211
TGAGGCATTGTCAATGATTTTGTGGCCTCAAGAAATAAAACACAATTCAACTACATGCATGATAATGCAGAGAATAAGAG
>Pg-03r170320s1632407:477150-489561_9252
ACAATTCAACTACATGCATGATAATGCAGAGAATAAGAGCTTAAAGCGTATTGGCACAGATTACATTGACTCGCTGCAAA
>Pg-03r170320s1632407:477150-489561_9293
TAAAGCGTATTGGCACAGATTACATTGACTCGCTGCAAATCCATTGGACTGATCGTTATGTGCCTCTATGATAAAATGGT
>Pg-03r170320s1632407:477150-489561_9334
CATTGGACTGATCGTTATGTGCCTCTATGATAAAATGGTGGAGGAGGGTGTTTAGCCTATGGAGGCCACTTATGGTATGC
>Pg-03r170320s1632407:477150-489561_9375
AGGAGGGTGTTTAGCCTATGGAGGCCACTTATGGTATGCTCATGATCCTTTATCAAAAGGCAGGTAATCTTCATGAAGCT
>Pg-03r170320s1632407:477150-489561_9416
ATGATCCTTTATCAAAAGGCAGGTAATCTTCATGAAGCTGAATTTACTTTTGATCACATGAGGAGCAGTGGTATACCTTG
>Pg-03r170320s1632407:477150-489561_9457
ATTTACTTTTGATCACATGAGGAGCAGTGGTATACCTTGCTGTGGATCTTATTCTGCAATGATTACTATTTATAGCCGTT
>Pg-03r170320s1632407:477150-489561_9498
GTGGATCTTATTCTGCAATGATTACTATTTATAGCCGTTTAAATTTGTATGAAAAAGAAGAAGTTGTCATTGATTTGGTG
>Pg-03r170320s1632407:477150-489561_9539
AATTTGTATGAAAAAGAAGAAGTTGTCATTGATTTGGTGAATGAGAAGCATGTGTCTCCTAATCAGGAAAATTGGCTTGT
>Pg-03r170320s1632407:477150-489561_9580
TGAGAAGCATGTGTCTCCTAATCAGGAAAATTGGCTTGTTCAACTCAACACCTATAGCCAGCAGGGAAAGTTACTGGCAG
>Pg-03r170320s1632407:477150-489561_9621
AACTCAACACCTATAGCCAGCAGGGAAAGTTACTGGCAGCTGAAAAGGTGATGCATCTGATGGAGTCAGGACTGCCTCCC
>Pg-03r170320s1632407:477150-489561_9662
GAAAAGGTGATGCATCTGATGGAGTCAGGACTGCCTCCCAACATCATTGCTTTTAACAGTTTGATCACAGGATACGGGAA
>Pg-03r170320s1632407:477150-489561_9703
CATCATTGCTTTTAACAGTTTGATCACAGGATACGGGAAGGTGGGCTTGTTGAAACATGCTATGAGTTTATTACAAAACC
>Pg-03r170320s1632407:477150-489561_9744
TGGGCTTGTTGAAACATGCTATGAGTTTATTACAAAACCTCCAAAATGTAGGATTGAAGCCAGACGAAGCAACATACAGG
>Pg-03r170320s1632407:477150-489561_9785
CAAAATGTAGGATTGAAGCCAGACGAAGCAACATACAGGTCTATGATAGAAGGCTATGGAAAAGCTGGCAGATTGAAGGA
>Pg-03r170320s1632407:477150-489561_9826
TATGATAGAAGGCTATGGAAAAGCTGGCAGATTGAAGGAAGCATTATGGTACTACAATGAAATGAAGACTAATGGATTTC
>Pg-03r170320s1632407:477150-489561_9867
CATTATGGTACTACAATGAAATGAAGACTAATGGATTTCATCTCAGCTCTCTAAATTTAAAAACTATTATCAATTTTCTT
>Pg-03r170320s1632407:477150-489561_9908
CTCAGCTCTCTAAATTTAAAAACTATTATCAATTTTCTTGCAAAATTCAATGATGAGGATGGAGTTGTGCAGATTTTGTC
>Pg-03r170320s1632407:477150-489561_9949
AAAATTCAATGATGAGGATGGAGTTGTGCAGATTTTGTCAGATATGATAGGTATGGGCTATGAATATGCCTCAATAATTC
>Pg-03r170320s1632407:477150-489561_9990
ATATGATAGGTATGGGCTATGAATATGCCTCAATAATTCAGATCCTTGTCCAGGCTTATGAAAGGGCTGATAGGTTCAAC
>Pg-03r170320s1632407:477150-489561_10031
ATCCTTGTCCAGGCTTATGAAAGGGCTGATAGGTTCAACAAAGTTCCGTCAATTCTGAAAGCATCTCTTCATGAAAGAGG
>Pg-03r170320s1632407:477150-489561_10072
AGTTCCGTCAATTCTGAAAGCATCTCTTCATGAAAGAGGGAAACTTGATGAGACAGCCTCTGCAATCCTGGTCCTGGCAT
>Pg-03r170320s1632407:477150-489561_10113
AACTTGATGAGACAGCCTCTGCAATCCTGGTCCTGGCATATGCACGGAATGACATTTTAGCTGAGGCGTTGGAGTTTCTT
>Pg-03r170320s1632407:477150-489561_10154
GCACGGAATGACATTTTAGCTGAGGCGTTGGAGTTTCTTCAAGAAATACCTGGGGTAGATACTACCTTTCATGAGAGTTT
>Pg-03r170320s1632407:477150-489561_10195
AGAAATACCTGGGGTAGATACTACCTTTCATGAGAGTTTGTATCATGTTTTGATATGTTCCTTCAAAGAGGCAGGAAATT
>Pg-03r170320s1632407:477150-489561_10236
ATCATGTTTTGATATGTTCCTTCAAAGAGGCAGGAAATTGCGAGGGTGCAACACAAATTTTCTCAAAAATGGTCAAGGGT
>Pg-03r170320s1632407:477150-489561_10277
GAGGGTGCAACACAAATTTTCTCAAAAATGGTCAAGGGTTTTGTTGATTCCAACTTGCAGATCACTTGCACCATGATAGA
>Pg-03r170320s1632407:477150-489561_10318
TGTTGATTCCAACTTGCAGATCACTTGCACCATGATAGATGTTTACAGTACAATGGGATTATTTGCAAAAGCACAGGATC
>Pg-03r170320s1632407:477150-489561_10359
TTTACAGTACAATGGGATTATTTGCAAAAGCACAGGATCTGTATTTGCAGTTAATAGTGTTAAAGTAATAAGTGAGGTTG
>Pg-03r170320s1632407:477150-489561_10400
TATTTGCAGTTAATAGTGTTAAAGTAATAAGTGAGGTTGTAGATGTGAAATTGGGTAATATGTTTGAGGTTTCAGAAACA
>Pg-03r170320s1632407:477150-489561_10441
GATGTGAAATTGGGTAATATGTTTGAGGTTTCAGAAACATCAATATCTCTCCCATACATTCAACCTAATGTTGAAGCAGA
>Pg-03r170320s1632407:477150-489561_10482
AATATCTCTCCCATACATTCAACCTAATGTTGAAGCAGATCCATGTTTCAGAGATATTACATTGCAAAACATTGAATCAA
>Pg-03r170320s1632407:477150-489561_10523
CATGTTTCAGAGATATTACATTGCAAAACATTGAATCAAAAAAAATAATGAAAAAGTAAGCCTCAAGAAATATTCTCTTG
>Pg-03r170320s1632407:477150-489561_10564
AAAATAATGAAAAAGTAAGCCTCAAGAAATATTCTCTTGAAAATATACATAGAAGCAGTGCTAGTGAAAGCCAGGCAGAC
>Pg-03r170320s1632407:477150-489561_10605
AATATACATAGAAGCAGTGCTAGTGAAAGCCAGGCAGACTTGCAAGATTCTGCCCATAATAAGTTGAAGGAATTGGAAGA
>Pg-03r170320s1632407:477150-489561_10646
GCAAGATTCTGCCCATAATAAGTTGAAGGAATTGGAAGATGAGCTTGTTCTGAAGCTCAGATCTACCATAAAACAAGCAG
>Pg-03r170320s1632407:477150-489561_10687
AGCTTGTTCTGAAGCTCAGATCTACCATAAAACAAGCAGGGGTATCTAAAGATGAGTACTCCTTGACAGTGAATCTTAGA
>Pg-03r170320s1632407:477150-489561_10728
GTATCTAAAGATGAGTACTCCTTGACAGTGAATCTTAGAAGGCTTTACCAACTGCAGTTATCAAAGTTTGTGTCCAGTGA
>Pg-03r170320s1632407:477150-489561_10769
GCTTTACCAACTGCAGTTATCAAAGTTTGTGTCCAGTGAAACTCTGTTCTCAAACATGTTTGGTCTTATAAAAAAAAATC
>Pg-03r170320s1632407:477150-489561_10810
CTCTGTTCTCAAACATGTTTGGTCTTATAAAAAAAAATCAGCAAATTGGATGATAAGGTGATCCGTCTTATTCTTTTGAA
>Pg-03r170320s1632407:477150-489561_10851
CAAATTGGATGATAAGGTGATCCGTCTTATTCTTTTGAACATGTATCTGCATATTGCTCGGAGTTTAAGATCAATTGATA
>Pg-03r170320s1632407:477150-489561_10892
TGTATCTGCATATTGCTCGGAGTTTAAGATCAATTGATAGAGAAAATCCTTCTGAAGCAGAATGATGACCAAGTTCTTGA
>Pg-03r170320s1632407:477150-489561_10933
GAAAATCCTTCTGAAGCAGAATGATGACCAAGTTCTTGAGAAGGAAGAGGAAGAGGATGGGTTTCTATCACTTATGGAAA
>Pg-03r170320s1632407:477150-489561_10974
AGGAAGAGGAAGAGGATGGGTTTCTATCACTTATGGAAATGGATATCGAAGGCCAAGTTTTGATGTTATGTAGACAACTT
>Pg-03r170320s1632407:477150-489561_11015
GATATCGAAGGCCAAGTTTTGATGTTATGTAGACAACTTCTTCCTAGTATTAATGTGGCTAGTCATTCAGTACTATCAAA
>Pg-03r170320s1632407:477150-489561_11056
TCCTAGTATTAATGTGGCTAGTCATTCAGTACTATCAAACGATGAGAGGATAGTTTTGGGTGATGACAAGGTTTTATCTT
>Pg-03r170320s1632407:477150-489561_11097
ATGAGAGGATAGTTTTGGGTGATGACAAGGTTTTATCTTACAATTCGGATCTTTTGCAATTAAGGAAGGCATATAAAAAT
>Pg-03r170320s1632407:477150-489561_11138
AATTCGGATCTTTTGCAATTAAGGAAGGCATATAAAAATGGATCTCTGGACATGAAGATTAAAACCGAGTATCCAAACGC
>Pg-03r170320s1632407:477150-489561_11179
ATCTCTGGACATGAAGATTAAAACCGAGTATCCAAACGCAAGAGAACTTAAATCCCATCTTTCTAGTGGCTCTATTGTCA
>Pg-03r170320s1632407:477150-489561_11220
GAGAACTTAAATCCCATCTTTCTAGTGGCTCTATTGTCAGATCTCTGCTTAATATAAATAGCAGAGGCAGGCTTGCAGCA
>Pg-03r170320s1632407:477150-489561_11261
TCTCTGCTTAATATAAATAGCAGAGGCAGGCTTGCAGCAGGAGAAGGTGACAAAGTAACAATCTTTGATGTGAAGCAACT
>Pg-03r170320s1632407:477150-489561_11302
AGAAGGTGACAAAGTAACAATCTTTGATGTGAAGCAACTTATTAGACGACCAACTGTTGCACCTGTGACAATAGACAAGA
>Pg-03r170320s1632407:477150-489561_11343
TTAGACGACCAACTGTTGCACCTGTGACAATAGACAAGACTAATGAATTTCCATTGCAACATGATTAGTTATAGATCAAG
>Pg-03r170320s1632407:477150-489561_11384
AATGAATTTCCATTGCAACATGATTAGTTATAGATCAAGGGCTTTTTCAAGAATACCAACAGGAGGAAACAAAGATAGCA
>Pg-03r170320s1632407:477150-489561_11425
CTTTTTCAAGAATACCAACAGGAGGAAACAAAGATAGCAGCGGGTACATTACAAAGCAGGAATTAGAGAAAGCACTGATA
>Pg-03r170320s1632407:477150-489561_11466
GGGTACATTACAAAGCAGGAATTAGAGAAAGCACTGATAAACATGAGAAATGCAGTGAAAAACCATGGAATTTGGCAAAT
>Pg-03r170320s1632407:477150-489561_11507
CATGAGAAATGCAGTGAAAAACCATGGAATTTGGCAAATCTCAAGAAGCCTATCTCAAGGGCCATTCAATATTTTCTGAT
>Pg-03r170320s1632407:477150-489561_11548
CAAGAAGCCTATCTCAAGGGCCATTCAATATTTTCTGATAACCATTTTTTTTGCCAATGCTGAAGCTGTTTTAATTCCCT
>Pg-03r170320s1632407:477150-489561_11589
CCATTTTTTTTGCCAATGCTGAAGCTGTTTTAATTCCCTACATTAAATTCTAGATAGATTTTGTATTGAAGTTGCAAAGA
>Pg-03r170320s1632407:477150-489561_11630
ATTAAATTCTAGATAGATTTTGTATTGAAGTTGCAAAGATTCATTTGATATTTGTTTTGATTGACATAGATTAAATTTGG
>Pg-03r170320s1632407:477150-489561_11671
CATTTGATATTTGTTTTGATTGACATAGATTAAATTTGGGTTTTGTTTCTTCTAATTTAGCATGACAGTTTTGGTTTGTT
>Pg-03r170320s1632407:477150-489561_11712
TTTGTTTCTTCTAATTTAGCATGACAGTTTTGGTTTGTTTTGATTTAAATATTTTGTTTTGTTTTAATTAGTAATCAAAT
>Pg-03r170320s1632407:477150-489561_11753
GATTTAAATATTTTGTTTTGTTTTAATTAGTAATCAAATATTTATTTGAATATATTTCTGTTAGTTTTAATTGACTTAAA
>Pg-03r170320s1632407:477150-489561_11794
TTATTTGAATATATTTCTGTTAGTTTTAATTGACTTAAAATAGGTCTGTTCTCAAATTAGACCAGCTACAGAATCAGTTG
>Pg-03r170320s1632407:477150-489561_11835
AGGTCTGTTCTCAAATTAGACCAGCTACAGAATCAGTTGATTCTGTAGCTAGTCTACAGGAGCAGATTTTTACCATTTTT
>Pg-03r170320s1632407:477150-489561_11876
TCTGTAGCTAGTCTACAGGAGCAGATTTTTACCATTTTTTTTTTAATAAAATATCCATTTAACTTGATTTGCTTTTGTCC
>Pg-03r170320s1632407:477150-489561_11917
TTTAATAAAATATCCATTTAACTTGATTTGCTTTTGTCCATTACAGGTCAATTCGAATTTGCAATTGAATGAGGAGCAGT
>Pg-03r170320s1632407:477150-489561_11958
TACAGGTCAATTCGAATTTGCAATTGAATGAGGAGCAGTTGGAAGATATCTTAAGGATTTCAGTTGCATTTTTAGTTACT
>Pg-03r170320s1632407:477150-489561_11999
GAAGATATCTTAAGGATTTCAGTTGCATTTTTAGTTACTTAGTTTAAGGGATTTTGGGATTATTCCCAGATTGTGTGAAC
>Pg-03r170320s1632407:477150-489561_12040
GTTTAAGGGATTTTGGGATTATTCCCAGATTGTGTGAACTTATTTGGTATTATCCACAAGGATGCTTTACCTTGTGAGAA
>Pg-03r170320s1632407:477150-489561_12081
ATTTGGTATTATCCACAAGGATGCTTTACCTTGTGAGAAACCTATTTAAACTTATGATTTTGTAATAATGGATCATCCTC
>Pg-03r170320s1632407:477150-489561_12122
CTATTTAAACTTATGATTTTGTAATAATGGATCATCCTCAGTTAGGGAGAACAAGGATATGTAATGCTGATTCAAACTGG
>Pg-03r170320s1632407:477150-489561_12163
TTAGGGAGAACAAGGATATGTAATGCTGATTCAAACTGGAGAAAAATTGATGCGTTGTTATAGCTTTTGCTTTTCAATAT
>Pg-03r170320s1632407:477150-489561_12204
AAAAATTGATGCGTTGTTATAGCTTTTGCTTTTCAATATATCGACACTTTGTTCCAAGTTTTGTATATCATTTTGTTTCT
>Pg-03r170320s1632407:477150-489561_12245
CGACACTTTGTTCCAAGTTTTGTATATCATTTTGTTTCTGGTTTAGTATTACTTTGCTATCTAAATCAAATTCAAGTGAT
>Pg-03r170320s1632407:477150-489561_12286
TTTAGTATTACTTTGCTATCTAAATCAAATTCAAGTGATATAATTTCTTATTATTATGCATACCTTTTTACTTCCAATTC
>Pg-03r170320s1632407:477150-489561_12327
AATTTCTTATTATTATGCATACCTTTTTACTTCCAATTCAATAAAAGACATAACAGTTAAGGATTCAGTTTATGAATGAT
>Pg-03r170320s1632407:477150-489561_12331
TCTTATTATTATGCATACCTTTTTACTTCCAATTCAATAAAAGACATAACAGTTAAGGATTCAGTTTATGAATGATAGCT
>Pg-03r170320s1635785:145747-150718_0
AGGCAAGGCTCTCTCATTTGAATCACACTTTAGAATATTGAATATCTATATATGTCTAAGGTAACCAAGGATATCTAAAC
>Pg-03r170320s1635785:145747-150718_42
TATCTATATATGTCTAAGGTAACCAAGGATATCTAAACCAGAATTCTGAGTGAAGTTGAATAAAAGAAGGCTGAAATGCA
>Pg-03r170320s1635785:145747-150718_84
ATTCTGAGTGAAGTTGAATAAAAGAAGGCTGAAATGCAAGGAAGGATAAATTCTTTTGATGGTGCTTTCTAAGGTATGTT
>Pg-03r170320s1635785:145747-150718_126
AGGATAAATTCTTTTGATGGTGCTTTCTAAGGTATGTTATTTTTCAGGTCATCTCACCATTTTCACTATAACTTTTTTTC
>Pg-03r170320s1635785:145747-150718_168
TTCAGGTCATCTCACCATTTTCACTATAACTTTTTTTCTATAATGATTCAGACTGTGAGATTTCTATGAAAGTGAGACAA
>Pg-03r170320s1635785:145747-150718_210
ATGATTCAGACTGTGAGATTTCTATGAAAGTGAGACAACATATCCAAGTATCTGTGAAACAAAATTCAGCTTGTGGGTCA
>Pg-03r170320s1635785:145747-150718_252
TCCAAGTATCTGTGAAACAAAATTCAGCTTGTGGGTCATTTTATTTTTGGAGTTACACTCTGTGGAAAATAGGGTTTGTG
>Pg-03r170320s1635785:145747-150718_294
ATTTTTGGAGTTACACTCTGTGGAAAATAGGGTTTGTGGTTAGTCCTGAAACTAGTCAAAATCAGGTGTTTCAGGTAAAA
>Pg-03r170320s1635785:145747-150718_336
GTCCTGAAACTAGTCAAAATCAGGTGTTTCAGGTAAAAATGTCAACGCCTTCATAACAAATCCAAATTTAGTGAGACCAA
>Pg-03r170320s1635785:145747-150718_378
CAACGCCTTCATAACAAATCCAAATTTAGTGAGACCAAATTTTTTGGTTAGGGTACAGTATGTATTATTCTATGTAATAT
>Pg-03r170320s1635785:145747-150718_420
TTTGGTTAGGGTACAGTATGTATTATTCTATGTAATATTTTAAGATCATTTCATCAAATATTTTGTGTGGGGCACACTCT
>Pg-03r170320s1635785:145747-150718_462
AGATCATTTCATCAAATATTTTGTGTGGGGCACACTCTACAAGGTCACTCTCTAGAATAAGCCAGAATTCAACAAGGTAT
>Pg-03r170320s1635785:145747-150718_504
GGTCACTCTCTAGAATAAGCCAGAATTCAACAAGGTATGTCATTTTTGTTATAACTCATTTTCTGAGAGGTTCCAAGTAG
>Pg-03r170320s1635785:145747-150718_546
TTTTTGTTATAACTCATTTTCTGAGAGGTTCCAAGTAGTGACACTTGGAGGAATTGCATAAAACACACTGAATAAAATTG
>Pg-03r170320s1635785:145747-150718_588
ACTTGGAGGAATTGCATAAAACACACTGAATAAAATTGTGCATCAATTTCAGATCTTTATACATTACAGGTTCAAAGTTA
>Pg-03r170320s1635785:145747-150718_630
TCAATTTCAGATCTTTATACATTACAGGTTCAAAGTTATGATTACTTCAAGTTAGGGTTGTTGACTAATCCAAAACTAGG
>Pg-03r170320s1635785:145747-150718_664
GTTATGATTACTTCAAGTTAGGGTTGTTGACTAATCCAAAACTAGGCATGTGAGACTAAAGAAAAGTTTGATGAAAATGT
>Pg-03r170320s1635785:145747-150718_745
AAAAGAGACAAATCTAGTGTGAGGCAGAATAAATTGCATAAATGAAGTGGCCAACAGATCATTCAACAGAAAACAGATGT
>Pg-03r170320s1635785:145747-150718_786
ATGAAGTGGCCAACAGATCATTCAACAGAAAACAGATGTCGTTGTTTAGACAAGGAATTTGCATTACTCTTCTGCTTGTA
>Pg-03r170320s1635785:145747-150718_827
TTGTTTAGACAAGGAATTTGCATTACTCTTCTGCTTGTATATGTACAGAATTTATACAACTTGTTCCATGTCTGGGTAAT
>Pg-03r170320s1635785:145747-150718_868
TGTACAGAATTTATACAACTTGTTCCATGTCTGGGTAATGTTTGTTCTGGTTTTAAATAAACTGTGTGTGCTTGTTATGG
>Pg-03r170320s1635785:145747-150718_909
TTGTTCTGGTTTTAAATAAACTGTGTGTGCTTGTTATGGTTTAAAATACAAAGCATGACAACAATAGAACAAGAAGGATG
>Pg-03r170320s1635785:145747-150718_950
TAAAATACAAAGCATGACAACAATAGAACAAGAAGGATGTGATTGCCAATTAAAGGATCAGTTTAAAGGAATCTGATACT
>Pg-03r170320s1635785:145747-150718_991
ATTGCCAATTAAAGGATCAGTTTAAAGGAATCTGATACTTCATAGAAGTTATCCTTTACTTTTGGCCACAATACTTCAGG
>Pg-03r170320s1635785:145747-150718_1032
ATAGAAGTTATCCTTTACTTTTGGCCACAATACTTCAGGACATTGTGCATTAAGTGTGAACAGCCGTCCAGCACATGCAG
>Pg-03r170320s1635785:145747-150718_1073
ATTGTGCATTAAGTGTGAACAGCCGTCCAGCACATGCAGTATATACAGCTACATTGTGCCGCAAAAAAGACGGACCTCGG
>Pg-03r170320s1635785:145747-150718_1114
TATACAGCTACATTGTGCCGCAAAAAAGACGGACCTCGGACGGTATATTCTAGATTATAATATGTAATTTTCTGATTATT
>Pg-03r170320s1635785:145747-150718_1155
GGTATATTCTAGATTATAATATGTAATTTTCTGATTATTCAGATAGGCTTCCCGTTTCTTTGCATCTAAGAGCATTGCAG
>Pg-03r170320s1635785:145747-150718_1196
GATAGGCTTCCCGTTTCTTTGCATCTAAGAGCATTGCAGTGATGTTTGGGCTTCTTGAAACAATAAAATTACTAAGAATA
>Pg-03r170320s1635785:145747-150718_1237
ATGTTTGGGCTTCTTGAAACAATAAAATTACTAAGAATAAACTCTCCTGCTTGCTTGGGCTCTCCTAACTTTTCAATGCT
>Pg-03r170320s1635785:145747-150718_1278
CTCTCCTGCTTGCTTGGGCTCTCCTAACTTTTCAATGCTGTAAAAATGAACACCATCAGCATTAACTCATTCAAGTATCT
>Pg-03r170320s1635785:145747-150718_1319
AAAAATGAACACCATCAGCATTAACTCATTCAAGTATCTTTCATTGATTTGCAGAAGTCGTGTTCTATAATCTTCAGCAT
>Pg-03r170320s1635785:145747-150718_1360
CATTGATTTGCAGAAGTCGTGTTCTATAATCTTCAGCATTGCACTAATGAAATGGATTTTCTTGATCTAAATATTAATCA
>Pg-03r170320s1635785:145747-150718_1401
CACTAATGAAATGGATTTTCTTGATCTAAATATTAATCAAGTGAAAGTTTATGCAAAATGAAAGAGAAGGATCATATGAT
>Pg-03r170320s1635785:145747-150718_1442
TGAAAGTTTATGCAAAATGAAAGAGAAGGATCATATGATCTTACAGAAAGTTAGTAGGAACTGGAGCTACGATAACACTA
>Pg-03r170320s1635785:145747-150718_1483
TACAGAAAGTTAGTAGGAACTGGAGCTACGATAACACTAACATTGAGCTCTCCATTTGAACCAGGAGGGCCAAAAGCAAC
>Pg-03r170320s1635785:145747-150718_1524
ATTGAGCTCTCCATTTGAACCAGGAGGGCCAAAAGCAACAATTGGCTCCCTCGCAGTTTGTTGTTGATGTACTCTATCCT
>Pg-03r170320s1635785:145747-150718_1565
TTGGCTCCCTCGCAGTTTGTTGTTGATGTACTCTATCCTGGAGTGGTGGAAGGCCAAGTGGTCTTTCTTTTTCTGCTCTT
>Pg-03r170320s1635785:145747-150718_1606
AGTGGTGGAAGGCCAAGTGGTCTTTCTTTTTCTGCTCTTTCAACAGCTCTATACAACAATGTTTGATCTCCCACCCAAGA
>Pg-03r170320s1635785:145747-150718_1647
AACAGCTCTATACAACAATGTTTGATCTCCCACCCAAGAAGAAGGATAAACAAATTCTGCAAAAGTATTAAGAATTAATT
>Pg-03r170320s1635785:145747-150718_1688
AAGGATAAACAAATTCTGCAAAAGTATTAAGAATTAATTTATGTGAAAGCATTTTGCAATTAAGATATCAGAGAAGCAAG
>Pg-03r170320s1635785:145747-150718_1729
TGTGAAAGCATTTTGCAATTAAGATATCAGAGAAGCAAGCAAGAATCCTTGAAATATAGACATAGTAAGTACCCTGCAGC
>Pg-03r170320s1635785:145747-150718_1770
AGAATCCTTGAAATATAGACATAGTAAGTACCCTGCAGCTATCATTAAAATGTTCTCTCACTAAGAAACAAAAATATGAA
>Pg-03r170320s1635785:145747-150718_1811
TCATTAAAATGTTCTCTCACTAAGAAACAAAAATATGAATTATACTTTCACACTCGAATTTCAATTCCAAGAAATCTCAG
>Pg-03r170320s1635785:145747-150718_1852
ATACTTTCACACTCGAATTTCAATTCCAAGAAATCTCAGCTCAAGTGAGACTTTCGCAAGTAAAAGAATCAACTGGTGAC
>Pg-03r170320s1635785:145747-150718_1893
CAAGTGAGACTTTCGCAAGTAAAAGAATCAACTGGTGACAACTTTGTCATAGTTATTATTTCTTTTGAATGCTTTTTATG
>Pg-03r170320s1635785:145747-150718_1934
CTTTGTCATAGTTATTATTTCTTTTGAATGCTTTTTATGTTCCATTCCATAAGGGCGGAGTGTAATCTTTTACTTCTAAC
>Pg-03r170320s1635785:145747-150718_1975
CCATTCCATAAGGGCGGAGTGTAATCTTTTACTTCTAACCAACAGAAAAGTAATCTAAAATGACATAGTTTCATACGTGA
>Pg-03r170320s1635785:145747-150718_2016
ACAGAAAAGTAATCTAAAATGACATAGTTTCATACGTGATCCCTCACATCTCTTCCAGCACGTTTCAACCATTAGTAAAG
>Pg-03r170320s1635785:145747-150718_2057
CCTCACATCTCTTCCAGCACGTTTCAACCATTAGTAAAGCTCGCAGAAAGACAATCCAATTTTATTCATATATTTTATGT
>Pg-03r170320s1635785:145747-150718_2098
CGCAGAAAGACAATCCAATTTTATTCATATATTTTATGTATATATTTTCTTATAGCTAAACAATATCAAAAGCCAGTATC
>Pg-03r170320s1635785:145747-150718_2139
ATATTTTCTTATAGCTAAACAATATCAAAAGCCAGTATCAGGCATCTAAAAAGCACAACAAACAGAGACGTGGAATGATG
>Pg-03r170320s1635785:145747-150718_2180
GCATCTAAAAAGCACAACAAACAGAGACGTGGAATGATGGGAGCTGTAAATATTGAATAGATTTAGAAGGCAACTCCCAC
>Pg-03r170320s1635785:145747-150718_2221
AGCTGTAAATATTGAATAGATTTAGAAGGCAACTCCCACAGCACTAGCATGAAAGGCAAGCACTTTGAGAAACATGATAG
>Pg-03r170320s1635785:145747-150718_2262
CACTAGCATGAAAGGCAAGCACTTTGAGAAACATGATAGGATGCCCTATGCAAGCAAGGCTTGCAAGTATTGCTTGACAG
>Pg-03r170320s1635785:145747-150718_2303
TGCCCTATGCAAGCAAGGCTTGCAAGTATTGCTTGACAGTAACAAGGATACCTATTTCTTAAATAAGTAGAATGAAATAA
>Pg-03r170320s1635785:145747-150718_2344
ACAAGGATACCTATTTCTTAAATAAGTAGAATGAAATAATGAATACAGCACAGTAGATATTGGGAGATCCTAGCCCGGTG
>Pg-03r170320s1635785:145747-150718_2385
AATACAGCACAGTAGATATTGGGAGATCCTAGCCCGGTGGGTCAGCTTGAGTGGTTGAGTGCTGTGAATTACAAGCAGGA
>Pg-03r170320s1635785:145747-150718_2426
TCAGCTTGAGTGGTTGAGTGCTGTGAATTACAAGCAGGAGGTCATGGGTTCAAGTCCCCGGGCTGGCTGCCTCTGTAGAT
>Pg-03r170320s1635785:145747-150718_2467
TCATGGGTTCAAGTCCCCGGGCTGGCTGCCTCTGTAGATATTATTGGGCCTCACTCGATGTCCCTGCTGGGTTAGGTTGA
>Pg-03r170320s1635785:145747-150718_2508
TATTGGGCCTCACTCGATGTCCCTGCTGGGTTAGGTTGACAAAAATGCAACCAACCAGTTTACCCCAGGTACCATCCTCG
>Pg-03r170320s1635785:145747-150718_2549
AAAATGCAACCAACCAGTTTACCCCAGGTACCATCCTCGGAATGAGGGGAAGTGCCCGGAGGTTTTCCCCAGGATGTGCA
>Pg-03r170320s1635785:145747-150718_2590
ATGAGGGGAAGTGCCCGGAGGTTTTCCCCAGGATGTGCATTCCATCGGCCAAAAAAAAAGAGATATTGGAAGATGGAATG
>Pg-03r170320s1635785:145747-150718_2631
CCATCGGCCAAAAAAAAAGAGATATTGGAAGATGGAATGCAAATTGAACTGACATATTCTTTCAAACACTTACAGTATCA
>Pg-03r170320s1635785:145747-150718_2672
AATTGAACTGACATATTCTTTCAAACACTTACAGTATCAAGCTAACAAAGCTCTTGTTTTAGTTTTTGAGATTACTTGCA
>Pg-03r170320s1635785:145747-150718_2713
CTAACAAAGCTCTTGTTTTAGTTTTTGAGATTACTTGCATAAAGTTTCAGCAGTAGCAAACCTACCTGTAGACATCATGA
>Pg-03r170320s1635785:145747-150718_2754
AAGTTTCAGCAGTAGCAAACCTACCTGTAGACATCATGATGCAAGTGTTCTGACTCTATCTTAGATTTTCTGGAGTCTAG
>Pg-03r170320s1635785:145747-150718_2795
CAAGTGTTCTGACTCTATCTTAGATTTTCTGGAGTCTAGATCATTCATAACACGAATGGTGAAACAAGATCCCTACTAAA
>Pg-03r170320s1635785:145747-150718_2836
CATTCATAACACGAATGGTGAAACAAGATCCCTACTAAACATCAGTTCTTTCCTTTTGAATACAGCTTAATAGCGTAGAG
>Pg-03r170320s1635785:145747-150718_2877
TCAGTTCTTTCCTTTTGAATACAGCTTAATAGCGTAGAGATACTAGAATTGTAATCTTCTGAACCACTTTTTGGATAAGT
>Pg-03r170320s1635785:145747-150718_2918
ACTAGAATTGTAATCTTCTGAACCACTTTTTGGATAAGTGGCACCACACCATTTGCAATTTAAATTCCATATCAACTTGA
>Pg-03r170320s1635785:145747-150718_2959
CACCACACCATTTGCAATTTAAATTCCATATCAACTTGAAAACTTAAAGCACTGTTCCAAGAGTAGGTCATAGTAGTGTA
>Pg-03r170320s1635785:145747-150718_3000
ACTTAAAGCACTGTTCCAAGAGTAGGTCATAGTAGTGTATTGTTCTTCCATTGCACCTGCAAGAGTGCGAACTGAACTTA
>Pg-03r170320s1635785:145747-150718_3041
GTTCTTCCATTGCACCTGCAAGAGTGCGAACTGAACTTATCAAACTTTCAGTGCCATACTTGAATTATAGTGCCTTAGTG
>Pg-03r170320s1635785:145747-150718_3082
AAACTTTCAGTGCCATACTTGAATTATAGTGCCTTAGTGCCCTGGCTTCTGTAATGGCATCGATCCTCGTCATCACACCA
>Pg-03r170320s1635785:145747-150718_3123
CTGGCTTCTGTAATGGCATCGATCCTCGTCATCACACCAATTTCAGACAAGTCGTCACAAGCCGCAGAGTCATGGGTCTC
>Pg-03r170320s1635785:145747-150718_3164
TTCAGACAAGTCGTCACAAGCCGCAGAGTCATGGGTCTCACATAAATCACCAGAGCCTTGATCGGCATAGGAAAGTAATC
>Pg-03r170320s1635785:145747-150718_3205
ATAAATCACCAGAGCCTTGATCGGCATAGGAAAGTAATCTCGCCATGACTCTCTAAATCCTAATACCGTTGCAAATGGAA
>Pg-03r170320s1635785:145747-150718_3246
GCCATGACTCTCTAAATCCTAATACCGTTGCAAATGGAAATTGTAAATAATTTGTTTACAAAATACACCAAACTCTAAAT
>Pg-03r170320s1635785:145747-150718_3287
TGTAAATAATTTGTTTACAAAATACACCAAACTCTAAATTGGCAAGAAATTACTCATTATTAAAGCCTTTGCAATTAGCT
>Pg-03r170320s1635785:145747-150718_3328
GCAAGAAATTACTCATTATTAAAGCCTTTGCAATTAGCTTTCTGGTCTTGATAAAGGTTTTCACATGGAAATTCCTTGTA
>Pg-03r170320s1635785:145747-150718_3369
CTGGTCTTGATAAAGGTTTTCACATGGAAATTCCTTGTACAACAGATCATTTTTCCTCGTGTTTAACCTCTTTTAATTAA
>Pg-03r170320s1635785:145747-150718_3410
ACAGATCATTTTTCCTCGTGTTTAACCTCTTTTAATTAAGACTTAGCATTATAACTGCTTTGCCAATCTATCACCCACTT
>Pg-03r170320s1635785:145747-150718_3451
CTTAGCATTATAACTGCTTTGCCAATCTATCACCCACTTTCTAACCATTAAAAATCAGTTACAGGTGCACAAAGAGACGG
>Pg-03r170320s1635785:145747-150718_3492
TAACCATTAAAAATCAGTTACAGGTGCACAAAGAGACGGTTTCTAACCAAATAACAGATCGCAATAATGTCATTGGAGCC
>Pg-03r170320s1635785:145747-150718_3533
TCTAACCAAATAACAGATCGCAATAATGTCATTGGAGCCCTTAAGAACCAACTTCAGATACTCGGAAAGAAGATAAGAAC
>Pg-03r170320s1635785:145747-150718_3574
TAAGAACCAACTTCAGATACTCGGAAAGAAGATAAGAACTAAAATCCTTGGTCTCGGCCATCAAGAATAAACAAACGAAA
>Pg-03r170320s1635785:145747-150718_3615
AAATCCTTGGTCTCGGCCATCAAGAATAAACAAACGAAATAATTCTGAAGCATAAGAATTTGAAAGATGGAACAACCACC
>Pg-03r170320s1635785:145747-150718_3656
ATTCTGAAGCATAAGAATTTGAAAGATGGAACAACCACCTATCAACAATCTCTCCAAAAGCAAGTTGACAAGAATAATTT
>Pg-03r170320s1635785:145747-150718_3697
TCAACAATCTCTCCAAAAGCAAGTTGACAAGAATAATTTTTGGGTGCATGTGGTCAAAGGGAGGAGAGCTCCTCCCATCT
>Pg-03r170320s1635785:145747-150718_3738
GGGTGCATGTGGTCAAAGGGAGGAGAGCTCCTCCCATCTTAGAGCTATTGTCTAAACAAAGTTTGAAGAGGAGCAAGCTA
>Pg-03r170320s1635785:145747-150718_3779
GAGCTATTGTCTAAACAAAGTTTGAAGAGGAGCAAGCTAGGCGGGCTAAGGAACTCAATCTTCAGGTTTGAATCATCCCA
>Pg-03r170320s1635785:145747-150718_3820
CGGGCTAAGGAACTCAATCTTCAGGTTTGAATCATCCCAAAGTCCACCAATACCTTGTCTGCGGGTCATACGTTCCTCCA
>Pg-03r170320s1635785:145747-150718_3861
GTCCACCAATACCTTGTCTGCGGGTCATACGTTCCTCCATGAAACTTTGGGTTTCACTAGCATCACTCTAGAAAGGTTTG
>Pg-03r170320s1635785:145747-150718_3902
AAACTTTGGGTTTCACTAGCATCACTCTAGAAAGGTTTGGGTAATAACCTCAAACTTCGTCTTAATCATTCAATTTCTGT
>Pg-03r170320s1635785:145747-150718_3943
TAATAACCTCAAACTTCGTCTTAATCATTCAATTTCTGTTTCCAGAAGATCATCTGCAAGTCCCAAGGGCTAAGCAGAAA
>Pg-03r170320s1635785:145747-150718_3984
CCAGAAGATCATCTGCAAGTCCCAAGGGCTAAGCAGAAACTGTTCCCTCTCGCAACAAAGATCGACCATGATGACGAACT
>Pg-03r170320s1635785:145747-150718_4025
GTTCCCTCTCGCAACAAAGATCGACCATGATGACGAACTTACCCATCTCTGGGCGAAGGACCTAAAAAAGGCATGTGCAC
>Pg-03r170320s1635785:145747-150718_4066
CCCATCTCTGGGCGAAGGACCTAAAAAAGGCATGTGCACAGCTTGTAGCAACAAGAAAAGTTAATAAATGGGTCATCATC
>Pg-03r170320s1635785:145747-150718_4107
CTTGTAGCAACAAGAAAAGTTAATAAATGGGTCATCATCCAAAATCTTCAAGCTATTATCAAGGACATGCCCCTCTGGGT
>Pg-03r170320s1635785:145747-150718_4148
AAATCTTCAAGCTATTATCAAGGACATGCCCCTCTGGGTGGTCCCACCCACAACCCTCTCAAATTCCAATGATGCCACAC
>Pg-03r170320s1635785:145747-150718_4189
TCCCACCCACAACCCTCTCAAATTCCAATGATGCCACACATAGGCCCCTTATGGGTCATGATGCATGTCTATTGCATGCT
>Pg-03r170320s1635785:145747-150718_4230
AGGCCCCTTATGGGTCATGATGCATGTCTATTGCATGCTGGAATTGTAATGGGGTGGTATGGTCTTTCCTTGGGACTCGT
>Pg-03r170320s1635785:145747-150718_4271
AATTGTAATGGGGTGGTATGGTCTTTCCTTGGGACTCGTTGGGACGCAGTTGTTGACCGAGACTTAACCTTTTTAACTGA
>Pg-03r170320s1635785:145747-150718_4312
GGACGCAGTTGTTGACCGAGACTTAACCTTTTTAACTGAGACACATGAGAGTCCCAAAAGGGCCCTACCACCCATTTCTA
>Pg-03r170320s1635785:145747-150718_4353
CACATGAGAGTCCCAAAAGGGCCCTACCACCCATTTCTAGTTCTAGATATTGACATTCAGGAAAAACACATGACAATGCA
>Pg-03r170320s1635785:145747-150718_4394
TCTAGATATTGACATTCAGGAAAAACACATGACAATGCAATGGGGTCCACTGTTGAATATATCTCCGATATTTCGGAAAT
>Pg-03r170320s1635785:145747-150718_4435
GGGGTCCACTGTTGAATATATCTCCGATATTTCGGAAATGTCGAAATGTTGCCGACATTTTCACCCTCCCGATATTTTCT
>Pg-03r170320s1635785:145747-150718_4476
CGAAATGTTGCCGACATTTTCACCCTCCCGATATTTTCTTAACAAAATTTCGCGACACTTCCGACACAATGAAAGTGTCG
>Pg-03r170320s1635785:145747-150718_4517
ACAAAATTTCGCGACACTTCCGACACAATGAAAGTGTCGCGACACTTTCATCATCTCGCGAGAAATTGACAAAGTGTCGC
>Pg-03r170320s1635785:145747-150718_4558
ACACTTTCATCATCTCGCGAGAAATTGACAAAGTGTCGCGGATCGATGGAATATGTCGGCCTGCTGAGAAGACCCACGGA
>Pg-03r170320s1635785:145747-150718_4599
ATCGATGGAATATGTCGGCCTGCTGAGAAGACCCACGGAAAAAAGTGCGCGTGAGGAGTTTTAGAGGCCACGGGTCCTTT
>Pg-03r170320s1635785:145747-150718_4640
AAAGTGCGCGTGAGGAGTTTTAGAGGCCACGGGTCCTTTTTTTTTATCATTGTTTCATTTGTGAAGTGTGAGAGAGCTAG
>Pg-03r170320s1635785:145747-150718_4681
TTTTATCATTGTTTCATTTGTGAAGTGTGAGAGAGCTAGAGAGGTGTGAGGGAAGTCATGTGCATCTATCCAAGGAGGAG
>Pg-03r170320s1635785:145747-150718_4722
AGGTGTGAGGGAAGTCATGTGCATCTATCCAAGGAGGAGAAAGCCAAGGATCTTACTTCCATTAGCGCCAGCGGAGAGAT
>Pg-03r170320s1635785:145747-150718_4763
AGCCAAGGATCTTACTTCCATTAGCGCCAGCGGAGAGATCAAGATTTCCAGGTATGATCAAAAACGTTTTTCTTTCATTT
>Pg-03r170320s1635785:145747-150718_4804
AGATTTCCAGGTATGATCAAAAACGTTTTTCTTTCATTTGTTTGAAGTTTGAACTTGAAAATTTGAACTTTGTTGTTTAA
>Pg-03r170320s1635785:145747-150718_4845
TTGAAGTTTGAACTTGAAAATTTGAACTTTGTTGTTTAAATTTTTAGAGTTAGGCTAGGGTTTGCAATGTGCCTCTTCTT
>Pg-03r170320s1635785:145747-150718_4886
TTTTAGAGTTAGGCTAGGGTTTGCAATGTGCCTCTTCTTCTAATTCATCTAGCTCTTATTATTTAACGGTTAACCTTTGC
>Pg-03r170320s1635785:145747-150718_4891
GAGTTAGGCTAGGGTTTGCAATGTGCCTCTTCTTCTAATTCATCTAGCTCTTATTATTTAACGGTTAACCTTTGCATTAT
>Pg-03r170320s1638216:45992-51005_999
ATGCGACTCGACGACTTATTGTAATACTTGTTATCAACCCAGGTGGGCCCGGAAATGAGCTGCGTTTACTCAGAAGGGCA
>Pg-03r170320s1638216:45992-51005_1040
GGTGGGCCCGGAAATGAGCTGCGTTTACTCAGAAGGGCAAGACTTGGTCAAACTCACCACTCAATTATTTTATTTATTTC
>Pg-03r170320s1638216:45992-51005_1081
ACTTGGTCAAACTCACCACTCAATTATTTTATTTATTTCTCAAGCTGTCTATTACTGCTTACATATTCACACACAATGAT
>Pg-03r170320s1638216:45992-51005_1122
AAGCTGTCTATTACTGCTTACATATTCACACACAATGATTACACTAAAAGAAAAAACAATATAAATTCACTTTCATATTT
>Pg-03r170320s1638216:45992-51005_1163
CACTAAAAGAAAAAACAATATAAATTCACTTTCATATTTTTACAACTCTTTCCCAAAGCCTGTAAACTAACCTCATAAAG
>Pg-03r170320s1638216:45992-51005_1204
ACAACTCTTTCCCAAAGCCTGTAAACTAACCTCATAAAGAGCAGCCGTTGGCTCTTCTGGAAGGAAAACACCTTGTAGGA
>Pg-03r170320s1638216:45992-51005_1245
CAGCCGTTGGCTCTTCTGGAAGGAAAACACCTTGTAGGATTACTCCATCTGGAAATTGTATTCGAATTACAGTGCCTTTA
>Pg-03r170320s1638216:45992-51005_1286
ACTCCATCTGGAAATTGTATTCGAATTACAGTGCCTTTATATCTCTTCCGTGCAGACTTTGCCTGCTTTTCTCTGAAAGA
>Pg-03r170320s1638216:45992-51005_1327
TCTCTTCCGTGCAGACTTTGCCTGCTTTTCTCTGAAAGATTTTGGAATCAAAAGTTGTGAATCTTCAATTTTTTTCTTTC
>Pg-03r170320s1638216:45992-51005_1368
TTGGAATCAAAAGTTGTGAATCTTCAATTTTTTTCTTTCTTGATTCAGCTTCTCTTCTCGCTTCTGCAGCTGAAAGGTCA
>Pg-03r170320s1638216:45992-51005_1409
GATTCAGCTTCTCTTCTCGCTTCTGCAGCTGAAAGGTCATAGAAGGAAGCTGGAAGTTCAATCCTAGCAGCCATACTTTC
>Pg-03r170320s1638216:45992-51005_1450
GAAGGAAGCTGGAAGTTCAATCCTAGCAGCCATACTTTCTGGAGCAGCAAAAAATACACGCACCTGAAAACCCACTTTCA
>Pg-03r170320s1638216:45992-51005_1491
GAGCAGCAAAAAATACACGCACCTGAAAACCCACTTTCAAGATAGTTAAGCAAATTTAATAAAACCTTCTAAAGGCATTA
>Pg-03r170320s1638216:45992-51005_1532
ATAGTTAAGCAAATTTAATAAAACCTTCTAAAGGCATTAAAAATGAATCAGCAGAAGATGTTTAAACACTATCAATCAAA
>Pg-03r170320s1638216:45992-51005_1573
AATGAATCAGCAGAAGATGTTTAAACACTATCAATCAAAGGGTTCAGAAAGGTAAAACAATCCCCAAAATTTAATATAAC
>Pg-03r170320s1638216:45992-51005_1614
GTTCAGAAAGGTAAAACAATCCCCAAAATTTAATATAACTAGCAAGGATCGATCTTAACCAAGTTTTATTAAGCAAAAAG
>Pg-03r170320s1638216:45992-51005_1655
GCAAGGATCGATCTTAACCAAGTTTTATTAAGCAAAAAGATGGATGAAAAGAACCCAACTGTAAATCTATCAGTACTTAA
>Pg-03r170320s1638216:45992-51005_1696
GGATGAAAAGAACCCAACTGTAAATCTATCAGTACTTAAAAAGAGAACCTCTATAAATCTATCAGTACTTAAAAAGAGAA
>Pg-03r170320s1638216:45992-51005_1737
AGAGAACCTCTATAAATCTATCAGTACTTAAAAAGAGAACCTCTAGCCGCTTAAAATGGGTCTATGCTTGTTTATTTTAT
>Pg-03r170320s1638216:45992-51005_1778
TCTAGCCGCTTAAAATGGGTCTATGCTTGTTTATTTTATTATTATTATTCGTCACTTTTTTCTTTTCATTGTTATTCTTA
>Pg-03r170320s1638216:45992-51005_1819
TTATTATTCGTCACTTTTTTCTTTTCATTGTTATTCTTATTAATAGGAAAAAGATATAGTCCAGTATCAGTGGGAGAAGT
>Pg-03r170320s1638216:45992-51005_1860
AATAGGAAAAAGATATAGTCCAGTATCAGTGGGAGAAGTTCTGGCTAAATGGAAGAGTTGTAATTTGGAAACAACATTTT
>Pg-03r170320s1638216:45992-51005_1901
TGGCTAAATGGAAGAGTTGTAATTTGGAAACAACATTTTGAGACACAGAAAAATAAATAGAGGTTTTAATGAAGAATATA
>Pg-03r170320s1638216:45992-51005_1942
GACACAGAAAAATAAATAGAGGTTTTAATGAAGAATATAGATAGAGTTTCTTTGAAATTCAAGAATCTTAGTTGTTATTA
>Pg-03r170320s1638216:45992-51005_1983
TAGAGTTTCTTTGAAATTCAAGAATCTTAGTTGTTATTAAAAGTTTTCATCGATAGTTTTTTCCTTTGTGATGTCAAAAT
>Pg-03r170320s1638216:45992-51005_2024
AGTTTTCATCGATAGTTTTTTCCTTTGTGATGTCAAAATCCTGTTTGTTGTCATACGATTTGTCTGTTCCACAACTACAT
>Pg-03r170320s1638216:45992-51005_2065
TGTTTGTTGTCATACGATTTGTCTGTTCCACAACTACATTGCTGGAACTGTTTGACAAATGTCTTCTGGAAAACAATGGA
>Pg-03r170320s1638216:45992-51005_2106
CTGGAACTGTTTGACAAATGTCTTCTGGAAAACAATGGATATGTAACAGGGTACAGACAATTACAGAACAGCACCCAATT
>Pg-03r170320s1638216:45992-51005_2147
TGTAACAGGGTACAGACAATTACAGAACAGCACCCAATTTCTGCATAACCTTTATGATATTATAGACATGTGCCACATGT
>Pg-03r170320s1638216:45992-51005_2188
TGCATAACCTTTATGATATTATAGACATGTGCCACATGTAGCTTCTTCAACAACTAAGAGAGATGAAACAAAGGGTGAGC
>Pg-03r170320s1638216:45992-51005_2229
CTTCTTCAACAACTAAGAGAGATGAAACAAAGGGTGAGCGGACAAAACATCATAGGGAATGATAATTTCAAGGTTCTCAA
>Pg-03r170320s1638216:45992-51005_2270
ACAAAACATCATAGGGAATGATAATTTCAAGGTTCTCAAATGAGTTCTAATAATTTTCCATACTTTTGGTTGAATGGATA
>Pg-03r170320s1638216:45992-51005_2311
GAGTTCTAATAATTTTCCATACTTTTGGTTGAATGGATAATTTGGAACATATCCGTCTTTAACATAGGGACAACTACAAG
>Pg-03r170320s1638216:45992-51005_2352
TTGGAACATATCCGTCTTTAACATAGGGACAACTACAAGTGAAGATGGATGCACTATAAATGAGGCCAAAATGTGTTGAG
>Pg-03r170320s1638216:45992-51005_2393
AAGATGGATGCACTATAAATGAGGCCAAAATGTGTTGAGATTCCATGTTTTTGTCGGCTTTAGTTTTAAATAAAAAGGTT
>Pg-03r170320s1638216:45992-51005_2434
TCCATGTTTTTGTCGGCTTTAGTTTTAAATAAAAAGGTTTAATACCATATGAAAACGACTGCTAATGAAGTTGTGGTTCA
>Pg-03r170320s1638216:45992-51005_2475
ATACCATATGAAAACGACTGCTAATGAAGTTGTGGTTCAAAGGTGAAGGCAGTGGCATGTCAGGCCATCCACCAAGGTTC
>Pg-03r170320s1638216:45992-51005_2516
GGTGAAGGCAGTGGCATGTCAGGCCATCCACCAAGGTTCAAATCCAACAGAGGCACGAACAAACCACAAGGTCCAAGTGT
>Pg-03r170320s1638216:45992-51005_2557
ATCCAACAGAGGCACGAACAAACCACAAGGTCCAAGTGTGCAAGTTCTAGGTGATTCTGAAAGAAGATTTTGGAGCAAGA
>Pg-03r170320s1638216:45992-51005_2598
AAGTTCTAGGTGATTCTGAAAGAAGATTTTGGAGCAAGAGTACCCTGTAATGACAACATAGCTGAAAGAGTGTGGTCAAT
>Pg-03r170320s1638216:45992-51005_2639
ACCCTGTAATGACAACATAGCTGAAAGAGTGTGGTCAATGGGTTGGCCTTCGAGGGCCGTCTAACCCAGGAAGGCAGCCC
>Pg-03r170320s1638216:45992-51005_2680
GTTGGCCTTCGAGGGCCGTCTAACCCAGGAAGGCAGCCCACTTGTGGTGCCTGACAAAGACGAGCCAATTCTAATGTTTC
>Pg-03r170320s1638216:45992-51005_2721
TTGTGGTGCCTGACAAAGACGAGCCAATTCTAATGTTTCTGAAGTTTAAACGAAGCAATTTCACAACTAAAAAACAAAAG
>Pg-03r170320s1638216:45992-51005_2762
AAGTTTAAACGAAGCAATTTCACAACTAAAAAACAAAAGATTCAACGAAAGTAAAGATCTAACCTGTCTGTCAATTTTCT
>Pg-03r170320s1638216:45992-51005_2803
TCAACGAAAGTAAAGATCTAACCTGTCTGTCAATTTTCTTTGGTTCCACTGAAGCACTTTTTTGACGATCTGATGAAACC
>Pg-03r170320s1638216:45992-51005_2844
GGTTCCACTGAAGCACTTTTTTGACGATCTGATGAAACCGATGACGATGATATGGGGCTGAGCACGTGGGGCTCCAAAAG
>Pg-03r170320s1638216:45992-51005_2885
TGACGATGATATGGGGCTGAGCACGTGGGGCTCCAAAAGAGCAATGGCATGAGTAATGACACTCAATCCCTCAGTCGACG
>Pg-03r170320s1638216:45992-51005_2926
CAATGGCATGAGTAATGACACTCAATCCCTCAGTCGACGGCATATCCATAACACCCCACACATCTTCTCCTTCTGCTTGG
>Pg-03r170320s1638216:45992-51005_2967
ATATCCATAACACCCCACACATCTTCTCCTTCTGCTTGGAACTTAAAACCAATAGATTCCAATAGTTCCACACCACCAAC
>Pg-03r170320s1638216:45992-51005_3008
CTTAAAACCAATAGATTCCAATAGTTCCACACCACCAACAGCCATGCCAACAGTTTCTTGAATTTTGGGGTTACTCATCC
>Pg-03r170320s1638216:45992-51005_3049
CCATGCCAACAGTTTCTTGAATTTTGGGGTTACTCATCCTAATTCTGCGAAACTTGTCGTTACGGGGATCATTGACAATA
>Pg-03r170320s1638216:45992-51005_3090
ATTCTGCGAAACTTGTCGTTACGGGGATCATTGACAATATTCCTAAGCAGCTTCAGGAGGATCTCAAAAGTCCCATTAGA
>Pg-03r170320s1638216:45992-51005_3131
CCTAAGCAGCTTCAGGAGGATCTCAAAAGTCCCATTAGAGGGATTTCCAGACACAAAAATGCCCACCTGATTTACTAGGT
>Pg-03r170320s1638216:45992-51005_3172
GATTTCCAGACACAAAAATGCCCACCTGATTTACTAGGTCATTCCTTGCTTCTGGTTTGTCCTCTGATGGATTTCTTTCA
>Pg-03r170320s1638216:45992-51005_3213
TTCCTTGCTTCTGGTTTGTCCTCTGATGGATTTCTTTCAGCCTGATCAGTTAGGTTGTTTTCCAAGCAATTCTCAACATG
>Pg-03r170320s1638216:45992-51005_3254
CTGATCAGTTAGGTTGTTTTCCAAGCAATTCTCAACATGGGCTGCAACCTCATGCTCTGAATTAAACCACTTACTGCAAA
>Pg-03r170320s1638216:45992-51005_3295
CTGCAACCTCATGCTCTGAATTAAACCACTTACTGCAAACAGGGCATTGAAACATATCCAAGGAGGTCCCTGATTTGGCT
>Pg-03r170320s1638216:45992-51005_3336
GGGCATTGAAACATATCCAAGGAGGTCCCTGATTTGGCTCCTCTTTTAGATGAAACGAGAGTATCAAATGGGTCGAATCT
>Pg-03r170320s1638216:45992-51005_3377
TCTTTTAGATGAAACGAGAGTATCAAATGGGTCGAATCTATCTGCCTTAGGATCAAATGGGTCAACTCCGTCTATAATTT
>Pg-03r170320s1638216:45992-51005_3418
CTGCCTTAGGATCAAATGGGTCAACTCCGTCTATAATTTTAGATTCAGATTCATTAAGGGACAAGGACGCGAGATTTTTT
>Pg-03r170320s1638216:45992-51005_3459
GATTCAGATTCATTAAGGGACAAGGACGCGAGATTTTTTTCCATGGGTTCTTTCGAATTACCTGTATTGTTTTGTTTCGT
>Pg-03r170320s1638216:45992-51005_3500
CATGGGTTCTTTCGAATTACCTGTATTGTTTTGTTTCGTGATGATGCCTTTGCTGCCTGTTGATGGGGCTGGGGCTGCAG
>Pg-03r170320s1638216:45992-51005_3541
TGATGCCTTTGCTGCCTGTTGATGGGGCTGGGGCTGCAGATTGCTGAGGCCTTTGTATTGTGGAGGTTGGATTCTGATTC
>Pg-03r170320s1638216:45992-51005_3582
TGCTGAGGCCTTTGTATTGTGGAGGTTGGATTCTGATTCGATGAGGAAGAAGAAGATGATCCCAAAACTCGACCTTGGCC
>Pg-03r170320s1638216:45992-51005_3623
TGAGGAAGAAGAAGATGATCCCAAAACTCGACCTTGGCCCTTGAATTTTCTAGAAGAGGAAGAGGAAGAGACAAAGGGGT
>Pg-03r170320s1638216:45992-51005_3664
TGAATTTTCTAGAAGAGGAAGAGGAAGAGACAAAGGGGTTGTTTATTTTCTTCATAAAATCCTTGACCTTGCCCTTTACG
>Pg-03r170320s1638216:45992-51005_3705
TTTATTTTCTTCATAAAATCCTTGACCTTGCCCTTTACGTCATCCATCTCTGGAACGCCGAATCCGAGAAATGGGCAGAC
>Pg-03r170320s1638216:45992-51005_3746
ATCCATCTCTGGAACGCCGAATCCGAGAAATGGGCAGACTGATTTTCAAGGAACTGCCCTGCTCAACTGGATCTATGGTG
>Pg-03r170320s1638216:45992-51005_3787
ATTTTCAAGGAACTGCCCTGCTCAACTGGATCTATGGTGGGTAGATATATAGATGCAAGGAACGGTTTTGACCAGCTCTT
>Pg-03r170320s1638216:45992-51005_3828
TAGATATATAGATGCAAGGAACGGTTTTGACCAGCTCTTCAAGAATTTTGCTGTAGATAGACGATAATAGGAAAATATAG
>Pg-03r170320s1638216:45992-51005_3869
AGAATTTTGCTGTAGATAGACGATAATAGGAAAATATAGCTCACAAGGAGGAATCGAAGTCCTGACTCGAATGCCAATCG
>Pg-03r170320s1638216:45992-51005_3910
CACAAGGAGGAATCGAAGTCCTGACTCGAATGCCAATCGCCTTCGCAAGAACCGGGTGCGAAGTATATATAGAGACATTT
>Pg-03r170320s1638216:45992-51005_3951
TTCGCAAGAACCGGGTGCGAAGTATATATAGAGACATTTTACGAGGGGGATTAGAATATTGATGACGCGTAAAGATTATG
>Pg-03r170320s1638216:45992-51005_3992
CGAGGGGGATTAGAATATTGATGACGCGTAAAGATTATGTTTCCTGGGCAAAGCTTAGCCACTACGCAACGATAATTTGT
>Pg-03r170320s1638216:45992-51005_4033
TCCTGGGCAAAGCTTAGCCACTACGCAACGATAATTTGTGGACAAGTCAATGGCTTCACGAATTTTAGGTCCATTTCACG
>Pg-03r170320s1638216:45992-51005_4074
ACAAGTCAATGGCTTCACGAATTTTAGGTCCATTTCACGTGGGGATTCAAAATTTTATGTCCTTACGCATATTACACGTT
>Pg-03r170320s1638216:45992-51005_4115
GGGATTCAAAATTTTATGTCCTTACGCATATTACACGTTGTTAAAAAGTTTAGGCTAAATGCACTTTTTCCGACCATCTT
>Pg-03r170320s1638216:45992-51005_4156
TAAAAAGTTTAGGCTAAATGCACTTTTTCCGACCATCTTCGTTGGAATCCAGTAAAATAAATTTATTATTTCGATGGTTC
>Pg-03r170320s1638216:45992-51005_4197
TTGGAATCCAGTAAAATAAATTTATTATTTCGATGGTTCATTATATGTTCAAGTTTTGAGTCAATTCGGATATTTCCAAC
>Pg-03r170320s1638216:45992-51005_4238
TATATGTTCAAGTTTTGAGTCAATTCGGATATTTCCAACATGATCATGCTGAAATGGTGAGAGAGAGAGTACATGATTTT
>Pg-03r170320s1638216:45992-51005_4279
GATCATGCTGAAATGGTGAGAGAGAGAGTACATGATTTTTCTCTTATCTTTACACGTTAAACAATTTAAAAGAGGATAGG
>Pg-03r170320s1638216:45992-51005_4320
TCTTATCTTTACACGTTAAACAATTTAAAAGAGGATAGGATATTTACATTTTTGTAGGTTTAAATTTGAAGGAGTTAAAG
>Pg-03r170320s1638216:45992-51005_4361
ATTTACATTTTTGTAGGTTTAAATTTGAAGGAGTTAAAGAATTTAAAAAAGAATAGGATATTTACATTTTTGTAGGTTTA
>Pg-03r170320s1638216:45992-51005_4402
TTTAAAAAAGAATAGGATATTTACATTTTTGTAGGTTTAAATTTAAAGGAGGATAGAATATGTAAATCTTTGTAAATTAA
>Pg-03r170320s1638216:45992-51005_4443
TTTAAAGGAGGATAGAATATGTAAATCTTTGTAAATTAAGTTGTGAAATAGTATTTATTTTTTCATTAATAAAAAGTTAT
>Pg-03r170320s1638216:45992-51005_4484
TGTGAAATAGTATTTATTTTTTCATTAATAAAAAGTTATTAAATGTGAGTTTGGCATCTTGTTGATTTATGACTTAAAAT
>Pg-03r170320s1638216:45992-51005_4525
AATGTGAGTTTGGCATCTTGTTGATTTATGACTTAAAATTAGATGATTATTATTGTTGTTATTGTTATTGTTATTAGGGT
>Pg-03r170320s1638216:45992-51005_4566
GATGATTATTATTGTTGTTATTGTTATTGTTATTAGGGTTAGGGGTTTAATAGGTACCCACCTTAACTTTGAAACATTTC
>Pg-03r170320s1638216:45992-51005_4607
GGGGTTTAATAGGTACCCACCTTAACTTTGAAACATTTCTTGACTAATTATGTAACATAAGTATACATGTTTGGCATTGT
>Pg-03r170320s1638216:45992-51005_4648
GACTAATTATGTAACATAAGTATACATGTTTGGCATTGTGAACCATACATTCCTTTAAAAAATAGGCACTAAAAATATAT
>Pg-03r170320s1638216:45992-51005_4689
ACCATACATTCCTTTAAAAAATAGGCACTAAAAATATATATTTAGGCATTTTTTTTAGTGTATATTATTGATGGTCTATT
>Pg-03r170320s1638216:45992-51005_4730
TTAGGCATTTTTTTTAGTGTATATTATTGATGGTCTATTTAAATATGGTGTATAAGTGCAACATTGACTGAGAGTAATTA
>Pg-03r170320s1638216:45992-51005_4771
AATATGGTGTATAAGTGCAACATTGACTGAGAGTAATTATGCATCTTAGGAGTGGGTGTTTTGCATAAATGCAAACAATT
>Pg-03r170320s1638216:45992-51005_4812
CATCTTAGGAGTGGGTGTTTTGCATAAATGCAAACAATTTCTAGCCATGCATGCATGAAAAACAAGTCATTTGTGCCCAC
>Pg-03r170320s1638216:45992-51005_4853
TAGCCATGCATGCATGAAAAACAAGTCATTTGTGCCCACTATGTGAGCATTCACATGTATGGTGTATTTAGGCATTTTTC
>Pg-03r170320s1638216:45992-51005_4894
TGTGAGCATTCACATGTATGGTGTATTTAGGCATTTTTCCCATGTTGTATTATTATGGGGTCATTTACCCCTTTAGGGCA
>Pg-03r170320s1638216:45992-51005_4933
CCATGTTGTATTATTATGGGGTCATTTACCCCTTTAGGGCAATGTTGGTGGGGAGTAATTATGCACCTTGGAGTGGGTGT
>Pg-03r170320s1639862:17034-21454_0
ACACCATCTCGCCTCTTAAGGTAAAATCATGTATTTGTGTAAATATATTTGATCCCATAACACTACCCACCCCTAAGATT
>Pg-03r170320s1639862:17034-21454_41
AATATATTTGATCCCATAACACTACCCACCCCTAAGATTACGATGCCTATTTGATTTTAAAAATCGTCGTCTAAATATTT
>Pg-03r170320s1639862:17034-21454_82
GATGCCTATTTGATTTTAAAAATCGTCGTCTAAATATTTTACGTTTTGGTCCTTTTCCGGGGATATTTTTCGTTTAATTT
>Pg-03r170320s1639862:17034-21454_123
CGTTTTGGTCCTTTTCCGGGGATATTTTTCGTTTAATTTTACTCAAAATCTAGCTAAAAATTTGGATCTACAGATTTGAA
>Pg-03r170320s1639862:17034-21454_164
CTCAAAATCTAGCTAAAAATTTGGATCTACAGATTTGAATGACTAAGTCTGTATAATCCGAATGCTCTAGGAGTTTTTCA
>Pg-03r170320s1639862:17034-21454_205
ACTAAGTCTGTATAATCCGAATGCTCTAGGAGTTTTTCAACACATTGAATTCATTTATGCAAAAATTTTAAACAACACCA
>Pg-03r170320s1639862:17034-21454_246
ACATTGAATTCATTTATGCAAAAATTTTAAACAACACCATTTAAAAAAAATGAAAATGTAAATACACAACACCTCCTCCT
>Pg-03r170320s1639862:17034-21454_287
TAAAAAAAATGAAAATGTAAATACACAACACCTCCTCCTTATCCTCCTTTTTGTAAAATGTACAATTATACAAAAATACA
>Pg-03r170320s1639862:17034-21454_328
TCCTCCTTTTTGTAAAATGTACAATTATACAAAAATACATTTGATTTGATTTAAAAGAATACTTACACTTATACAAAATA
>Pg-03r170320s1639862:17034-21454_369
TGATTTGATTTAAAAGAATACTTACACTTATACAAAATACATTTGATTTAAAAGAATACTTACACTTATAGAAAATACAT
>Pg-03r170320s1639862:17034-21454_410
TTTGATTTAAAAGAATACTTACACTTATAGAAAATACATTTGATTATTTATACAAATATACACCTTTATTCTTCGAAATC
>Pg-03r170320s1639862:17034-21454_451
GATTATTTATACAAATATACACCTTTATTCTTCGAAATCAAATGCATTTGTACGAATACACGTTTTCAACACAAATAAAA
>Pg-03r170320s1639862:17034-21454_492
ATGCATTTGTACGAATACACGTTTTCAACACAAATAAAATGGATAATGTGCATTTTTACTTTCCCAATAAATGAGTATTA
>Pg-03r170320s1639862:17034-21454_533
GATAATGTGCATTTTTACTTTCCCAATAAATGAGTATTAGAACATAAAAGTGTGAGTGAAGGAGATTATATATATATTTT
>Pg-03r170320s1639862:17034-21454_574
ACATAAAAGTGTGAGTGAAGGAGATTATATATATATTTTCATTGATATAAAACATAAGGTACACTTCCTTCTATCTATTT
>Pg-03r170320s1639862:17034-21454_615
TTGATATAAAACATAAGGTACACTTCCTTCTATCTATTTAACACTGCACAGAGTGATCGTCCTCTTCTAAGGCATCATGG
>Pg-03r170320s1639862:17034-21454_656
CACTGCACAGAGTGATCGTCCTCTTCTAAGGCATCATGGCTTGCAACGGCTTCCATCCATCCAGTCTACTAAATCCATCA
>Pg-03r170320s1639862:17034-21454_697
TGCAACGGCTTCCATCCATCCAGTCTACTAAATCCATCACGCTGCCCAATGGTCTGGACTCGGTTGTAGTTTGCAATATT
>Pg-03r170320s1639862:17034-21454_738
CTGCCCAATGGTCTGGACTCGGTTGTAGTTTGCAATATTCCCCGGACTGTCTGGAATAGCCTGCATTGTTACCCTTTTCT
>Pg-03r170320s1639862:17034-21454_779
CCGGACTGTCTGGAATAGCCTGCATTGTTACCCTTTTCTAGGCCTTATATCTCCATGACCCTGAATCGGTCGACCATTTG
>Pg-03r170320s1639862:17034-21454_820
GCCTTATATCTCCATGACCCTGAATCGGTCGACCATTTGTGGTTTTCATCTATCATTCGTCTTCCTCTGCAACTGTTATT
>Pg-03r170320s1639862:17034-21454_861
GTTTTCATCTATCATTCGTCTTCCTCTGCAACTGTTATTTTCTGGTTAGGCTCAATTCACGATCCATTCATTTTCTCTCC
>Pg-03r170320s1639862:17034-21454_902
CTGGTTAGGCTCAATTCACGATCCATTCATTTTCTCTCCTAGATCATCTGACCCCAAGTATTATTAATGGGTTTATGTTT
>Pg-03r170320s1639862:17034-21454_943
GATCATCTGACCCCAAGTATTATTAATGGGTTTATGTTTGTGAAATTCATCCAGTCATGTCATTTGTATTAATCCGAAGG
>Pg-03r170320s1639862:17034-21454_984
GAAATTCATCCAGTCATGTCATTTGTATTAATCCGAAGGAATGCCCTGGTGCTTCTTCATTTCCCCAAACTTTGTTTACA
>Pg-03r170320s1639862:17034-21454_1025
TGCCCTGGTGCTTCTTCATTTCCCCAAACTTTGTTTACAATTTGGGGTTTCCTTGCCTCCTCCATTATCTGCTTTAGCTC
>Pg-03r170320s1639862:17034-21454_1066
TTGGGGTTTCCTTGCCTCCTCCATTATCTGCTTTAGCTCACAATCAAACTGCCGAAGCTGATTGTCATTTAGATTTTCAG
>Pg-03r170320s1639862:17034-21454_1107
AATCAAACTGCCGAAGCTGATTGTCATTTAGATTTTCAGTCTGCAGGCCCTTTGGTCGGATCCGATTCGCCTTTGACAAT
>Pg-03r170320s1639862:17034-21454_1148
TGCAGGCCCTTTGGTCGGATCCGATTCGCCTTTGACAATTCCCAGACCCCTAAACCCTAAACCCGTTACCTGTCCTTTTT
>Pg-03r170320s1639862:17034-21454_1189
CCAGACCCCTAAACCCTAAACCCGTTACCTGTCCTTTTTGCAGGCAATTTTCTTCTACTGCATCTGCCAGAATCTTGGCT
>Pg-03r170320s1639862:17034-21454_1230
AGGCAATTTTCTTCTACTGCATCTGCCAGAATCTTGGCTCGTGATCGTGATACAGGTGCAATGGCCGAGAGATTACAAAA
>Pg-03r170320s1639862:17034-21454_1271
TGATCGTGATACAGGTGCAATGGCCGAGAGATTACAAAAGGCCATCGAGTCTCGCAGAGTCGAGGATGCTTGGCCAACAT
>Pg-03r170320s1639862:17034-21454_1312
CCATCGAGTCTCGCAGAGTCGAGGATGCTTGGCCAACATATGTACAGTTGAAGAAGCTGGTAGGTTTCCCAACAAGGCTG
>Pg-03r170320s1639862:17034-21454_1353
GTACAGTTGAAGAAGCTGGTAGGTTTCCCAACAAGGCTGATTCTCAACAGGTTGATTATTGTTTCATCATACTCTGAAAA
>Pg-03r170320s1639862:17034-21454_1394
TCTCAACAGGTTGATTATTGTTTCATCATACTCTGAAAATTCAAAATGGTTAAAGAAAGCCTATACATTGGTTTTTACAG
>Pg-03r170320s1639862:17034-21454_1435
CAAAATGGTTAAAGAAAGCCTATACATTGGTTTTTACAGTCCTCAAGGAGAGGAAATGGGAGCTGTTGGGTCGGGATGCT
>Pg-03r170320s1639862:17034-21454_1476
CTCAAGGAGAGGAAATGGGAGCTGTTGGGTCGGGATGCTTTAACCCTTCTATGCGTAGGCCTTGCAAGAGCCCAAATGCC
>Pg-03r170320s1639862:17034-21454_1517
AACCCTTCTATGCGTAGGCCTTGCAAGAGCCCAAATGCCCGTTGATGCTTCCACGATTTTGAGAATAATGGTGGAGAAAC
>Pg-03r170320s1639862:17034-21454_1558
TTGATGCTTCCACGATTTTGAGAATAATGGTGGAGAAACATGAGTTTCCTCCTGTGGGTATGTGGAAGTTAGTGATTGCA
>Pg-03r170320s1639862:17034-21454_1599
GAGTTTCCTCCTGTGGGTATGTGGAAGTTAGTGATTGCACACATGGTGAAGTCTGAGACTGGTACATTTCTAGCACCTGA
>Pg-03r170320s1639862:17034-21454_1640
CATGGTGAAGTCTGAGACTGGTACATTTCTAGCACCTGAGTTATTGATTGAATTTTGCAGTTTGATTAAAGAGGCTAAGC
>Pg-03r170320s1639862:17034-21454_1681
TATTGATTGAATTTTGCAGTTTGATTAAAGAGGCTAAGCCCGGCAACAGGCGAGTGCTTGCGATGAGGCCTGATGCTACG
>Pg-03r170320s1639862:17034-21454_1722
GGCAACAGGCGAGTGCTTGCGATGAGGCCTGATGCTACGGCATTCAATATTGTTTTGAAGGCCTGTCTGGAATTTGGGAA
>Pg-03r170320s1639862:17034-21454_1763
ATTCAATATTGTTTTGAAGGCCTGTCTGGAATTTGGGAACATTAGGAAGGCAAAAAAGATTTTGGAATTCATGCCAGGAG
>Pg-03r170320s1639862:17034-21454_1804
TTAGGAAGGCAAAAAAGATTTTGGAATTCATGCCAGGAGCAGGAGTGAAGCCTGATGCCACCTGCTTTATGTTGATGGTT
>Pg-03r170320s1639862:17034-21454_1845
GGAGTGAAGCCTGATGCCACCTGCTTTATGTTGATGGTTCAGGTTTATGAGAAAAATGGTTGCAGAGACGAACTGAAGGA
>Pg-03r170320s1639862:17034-21454_1886
GGTTTATGAGAAAAATGGTTGCAGAGACGAACTGAAGGAACTGAAACGGAAAATTGGTAAAGATCCCCGCATGCTTGAGG
>Pg-03r170320s1639862:17034-21454_1927
TGAAACGGAAAATTGGTAAAGATCCCCGCATGCTTGAGGATCAGTATCGACAATTCTATAGCAGCCTTATGGCATGCCAT
>Pg-03r170320s1639862:17034-21454_1968
CAGTATCGACAATTCTATAGCAGCCTTATGGCATGCCATTTTAAATTTGGTGATGTGGATGCTGCCTCAGAACTTATTCT
>Pg-03r170320s1639862:17034-21454_2009
TAAATTTGGTGATGTGGATGCTGCCTCAGAACTTATTCTGGACATGCTCCGGTCTGCTAGACTGAAACATAGCCATCTAG
>Pg-03r170320s1639862:17034-21454_2050
ACATGCTCCGGTCTGCTAGACTGAAACATAGCCATCTAGATGCAGGGAAACATGGACCGGAGACTGCAAATGACATTACA
>Pg-03r170320s1639862:17034-21454_2091
GCAGGGAAACATGGACCGGAGACTGCAAATGACATTACAAAGAACAATTTCGAGGCAGTGAGACCTACATCAGGGGCTGC
>Pg-03r170320s1639862:17034-21454_2132
GAACAATTTCGAGGCAGTGAGACCTACATCAGGGGCTGCAAATAAAGTCTCCAAGAACAATCCAGTAGAGATGCAGGATA
>Pg-03r170320s1639862:17034-21454_2173
ATAAAGTCTCCAAGAACAATCCAGTAGAGATGCAGGATATATTTGAAACTGATGGTGATAAATTATGCAAGCGATCTGCA
>Pg-03r170320s1639862:17034-21454_2214
TTTGAAACTGATGGTGATAAATTATGCAAGCGATCTGCAGATCAGGTTGGATTTGGAAATTCATCTAAGCTGCACAAGTA
>Pg-03r170320s1639862:17034-21454_2255
TCAGGTTGGATTTGGAAATTCATCTAAGCTGCACAAGTATTCTAAAGTTCATATTGAGCCTGCAAAGTTACAAAATAATT
>Pg-03r170320s1639862:17034-21454_2296
CTAAAGTTCATATTGAGCCTGCAAAGTTACAAAATAATTTTGCTGTCGAAGTTATGAGCAATGAATGCCTGGTTAATTAT
>Pg-03r170320s1639862:17034-21454_2337
GCTGTCGAAGTTATGAGCAATGAATGCCTGGTTAATTATAAAGATGAAATGCCGATTCCAAATGAGAAGATTTATGCTAA
>Pg-03r170320s1639862:17034-21454_2378
AGATGAAATGCCGATTCCAAATGAGAAGATTTATGCTAAGCTTGCGAAGGGTTATTTGCAATCCAATAGGTCTGAGGAAT
>Pg-03r170320s1639862:17034-21454_2419
TTGCGAAGGGTTATTTGCAATCCAATAGGTCTGAGGAATTAGCACGGTTTCTTATCAGGGTAGACCGAGAAAGAGGCTCC
>Pg-03r170320s1639862:17034-21454_2460
GCACGGTTTCTTATCAGGGTAGACCGAGAAAGAGGCTCCGTATTAGCAGAAGAATCTGCATGTTCTCAGATCATTGATGC
>Pg-03r170320s1639862:17034-21454_2501
ATTAGCAGAAGAATCTGCATGTTCTCAGATCATTGATGCCTGCATTGAGCTGGGTTGGTTAGACTATGCACATGACATGC
>Pg-03r170320s1639862:17034-21454_2542
GCATTGAGCTGGGTTGGTTAGACTATGCACATGACATGCTTGACGAAATGAATTCAGATGCCGTACCTGTTTGGGTTGGG
>Pg-03r170320s1639862:17034-21454_2583
GACGAAATGAATTCAGATGCCGTACCTGTTTGGGTTGGGTTATACTCATCACTGCTGAAAGCTTATTGCAAAGCAAGATG
>Pg-03r170320s1639862:17034-21454_2624
ATACTCATCACTGCTGAAAGCTTATTGCAAAGCAAGATGTCCCAGGGAAATTGCAGCTATTCTTAGGGAAATAAGAAAGG
>Pg-03r170320s1639862:17034-21454_2665
CCAGGGAAATTGCAGCTATTCTTAGGGAAATAAGAAAGGCAGGGCTTCAACTAGATATAAGTTGTTATGAGGAAATAGTT
>Pg-03r170320s1639862:17034-21454_2706
GGGCTTCAACTAGATATAAGTTGTTATGAGGAAATAGTTGAGGCAGGCGTGGCAAAAAAAGATCTGCGTAATGCTAAAGA
>Pg-03r170320s1639862:17034-21454_2747
GGCAGGCGTGGCAAAAAAAGATCTGCGTAATGCTAAAGATCTCTTCGGAGAGGCGGGAAAAACAAAGAGCACTACGTTGA
>Pg-03r170320s1639862:17034-21454_2788
TCTTCGGAGAGGCGGGAAAAACAAAGAGCACTACGTTGATGAATGGTGATCCAACTTTGAAGATTGGATTTGCGAAGAGC
>Pg-03r170320s1639862:17034-21454_2829
AATGGTGATCCAACTTTGAAGATTGGATTTGCGAAGAGCAGTAAATTGAATTTGAAAACCCTTTTCCTAGAGGAGGTCAA
>Pg-03r170320s1639862:17034-21454_2870
TAAATTGAATTTGAAAACCCTTTTCCTAGAGGAGGTCAAGGAGGACCAACACATTGCTCCAGGTATTTATGCAATGAATT
>Pg-03r170320s1639862:17034-21454_2911
AGGACCAACACATTGCTCCAGGTATTTATGCAATGAATTCTGCTATTCATTTCTTTTGTAAGGGACACCTGATGGATGAC
>Pg-03r170320s1639862:17034-21454_2952
GCTATTCATTTCTTTTGTAAGGGACACCTGATGGATGACGCAGAGAAAGCTTTAAAAAAGATGAAAAAGCTGGGTCCTCA
>Pg-03r170320s1639862:17034-21454_2993
AGAGAAAGCTTTAAAAAAGATGAAAAAGCTGGGTCCTCAACCAAATTCACAAACATTTGAATCTTTAATAGATGGATACT
>Pg-03r170320s1639862:17034-21454_3034
CAAATTCACAAACATTTGAATCTTTAATAGATGGATACTCTGCAGAAGGAAACTATAGGGAAATTACTATATTTTGGGGA
>Pg-03r170320s1639862:17034-21454_3075
GCAGAAGGAAACTATAGGGAAATTACTATATTTTGGGGAGACATGAAAAGGATGGTATCTGCCTCTGCAGAGAGTGGAGG
>Pg-03r170320s1639862:17034-21454_3116
CATGAAAAGGATGGTATCTGCCTCTGCAGAGAGTGGAGGTGATGTCATAGAGTTGGACAGAGAGCTGCATGACACTCTTC
>Pg-03r170320s1639862:17034-21454_3157
ATGTCATAGAGTTGGACAGAGAGCTGCATGACACTCTTCTGTGCAGTTTTCTCAGAGGTGGCTATTTTGAAAGATCCTTG
>Pg-03r170320s1639862:17034-21454_3198
TGCAGTTTTCTCAGAGGTGGCTATTTTGAAAGATCCTTGGAGGTGATCACTCGTATGGAACAACAAAATATGTTTATTGA
>Pg-03r170320s1639862:17034-21454_3239
GGTGATCACTCGTATGGAACAACAAAATATGTTTATTGACAAATGGAAGTATAGACAGCTATATTCAAAATTTCATAAGG
>Pg-03r170320s1639862:17034-21454_3280
AATGGAAGTATAGACAGCTATATTCAAAATTTCATAAGGATCTTTACAGACATACGATAGCACCCGAAGAACAAACTGAG
>Pg-03r170320s1639862:17034-21454_3321
CTTTACAGACATACGATAGCACCCGAAGAACAAACTGAGGCACAAGTAAAGAGAATACAACATGTCTTGGCATTTAAGAA
>Pg-03r170320s1639862:17034-21454_3362
ACAAGTAAAGAGAATACAACATGTCTTGGCATTTAAGAAATGGGCAGGTAAAGTTTAAATCATTAACCTATTACAACATG
>Pg-03r170320s1639862:17034-21454_3403
GGGCAGGTAAAGTTTAAATCATTAACCTATTACAACATGTCTTGGCATTTAAGAAATGGGCAGGTAAAGTTTAAATCATT
>Pg-03r170320s1639862:17034-21454_3444
TTGGCATTTAAGAAATGGGCAGGTAAAGTTTAAATCATTAACCTATTTAGTCTTTTGAAGGCATCGACATTCTTGCAGAG
>Pg-03r170320s1639862:17034-21454_3485
CCTATTTAGTCTTTTGAAGGCATCGACATTCTTGCAGAGGCTTGAGCTCAGGGTCTTTACTAACACATGAAGGGATTTTT
>Pg-03r170320s1639862:17034-21454_3526
TTGAGCTCAGGGTCTTTACTAACACATGAAGGGATTTTTTTTGCATGTGCTTGAGTGTGTGAGAGAGAGGAAGGGAGAGA
>Pg-03r170320s1639862:17034-21454_3567
TGCATGTGCTTGAGTGTGTGAGAGAGAGGAAGGGAGAGACCAAGGGAGTAGAATGTCCACATTTACAAACCGCTCTTCTG
>Pg-03r170320s1639862:17034-21454_3608
AAGGGAGTAGAATGTCCACATTTACAAACCGCTCTTCTGCCACTTTGGAAAGAGAAAAGTAATAATGTAGAGTGCCAAGA
>Pg-03r170320s1639862:17034-21454_3649
ACTTTGGAAAGAGAAAAGTAATAATGTAGAGTGCCAAGATGTCAATTATGTATCTCTGTTCTCGTCTTATCTTGCAGTTT
>Pg-03r170320s1639862:17034-21454_3690
TCAATTATGTATCTCTGTTCTCGTCTTATCTTGCAGTTTTGTGGCTGTCGTTGCTTACTTGAGTTTCCTAACGTTGCTGA
>Pg-03r170320s1639862:17034-21454_3731
TGGCTGTCGTTGCTTACTTGAGTTTCCTAACGTTGCTGATTCTTAATATACAAGGTTTTACTGACATTTAGAGATCTATA
>Pg-03r170320s1639862:17034-21454_3772
CTTAATATACAAGGTTTTACTGACATTTAGAGATCTATAGAACCTAAGGGTTTATAGGGTGATTTCACCTATTTTTTACA
>Pg-03r170320s1639862:17034-21454_3813
ACCTAAGGGTTTATAGGGTGATTTCACCTATTTTTTACAGAGTTTGAGACATATTATTGGAATTTCAAAAGGAATACAGC
>Pg-03r170320s1639862:17034-21454_3854
GTTTGAGACATATTATTGGAATTTCAAAAGGAATACAGCCATCCAAAAGAGAGGAGTAAAAAAATAGAAGCTACATTTTT
>Pg-03r170320s1639862:17034-21454_3895
TCCAAAAGAGAGGAGTAAAAAAATAGAAGCTACATTTTTGTTCTTGGAGGATAGAATGTTTAGGTGGTGAAATTGTGATT
>Pg-03r170320s1639862:17034-21454_3936
TCTTGGAGGATAGAATGTTTAGGTGGTGAAATTGTGATTGCATACTTGTCATACGAATCACGAAAGAAACAGCCTTTATT
>Pg-03r170320s1639862:17034-21454_3977
ATACTTGTCATACGAATCACGAAAGAAACAGCCTTTATTCTCTTGTGCAACTGTGTGCATGCATTGGTGCAAAATGAGAG
>Pg-03r170320s1639862:17034-21454_4018
CTTGTGCAACTGTGTGCATGCATTGGTGCAAAATGAGAGGGAAGGTGATGGAATAAAGCAATGATTGAAATAGGGCAATA
>Pg-03r170320s1639862:17034-21454_4059
AAGGTGATGGAATAAAGCAATGATTGAAATAGGGCAATACATTTTTCGCTTGTTTTATGTACAACTAATAAAATAAGAGA
>Pg-03r170320s1639862:17034-21454_4100
TTTTTCGCTTGTTTTATGTACAACTAATAAAATAAGAGATTCATCTGAATAGTTAAGCATAATGGAGGCAGAACCCTTGG
>Pg-03r170320s1639862:17034-21454_4141
CATCTGAATAGTTAAGCATAATGGAGGCAGAACCCTTGGATCTGAAAGTAGTAACCTCTGACATAAGTTATCATGTACTT
>Pg-03r170320s1639862:17034-21454_4182
CTGAAAGTAGTAACCTCTGACATAAGTTATCATGTACTTGACATTGACCATGGATGGTCTCAGAAATGGAAGACTTCCAG
>Pg-03r170320s1639862:17034-21454_4223
CATTGACCATGGATGGTCTCAGAAATGGAAGACTTCCAGGATTCTAAATGTCTTTCCTATGGTCCAACTGATGCTTTCAT
>Pg-03r170320s1639862:17034-21454_4264
TTCTAAATGTCTTTCCTATGGTCCAACTGATGCTTTCATGATGTTGAAGAAGTCTATAATCATCTTTAGTAGGTTCTAAG
>Pg-03r170320s1639862:17034-21454_4305
TGTTGAAGAAGTCTATAATCATCTTTAGTAGGTTCTAAGCTCACCTAGTCTTCCAGAAACTGGGATATATTTACCATTTT
>Pg-03r170320s1639862:17034-21454_4340
TAAGCTCACCTAGTCTTCCAGAAACTGGGATATATTTACCATTTTCTGCCAAACTCTTCCTTGATCTGCAAGGTCATGCT
>Pg-03r170320s1641921:496749-499843_0
TCATATGAAAATTTTTAATCAAATTAAATAATTAATATTATTTAAAAAACTATATATATTTTAAATTTAATCACAGTTAG
>Pg-03r170320s1641921:496749-499843_41
TTAAAAAACTATATATATTTTAAATTTAATCACAGTTAGAAATTATAAATCAACTTTGGAGAATTAAGATGAACCTCCAA
>Pg-03r170320s1641921:496749-499843_82
ATTATAAATCAACTTTGGAGAATTAAGATGAACCTCCAATCAATGTTGAACTTTTTATTTTGTTATATCATGGATTTCTA
>Pg-03r170320s1641921:496749-499843_123
AATGTTGAACTTTTTATTTTGTTATATCATGGATTTCTATTTTCTTTTTATTTTTTTATATTATTTCCGTATTTAGAATT
>Pg-03r170320s1641921:496749-499843_164
TTCTTTTTATTTTTTTATATTATTTCCGTATTTAGAATTAGGTTAGAGGCTTTTTTGTTTATGCGGAACATTTTCTATTT
>Pg-03r170320s1641921:496749-499843_205
GTTAGAGGCTTTTTTGTTTATGCGGAACATTTTCTATTTAAAATGTTTTTAATAATAATTTTGTTTAAAAGTTTTAAAAA
>Pg-03r170320s1641921:496749-499843_246
AATGTTTTTAATAATAATTTTGTTTAAAAGTTTTAAAAAATATATATATATTTTTATTTGCTAGTGTGTTGGTTAGTTAT
>Pg-03r170320s1641921:496749-499843_287
ATATATATATTTTTATTTGCTAGTGTGTTGGTTAGTTATACCAACCCTTAATATAATTGGATTTTTTGATGTTTCCTCTC
>Pg-03r170320s1641921:496749-499843_328
CAACCCTTAATATAATTGGATTTTTTGATGTTTCCTCTCAAATATTAATAGTTTCCAACTTTAACCACCTTAAAAAGAAA
>Pg-03r170320s1641921:496749-499843_369
ATATTAATAGTTTCCAACTTTAACCACCTTAAAAAGAAACTTTAAGAAATCCAATAACCACAAAATTTGACTAATTAAAA
>Pg-03r170320s1641921:496749-499843_410
TTAAGAAATCCAATAACCACAAAATTTGACTAATTAAAAATTTATTTATATAAATAATAATAATTAATTAATTAATTTTT
>Pg-03r170320s1641921:496749-499843_451
TTATTTATATAAATAATAATAATTAATTAATTAATTTTTATTATATAATTAATAATAATAAATTATTTTTTTTATTAATA
>Pg-03r170320s1641921:496749-499843_492
TATATAATTAATAATAATAAATTATTTTTTTTATTAATAATTAATAAAATTAATTAAAAAACTTACATGATCTAATTATA
>Pg-03r170320s1641921:496749-499843_533
TAATAAAATTAATTAAAAAACTTACATGATCTAATTATAATTAATTGTTAAATAACAATTAATTTTTTTATTTTTATATT
>Pg-03r170320s1641921:496749-499843_574
TAATTGTTAAATAACAATTAATTTTTTTATTTTTATATTATATAATTAATAACACTTTTAATAATATAATTTATAAATTA
>Pg-03r170320s1641921:496749-499843_615
ATAATTAATAACACTTTTAATAATATAATTTATAAATTATGTTTTATAAAAATATTAAAAGGAAGGAGATCTTCTGTATG
>Pg-03r170320s1641921:496749-499843_656
TTTTATAAAAATATTAAAAGGAAGGAGATCTTCTGTATGGACCGTTTATATTATAATTTTTTATATTATTCACATACATA
>Pg-03r170320s1641921:496749-499843_697
CCGTTTATATTATAATTTTTTATATTATTCACATACATAAAGATAGACATAAAGAAAATTAAAAACCAAAAACACCAACC
>Pg-03r170320s1641921:496749-499843_738
GATAGACATAAAGAAAATTAAAAACCAAAAACACCAACCACAATCACCCTAGCAGCCATCAAACCTTTATGTTAATTAAA
>Pg-03r170320s1641921:496749-499843_779
AATCACCCTAGCAGCCATCAAACCTTTATGTTAATTAAACATAAAAAATAATTATAATTCTTTATAGTGGACGAATGGTG
>Pg-03r170320s1641921:496749-499843_820
TAAAAAATAATTATAATTCTTTATAGTGGACGAATGGTGGAGAAGCTTTCACAGACACCATCTACTGAAACGCTGTTTCA
>Pg-03r170320s1641921:496749-499843_861
GAAGCTTTCACAGACACCATCTACTGAAACGCTGTTTCACCGTTCAATATAAGGGAAGTATACACAGTTTTTGAAGTTTG
>Pg-03r170320s1641921:496749-499843_902
GTTCAATATAAGGGAAGTATACACAGTTTTTGAAGTTTGTTAAGCTCATCAAGCAACCATCAAGAACATCTGCATTCTTT
>Pg-03r170320s1641921:496749-499843_943
AAGCTCATCAAGCAACCATCAAGAACATCTGCATTCTTTCTCCACCCCCAGTTGAAATGCCAATCAATTCCTGCTACCTT
>Pg-03r170320s1641921:496749-499843_984
CCACCCCCAGTTGAAATGCCAATCAATTCCTGCTACCTTATCTCTTATAAGTCATTCTCTTTTCTTCCCATTTTCAATTA
>Pg-03r170320s1641921:496749-499843_1025
CTCTTATAAGTCATTCTCTTTTCTTCCCATTTTCAATTACAAGCCCACCTTCAATCGCATAAAAGACTCTTACTCTGTCA
>Pg-03r170320s1641921:496749-499843_1066
AGCCCACCTTCAATCGCATAAAAGACTCTTACTCTGTCAATCAATGTACACCCCATTTAATTTCCCACAACTTCAACTCC
>Pg-03r170320s1641921:496749-499843_1107
CAATGTACACCCCATTTAATTTCCCACAACTTCAACTCCCTCCAGATCACCTTCAACAACCTGAGAATTTCTCAGTTAAT
>Pg-03r170320s1641921:496749-499843_1148
CCAGATCACCTTCAACAACCTGAGAATTTCTCAGTTAATATGTGCACAACACACAAACAACATTCTCAAGGATGTGGGTA
>Pg-03r170320s1641921:496749-499843_1189
GTGCACAACACACAAACAACATTCTCAAGGATGTGGGTAAGCAAACTCTGTCAATGGCATCCATGCTCTTGTTCACCTTT
>Pg-03r170320s1641921:496749-499843_1230
CAAACTCTGTCAATGGCATCCATGCTCTTGTTCACCTTTCTGATTCAGCAAGTGCAGTTGGCACCATCTTTAGCAATTAC
>Pg-03r170320s1641921:496749-499843_1271
GATTCAGCAAGTGCAGTTGGCACCATCTTTAGCAATTACCCAATTCCTGAACTCAGACTTTCAATCCAATATGGCCTCAA
>Pg-03r170320s1641921:496749-499843_1312
AATTCCTGAACTCAGACTTTCAATCCAATATGGCCTCAAAAGACCCAGAAGCAATAACAAATCCAGATCTTCAGCTACCC
>Pg-03r170320s1641921:496749-499843_1353
GACCCAGAAGCAATAACAAATCCAGATCTTCAGCTACCCAACAACTTCACCAATGTTATTGACATAGCCAGGGTCTTATC
>Pg-03r170320s1641921:496749-499843_1394
CAACTTCACCAATGTTATTGACATAGCCAGGGTCTTATCACCAGCCCAGGCAGAGCAGATTTCACAAGAGTTGCAGGCTC
>Pg-03r170320s1641921:496749-499843_1435
CAGCCCAGGCAGAGCAGATTTCACAAGAGTTGCAGGCTCTGGAAGACAAGTCAGAGTGGAAATTGAGAATCCTTACAAGG
>Pg-03r170320s1641921:496749-499843_1476
GAAGACAAGTCAGAGTGGAAATTGAGAATCCTTACAAGGTCTGGGCCATCCCCCTCTCCTTCAGATAAATCTTTCAGGGA
>Pg-03r170320s1641921:496749-499843_1517
TGGGCCATCCCCCTCTCCTTCAGATAAATCTTTCAGGGACCTATGGCGCCCTGATGACAGGACTGTGATTATAGTAGAGG
>Pg-03r170320s1641921:496749-499843_1558
TATGGCGCCCTGATGACAGGACTGTGATTATAGTAGAGGACATCTCTGCCCCAAACATCTTGAATTTCGGCACAGGATTA
>Pg-03r170320s1641921:496749-499843_1599
ATCTCTGCCCCAAACATCTTGAATTTCGGCACAGGATTAACCGTGGGTTCTAGGCTTCCTCGCCAGTTCTTCGGTGAGCT
>Pg-03r170320s1641921:496749-499843_1640
CGTGGGTTCTAGGCTTCCTCGCCAGTTCTTCGGTGAGCTCCAGTCCAGGTATGGAAATCAGTTTTTTGTATCAGAAGAGG
>Pg-03r170320s1641921:496749-499843_1681
AGTCCAGGTATGGAAATCAGTTTTTTGTATCAGAAGAGGGCTACCAGGCAGCCCTTTTGAACACCATTGATGCAATCAAG
>Pg-03r170320s1641921:496749-499843_1722
TACCAGGCAGCCCTTTTGAACACCATTGATGCAATCAAGCAATGCATTATTAGGGAAGAGGGATGCAATAACGTGCCTGG
>Pg-03r170320s1641921:496749-499843_1763
ATGCATTATTAGGGAAGAGGGATGCAATAACGTGCCTGGTTTGACAGATGACCTGTATTTTTTAACTCTTGCGGCATCCA
>Pg-03r170320s1641921:496749-499843_1804
TGACAGATGACCTGTATTTTTTAACTCTTGCGGCATCCATTGCTGGGGGTTGTGTGTTTGGGTTTGCTGCCCGGCTGAGC
>Pg-03r170320s1641921:496749-499843_1845
GCTGGGGGTTGTGTGTTTGGGTTTGCTGCCCGGCTGAGCCCTCAGGGCAGAGTGGAGGGTTCATGGCAGTGGGTTGTTCT
>Pg-03r170320s1641921:496749-499843_1886
TCAGGGCAGAGTGGAGGGTTCATGGCAGTGGGTTGTTCTTCTTTCTCCTCTGTGGCTTTTGTTGTTTGCTTCATTTGGGA
>Pg-03r170320s1641921:496749-499843_1927
TTTCTCCTCTGTGGCTTTTGTTGTTTGCTTCATTTGGGATACTTCCAATTGTGGGGAGAACTTCGGATTGGGAGCCTTTG
>Pg-03r170320s1641921:496749-499843_1968
CTTCCAATTGTGGGGAGAACTTCGGATTGGGAGCCTTTGGTAAAGAATAGCCTGGGGTTTTTAGGAGCTGCTGCTGCTTT
>Pg-03r170320s1641921:496749-499843_2009
AAAGAATAGCCTGGGGTTTTTAGGAGCTGCTGCTGCTTTTTATCTGACACCCATCTTTGGAAAATCACCTATTGAGAAAA
>Pg-03r170320s1641921:496749-499843_2050
ATCTGACACCCATCTTTGGAAAATCACCTATTGAGAAAAATTGATATAAATCTGATATGGAAGTTTGGGATTTTTTATTT
>Pg-03r170320s1641921:496749-499843_2091
TGATATAAATCTGATATGGAAGTTTGGGATTTTTTATTTTGCAGTAATGAAGTTCAGGGCTTAAATATAACTCCATGTTT
>Pg-03r170320s1641921:496749-499843_2132
CAGTAATGAAGTTCAGGGCTTAAATATAACTCCATGTTTACTAGCATCCTTGGGAGGGTTGCACTGGGTGCTTACGAATT
>Pg-03r170320s1641921:496749-499843_2173
TAGCATCCTTGGGAGGGTTGCACTGGGTGCTTACGAATTTTCACAATGGGTTGCCCTTGTGGCATACCTAAACCTGTCTC
>Pg-03r170320s1641921:496749-499843_2214
CACAATGGGTTGCCCTTGTGGCATACCTAAACCTGTCTCTCTTATACGGGACTAATAATCTAAGGTTTGCATTAAAGGGA
>Pg-03r170320s1641921:496749-499843_2255
TTATACGGGACTAATAATCTAAGGTTTGCATTAAAGGGAATGGGGGTATAACACTGAGAGTGATCATGGATGGCTGCATC
>Pg-03r170320s1641921:496749-499843_2296
GGGGGTATAACACTGAGAGTGATCATGGATGGCTGCATCGACTCATGGGTTTCCTTCATCTATCCACCATGCTCTCATTG
>Pg-03r170320s1641921:496749-499843_2337
CTCATGGGTTTCCTTCATCTATCCACCATGCTCTCATTGGAAGATTGGCTCTCATTGCAGTAATTGATTATGTGTTTCTG
>Pg-03r170320s1641921:496749-499843_2378
AGATTGGCTCTCATTGCAGTAATTGATTATGTGTTTCTGTCTCCAGAACAACACTGTAATTAGCTGTAAAGTTCCCCGGT
>Pg-03r170320s1641921:496749-499843_2419
TCCAGAACAACACTGTAATTAGCTGTAAAGTTCCCCGGTATGCCACTCTCTGTGCTCAGCAGCTCTGTTATTGTGGTTTT
>Pg-03r170320s1641921:496749-499843_2460
GCCACTCTCTGTGCTCAGCAGCTCTGTTATTGTGGTTTTAGTTGCATTCAGCAAAGGATAATTTTCGTTTTGATTTGTGT
>Pg-03r170320s1641921:496749-499843_2501
TTGCATTCAGCAAAGGATAATTTTCGTTTTGATTTGTGTAAAATAAACCTTTTATTGGAGGCATTATATTGTGTTTGATT
>Pg-03r170320s1641921:496749-499843_2542
AATAAACCTTTTATTGGAGGCATTATATTGTGTTTGATTTCAGTATAATGTTTTATGAATTTAGGTTGTTCATTAATAGG
>Pg-03r170320s1641921:496749-499843_2583
AGTATAATGTTTTATGAATTTAGGTTGTTCATTAATAGGGAGTGCTAATGATTTTGGGAAGGGCTTGCATCCATCAATCA
>Pg-03r170320s1641921:496749-499843_2624
GTGCTAATGATTTTGGGAAGGGCTTGCATCCATCAATCATGAAAGTGCATTTAAAGGAATTCATTATGGAGTGCTAGAAC
>Pg-03r170320s1641921:496749-499843_2665
AAAGTGCATTTAAAGGAATTCATTATGGAGTGCTAGAACTTCTCAGAATTGGGATTTCCCATGTTAGTCCATTTCAGATT
>Pg-03r170320s1641921:496749-499843_2706
CTCAGAATTGGGATTTCCCATGTTAGTCCATTTCAGATTATACATGATAAAATGTGTATGGAGAGTTAGTAGCGTCATTT
>Pg-03r170320s1641921:496749-499843_2747
ACATGATAAAATGTGTATGGAGAGTTAGTAGCGTCATTTAGGATTATACATGATAAAATGTTTATGGAGTGTTAGTAGAG
>Pg-03r170320s1641921:496749-499843_2788
GATTATACATGATAAAATGTTTATGGAGTGTTAGTAGAGTATCATATTTTATAGGTTAATGTTAAGCACTTTGCTAAGCA
>Pg-03r170320s1641921:496749-499843_2829
TCATATTTTATAGGTTAATGTTAAGCACTTTGCTAAGCAGCATTCAATGTTGTTAGTAGTGTTATTTCAAATTATACATG
>Pg-03r170320s1641921:496749-499843_2870
ATTCAATGTTGTTAGTAGTGTTATTTCAAATTATACATGAAAAAATGTGTATTGAGTGTTAGTAGCTTATCATATTTTGT
>Pg-03r170320s1641921:496749-499843_2911
AAAATGTGTATTGAGTGTTAGTAGCTTATCATATTTTGTAAGCAAACATTAAGCACTTTGCTAAGCAGCATTCAATGTTT
>Pg-03r170320s1641921:496749-499843_2952
GCAAACATTAAGCACTTTGCTAAGCAGCATTCAATGTTTATTGAGAATGAGTTTGTACCATTGGATTTGAACAACTTCAA
>Pg-03r170320s1641921:496749-499843_2993
TGAGAATGAGTTTGTACCATTGGATTTGAACAACTTCAAATCCAACTATTTAAATCTTCATTTACTTATGATTATCATTT
>Pg-03r170320s1641921:496749-499843_3014
GGATTTGAACAACTTCAAATCCAACTATTTAAATCTTCATTTACTTATGATTATCATTTAATCTTTCAGATATCATTATT
>Pg-03r170320s1654646:13496-17652_442
TAAGGTGCTTGTTGACATATGGACAAAATCCTTGCTGAAGGATAAGTTTGAATATTGCAGAGATGGCTTTAGGCTGAACT
>Pg-03r170320s1654646:13496-17652_483
ATAAGTTTGAATATTGCAGAGATGGCTTTAGGCTGAACTCTGTTGTACGAGTTTGTAAACATTAGAGTGTTAAATATGCA
>Pg-03r170320s1654646:13496-17652_524
GTTGTACGAGTTTGTAAACATTAGAGTGTTAAATATGCAGTCTGTTTGTTTTTTGTCTGATTTGCATGTTGTACCAGAAA
>Pg-03r170320s1654646:13496-17652_565
CTGTTTGTTTTTTGTCTGATTTGCATGTTGTACCAGAAATCTAATAATAGTAAAAGTAACATATTCAGAAATGTAAGATA
>Pg-03r170320s1654646:13496-17652_606
TAATAATAGTAAAAGTAACATATTCAGAAATGTAAGATAAATCTCACATGTGACCAGTTGTGATGGCTCTGACATGGGAA
>Pg-03r170320s1654646:13496-17652_647
TCTCACATGTGACCAGTTGTGATGGCTCTGACATGGGAAGAGACGTAACTGTTGTAATAGATGTAATAGCCATTGATCCG
>Pg-03r170320s1654646:13496-17652_688
GACGTAACTGTTGTAATAGATGTAATAGCCATTGATCCGACCTGAAACTTCTGCAGATGTGACTGCTGCTGATTGCATAT
>Pg-03r170320s1654646:13496-17652_729
CTGAAACTTCTGCAGATGTGACTGCTGCTGATTGCATATTCTTCACTTAAATGTGAATGTGGTGTATGTATATGTATTAA
>Pg-03r170320s1654646:13496-17652_770
TTCACTTAAATGTGAATGTGGTGTATGTATATGTATTAAGAATTGCACATTGTTGAGTCTTGTGTACCTTTAATTCTAAT
>Pg-03r170320s1654646:13496-17652_811
ATTGCACATTGTTGAGTCTTGTGTACCTTTAATTCTAATTGTATAGTGTTCTTCTGGTTAATAGAAAAAATAAATAAATA
>Pg-03r170320s1654646:13496-17652_852
TATAGTGTTCTTCTGGTTAATAGAAAAAATAAATAAATATATGGACTGGCTTTCTTTCTGCCAAAATACTTTGTGTCGGT
>Pg-03r170320s1654646:13496-17652_893
TGGACTGGCTTTCTTTCTGCCAAAATACTTTGTGTCGGTGTATACTCTCTCCATGTGCTCTATTTTTACTTGTTCATGAT
>Pg-03r170320s1654646:13496-17652_934
ATACTCTCTCCATGTGCTCTATTTTTACTTGTTCATGATTCGCTGTGCACTCTCTACAACTTTTTTTAACGAATGCGGTG
>Pg-03r170320s1654646:13496-17652_975
GCTGTGCACTCTCTACAACTTTTTTTAACGAATGCGGTGCTCTGCATATTCATAGCAACATAATTCAAGTGTGGAACTGT
>Pg-03r170320s1654646:13496-17652_1016
CTGCATATTCATAGCAACATAATTCAAGTGTGGAACTGTATGCAAAGGCTACATTCACAAGTAGCCAGAATGAATTTTGC
>Pg-03r170320s1654646:13496-17652_1057
GCAAAGGCTACATTCACAAGTAGCCAGAATGAATTTTGCAAGAAGCATAGAATTTTGCTAGAAGCAGTGTTGTGAACCAG
>Pg-03r170320s1654646:13496-17652_1098
GAAGCATAGAATTTTGCTAGAAGCAGTGTTGTGAACCAGAACATCTTTCATTTTAGAGTGCTACTGACTGGTGTGTTATC
>Pg-03r170320s1654646:13496-17652_1139
CATCTTTCATTTTAGAGTGCTACTGACTGGTGTGTTATCTGTAAGTTTTTAAGTATATATAGGTAGCCTTTCGCATTAGA
>Pg-03r170320s1654646:13496-17652_1180
TAAGTTTTTAAGTATATATAGGTAGCCTTTCGCATTAGAACTGCATTAAACATTTGGAAAATGGATATCTAGTTACTGGC
>Pg-03r170320s1654646:13496-17652_1221
TGCATTAAACATTTGGAAAATGGATATCTAGTTACTGGCTAAGCTGGTTTCCATATATCCCTCACAAGCAGTTGCTCATA
>Pg-03r170320s1654646:13496-17652_1262
AGCTGGTTTCCATATATCCCTCACAAGCAGTTGCTCATAAACAAGGTTCCCGAGTTGAAGGATAATACCCTTTGAATAAT
>Pg-03r170320s1654646:13496-17652_1303
CAAGGTTCCCGAGTTGAAGGATAATACCCTTTGAATAATCAAATTATTTGTCTTTCCAGAGCCAGAGTTACACTACTTCC
>Pg-03r170320s1654646:13496-17652_1344
AATTATTTGTCTTTCCAGAGCCAGAGTTACACTACTTCCTACTACTATCTTTACTCATTAATAATTATGTAAGCCTCGAG
>Pg-03r170320s1654646:13496-17652_1385
CTACTATCTTTACTCATTAATAATTATGTAAGCCTCGAGGATTGAAGCCAAAAGAATAAAAGAAAACTCTTTATTTAATA
>Pg-03r170320s1654646:13496-17652_1426
TTGAAGCCAAAAGAATAAAAGAAAACTCTTTATTTAATAGGATTTTCACGCTAAACCTTCCTCACCCAAGCGCAATCAGA
>Pg-03r170320s1654646:13496-17652_1467
ATTTTCACGCTAAACCTTCCTCACCCAAGCGCAATCAGATCAGTGGCGACATGTTTATACGAAAATTGCAGCTCTTGCAA
>Pg-03r170320s1654646:13496-17652_1508
AGTGGCGACATGTTTATACGAAAATTGCAGCTCTTGCAACAAACAAAAACTTGAAATTAAACTGGAAGAAAATATTAATT
>Pg-03r170320s1654646:13496-17652_1549
AACAAAAACTTGAAATTAAACTGGAAGAAAATATTAATTAAAAATGCTTACAGCAAAGCAGCTCTAGAAACTGCTTGGCA
>Pg-03r170320s1654646:13496-17652_1590
AAATGCTTACAGCAAAGCAGCTCTAGAAACTGCTTGGCAAACAATTGATCTGCTTGACACCTGTGAAAAAAACAGTCTCT
>Pg-03r170320s1654646:13496-17652_1631
CAATTGATCTGCTTGACACCTGTGAAAAAAACAGTCTCTTCTTTGGAATAACAAAAAGGACTGATTGTGTCCCACTCCCA
>Pg-03r170320s1654646:13496-17652_1672
TTTGGAATAACAAAAAGGACTGATTGTGTCCCACTCCCAATCACATGCTTTTGGGAATTTTGAAAAGGTCCTCAAACTTG
>Pg-03r170320s1654646:13496-17652_1713
CACATGCTTTTGGGAATTTTGAAAAGGTCCTCAAACTTGGCTGTTTTTCTCTCGGTTAATAAAATTGCAATATTGCGTGA
>Pg-03r170320s1654646:13496-17652_1754
TGTTTTTCTCTCGGTTAATAAAATTGCAATATTGCGTGAGTCCACAAAGAAGCAGACTTTGAATAGCAAGGAACTAAGCC
>Pg-03r170320s1654646:13496-17652_1795
CCACAAAGAAGCAGACTTTGAATAGCAAGGAACTAAGCCCAGGCCCTTTTTCTTGGAATGAGATCTGAAATGTTGATCTG
>Pg-03r170320s1654646:13496-17652_1836
GGCCCTTTTTCTTGGAATGAGATCTGAAATGTTGATCTGGTCCATTTTAGCGGCTAAAATAAAGTCATTCAGACTCAGCC
>Pg-03r170320s1654646:13496-17652_1877
CCATTTTAGCGGCTAAAATAAAGTCATTCAGACTCAGCCCACCTGCATTTACCCAACATTTCCAAACACGGTTTGAAATA
>Pg-03r170320s1654646:13496-17652_1918
CCTGCATTTACCCAACATTTCCAAACACGGTTTGAAATATTCACTGCTGGAACTTACCCATGGGCCCTACATATCTATGT
>Pg-03r170320s1654646:13496-17652_1959
CACTGCTGGAACTTACCCATGGGCCCTACATATCTATGTATCGGGCCTAAAACTCAACACAGGCTATAAAAACAATAATT
>Pg-03r170320s1654646:13496-17652_2000
CGGGCCTAAAACTCAACACAGGCTATAAAAACAATAATTAAAGCTCATGTTTCATTCTGGTGCTCCTTTTTTTTCTTAAA
>Pg-03r170320s1654646:13496-17652_2041
AGCTCATGTTTCATTCTGGTGCTCCTTTTTTTTCTTAAAAAGCAACCAAGCTACAAAGAAATGGAATGAATTGGAATCAA
>Pg-03r170320s1654646:13496-17652_2082
GCAACCAAGCTACAAAGAAATGGAATGAATTGGAATCAATAAATGTATTTATAGGTAGTTGTTATACATACCTATGGAGT
>Pg-03r170320s1654646:13496-17652_2123
AATGTATTTATAGGTAGTTGTTATACATACCTATGGAGTGAGTCCATATCCGAGCTCTGACTGAATTACCAGCTTCAAGG
>Pg-03r170320s1654646:13496-17652_2164
GTCCATATCCGAGCTCTGACTGAATTACCAGCTTCAAGGTGAAGATCAGGATGATGGCCAGCAGCCTCGGCTACAGCAGC
>Pg-03r170320s1654646:13496-17652_2205
AAGATCAGGATGATGGCCAGCAGCCTCGGCTACAGCAGCAATCCTTTTCATCAGCTCAATCCCAGCCGTAAAATTCTTCA
>Pg-03r170320s1654646:13496-17652_2246
TCCTTTTCATCAGCTCAATCCCAGCCGTAAAATTCTTCACCTTCCACAAGCATTGCAGCCTCAACCCATCATCGTCCTCG
>Pg-03r170320s1654646:13496-17652_2287
TTCCACAAGCATTGCAGCCTCAACCCATCATCGTCCTCGACAATTCTCCACCCCACCACCTGCCAAGCACTACTTCAAAC
>Pg-03r170320s1654646:13496-17652_2328
AATTCTCCACCCCACCACCTGCCAAGCACTACTTCAAACACTTCGAAAAAACAAACAGACTGGGTGAAGCTTTGGCTTAA
>Pg-03r170320s1654646:13496-17652_2369
TTCGAAAAAACAAACAGACTGGGTGAAGCTTTGGCTTAAGAAACATAGCCAAGAGGTAGCTTTGGTTTACCTTTCTTAGC
>Pg-03r170320s1654646:13496-17652_2410
AACATAGCCAAGAGGTAGCTTTGGTTTACCTTTCTTAGCAGTGTAGTGGCTTCTTGACGGGACATGGGAGGCTGCCCAGA
>Pg-03r170320s1654646:13496-17652_2451
TGTAGTGGCTTCTTGACGGGACATGGGAGGCTGCCCAGAGGGAATTGGGGTGCAAGGCTTGTTAGCAAGGGACAAGGCAA
>Pg-03r170320s1654646:13496-17652_2492
GAATTGGGGTGCAAGGCTTGTTAGCAAGGGACAAGGCAAGGCCACTGGGGATAAGAATCTTGTGGTCTGTTCCAGGATTA
>Pg-03r170320s1654646:13496-17652_2533
CCACTGGGGATAAGAATCTTGTGGTCTGTTCCAGGATTACCCAAGACTTTCTCTCCAAATTTGCTCTCAATCTCTGCTGG
>Pg-03r170320s1654646:13496-17652_2574
CAAGACTTTCTCTCCAAATTTGCTCTCAATCTCTGCTGGGAATGGGTCTCTAGCACCAAAATCACCTAGAAAATCCCCTC
>Pg-03r170320s1654646:13496-17652_2615
ATGGGTCTCTAGCACCAAAATCACCTAGAAAATCCCCTCCTGCTGCCCGCACCACCAATTTCAATTTCACACCCACTTTG
>Pg-03r170320s1654646:13496-17652_2656
GCTGCCCGCACCACCAATTTCAATTTCACACCCACTTTGCTCTTCTTCCCACTGCTTAGTCTTATTAAACTCATGTTTGC
>Pg-03r170320s1654646:13496-17652_2697
CTTCTTCCCACTGCTTAGTCTTATTAAACTCATGTTTGCCTTCTGCCTTCCCCAAACCTTGCTGGCGGCTGAAGGAATAA
>Pg-03r170320s1654646:13496-17652_2738
TCTGCCTTCCCCAAACCTTGCTGGCGGCTGAAGGAATAAGATGGAGGGATGACGTATTATTAACCAAGCACAAAATTTCA
>Pg-03r170320s1654646:13496-17652_2779
TGGAGGGATGACGTATTATTAACCAAGCACAAAATTTCAGAGCAGGATAATACTGTAACAGCCATACTGGATACTTGCTG
>Pg-03r170320s1654646:13496-17652_2820
GCAGGATAATACTGTAACAGCCATACTGGATACTTGCTGATTCACCCACCTTTGCATGAGACCATCAAAAGGCTGAAACA
>Pg-03r170320s1654646:13496-17652_2861
TCACCCACCTTTGCATGAGACCATCAAAAGGCTGAAACAAATTTACTCTCTGCTCTCAGTCTACTCTTTCCTATTTGTAA
>Pg-03r170320s1654646:13496-17652_2902
TTTACTCTCTGCTCTCAGTCTACTCTTTCCTATTTGTAATACAAAGATATCTAAAATGTTATCGTCTTGTTACCAGATAC
>Pg-03r170320s1654646:13496-17652_2943
CAAAGATATCTAAAATGTTATCGTCTTGTTACCAGATACGACATATTGTGTGGCCAAGTTTGAGCACTTCAATTATTGGT
>Pg-03r170320s1654646:13496-17652_2984
CATATTGTGTGGCCAAGTTTGAGCACTTCAATTATTGGTAGGGCAGATGCCCTTCCATCATAATTCGAGATGATCGAAAA
>Pg-03r170320s1654646:13496-17652_3025
GGCAGATGCCCTTCCATCATAATTCGAGATGATCGAAAATTTACAAGTCTTGAATGTTTTAAAATTCAAGCCACAGCGCC
>Pg-03r170320s1654646:13496-17652_3066
TACAAGTCTTGAATGTTTTAAAATTCAAGCCACAGCGCCATGGGAAAGTAGACACACGAGTGCAAGATGGGAAAGTAGAC
>Pg-03r170320s1654646:13496-17652_3107
GGGAAAGTAGACACACGAGTGCAAGATGGGAAAGTAGACACACGAGTGCAAGCCTTCAAGAGCACGCCCGCATGGTCAGC
>Pg-03r170320s1654646:13496-17652_3148
ACGAGTGCAAGCCTTCAAGAGCACGCCCGCATGGTCAGCGAAATAAATTTTGAATATCCATCAGTTTTGCCCACTTAAAT
>Pg-03r170320s1654646:13496-17652_3189
AATAAATTTTGAATATCCATCAGTTTTGCCCACTTAAATTATTAAAAATTATTAGTCCCGAGACATTTTTTCATATAATC
>Pg-03r170320s1654646:13496-17652_3230
TTAAAAATTATTAGTCCCGAGACATTTTTTCATATAATCTTTACTAGATTCATTTAACTTTGGATCTAGCACATATAGAA
>Pg-03r170320s1654646:13496-17652_3271
TACTAGATTCATTTAACTTTGGATCTAGCACATATAGAAATCAAATCTCTCCATTCATTCAATTCTCTTTGGTTTTTTCT
>Pg-03r170320s1654646:13496-17652_3312
CAAATCTCTCCATTCATTCAATTCTCTTTGGTTTTTTCTTAAGTTTTCATTCTAAAAAAGTGTAAATCTTTCCATTCAGT
>Pg-03r170320s1654646:13496-17652_3353
AGTTTTCATTCTAAAAAAGTGTAAATCTTTCCATTCAGTCAAATCTCTTTGGTTTTTTCTTAAGTTTTCATTTTTTTTAA
>Pg-03r170320s1654646:13496-17652_3394
AATCTCTTTGGTTTTTTCTTAAGTTTTCATTTTTTTTAAAAAGTTTTACATAGTGAGAAATTTTATCTCTGCAATGTTTG
>Pg-03r170320s1654646:13496-17652_3435
AGTTTTACATAGTGAGAAATTTTATCTCTGCAATGTTTGAAAAATTTAAAATTAAATGAAATTTTATTAATTTTTTATTT
>Pg-03r170320s1654646:13496-17652_3476
AAATTTAAAATTAAATGAAATTTTATTAATTTTTTATTTTTTATCTTTAATTCTTTTTATTAAGTTTTCATTTTAAAAAG
>Pg-03r170320s1654646:13496-17652_3517
TATCTTTAATTCTTTTTATTAAGTTTTCATTTTAAAAAGGTTTACACGGTGAAAGATTTTATCTTTACAATGTTTGATAG
>Pg-03r170320s1654646:13496-17652_3558
TTACACGGTGAAAGATTTTATCTTTACAATGTTTGATAGATTTAAAATTAAATAAATTTTATTAATTCTTTTTATTAAGT
>Pg-03r170320s1654646:13496-17652_3599
TTAAAATTAAATAAATTTTATTAATTCTTTTTATTAAGTTTTCATTTTAAAAAGGTTTACACGGTGAGAGATTTTATCTT
>Pg-03r170320s1654646:13496-17652_3640
TCATTTTAAAAAGGTTTACACGGTGAGAGATTTTATCTTTGCAATGTTTGATAGATTTAAAATTAAATAAATTTTATTAA
>Pg-03r170320s1654646:13496-17652_3681
CAATGTTTGATAGATTTAAAATTAAATAAATTTTATTAATTTTTTTTATTATTATTAATATTTTTTTTTTAACAAATAAG
>Pg-03r170320s1654646:13496-17652_3722
TTTTTTATTATTATTAATATTTTTTTTTTAACAAATAAGGTGTTGATTTGGGATATACTTCAAAAAAGAAATAACTATGG
>Pg-03r170320s1654646:13496-17652_3763
GTTGATTTGGGATATACTTCAAAAAAGAAATAACTATGGTCTTGGCTGGTGTTTCTTGTGTAAATTAGAAGGAGAATCAA
>Pg-03r170320s1654646:13496-17652_3804
TTGGCTGGTGTTTCTTGTGTAAATTAGAAGGAGAATCAACGCTCCATATCTTTTTGGAATGTCGATTCATAAAAGACGTC
>Pg-03r170320s1654646:13496-17652_3845
CTCCATATCTTTTTGGAATGTCGATTCATAAAAGACGTCTGGACTGAAGTGTCAATACATTTGAAACATTGATGCAATTG
>Pg-03r170320s1654646:13496-17652_3886
GACTGAAGTGTCAATACATTTGAAACATTGATGCAATTGAAACATCGATGCAGTTGGAACAGCCTTTCTTTGGAACAAGC
>Pg-03r170320s1654646:13496-17652_3927
ACATCGATGCAGTTGGAACAGCCTTTCTTTGGAACAAGCTTGGCAAGACTGGTGGTCGAACAGAGAAAATAAGGTTTTTA
>Pg-03r170320s1654646:13496-17652_3968
GGCAAGACTGGTGGTCGAACAGAGAAAATAAGGTTTTTAGAGCTCTACCACTTATGATAATCTGGGGAGTTTGGATAGCT
>Pg-03r170320s1654646:13496-17652_4009
GCTCTACCACTTATGATAATCTGGGGAGTTTGGATAGCTCAAAACACACTCATTTTTAATTTTGTATCCTTGGCTCCAGA
>Pg-03r170320s1654646:13496-17652_4050
AAACACACTCATTTTTAATTTTGTATCCTTGGCTCCAGAAATCACAGCAATTAAAAGTATTGACCTTTTCTCTTCATACT
>Pg-03r170320s1654646:13496-17652_4076
CCTTGGCTCCAGAAATCACAGCAATTAAAAGTATTGACCTTTTCTCTTCATACTCTCTGTGAAGATTATAAATTTTTGGA
>Pg-03r170320s1662171:162376-169330_0
CTTTTGACCAGCCCTCAGTGTTTTTAAATTTAACAATAACGTTCTCATACATCCTTATTGCTGCAACCCTCAACTCGAGA
>Pg-03r170320s1662171:162376-169330_41
TTCTCATACATCCTTATTGCTGCAACCCTCAACTCGAGAGACACTTTTATCTCTTCCAACCTATTCCAAAGGTTTTTCCT
>Pg-03r170320s1662171:162376-169330_82
CACTTTTATCTCTTCCAACCTATTCCAAAGGTTTTTCCTAGGAACCATGTCAAAAGCTTTTCTAAAGTCAACAAAACAAC
>Pg-03r170320s1662171:162376-169330_123
GAACCATGTCAAAAGCTTTTCTAAAGTCAACAAAACAACAAAAAAGATTGGTTTTAGTATTGCGGAACTCCTCTGCAATG
>Pg-03r170320s1662171:162376-169330_164
AAAAGATTGGTTTTAGTATTGCGGAACTCCTCTGCAATGATCCTAAAGGTAACAAGATGGTCCATAGTTGAATGATATCT
>Pg-03r170320s1662171:162376-169330_205
CCTAAAGGTAACAAGATGGTCCATAGTTGAATGATATCTCCTAAACCCGGCTTGGCCTTTAGCTCTTTTACCGTGACTTT
>Pg-03r170320s1662171:162376-169330_246
TAAACCCGGCTTGGCCTTTAGCTCTTTTACCGTGACTTTCTAGCCAAACGCTAATCTTCTTTTCCAAAATGATTCCATAA
>Pg-03r170320s1662171:162376-169330_287
AGCCAAACGCTAATCTTCTTTTCCAAAATGATTCCATAAAGCTTGGCTAAAATCGGGCTAATCATAATGGTCCTATAATT
>Pg-03r170320s1662171:162376-169330_328
CTTGGCTAAAATCGGGCTAATCATAATGGTCCTATAATTAGAGGGAATGTTTTTATCCCCATTTTTAAAAATAGGATCAA
>Pg-03r170320s1662171:162376-169330_369
AGGGAATGTTTTTATCCCCATTTTTAAAAATAGGATCAATGAGGCTTTGCGTCCAGGATTTAGGGAAGCCCTGCTTGAGT
>Pg-03r170320s1662171:162376-169330_410
AGGCTTTGCGTCCAGGATTTAGGGAAGCCCTGCTTGAGTGCTAAATTAAAGAGCTTATGTATATGAGGGATAAGGATTGA
>Pg-03r170320s1662171:162376-169330_451
TAAATTAAAGAGCTTATGTATATGAGGGATAAGGATTGACCTTCCAATTTAAAAAATTTCAGCTTGGTAGCCAGCCTTCA
>Pg-03r170320s1662171:162376-169330_492
TTCCAATTTAAAAAATTTCAGCTTGGTAGCCAGCCTTCAATATCCTTAACTTTCCCATTTGCAAGCTGCTTAACCCCAAA
>Pg-03r170320s1662171:162376-169330_533
ATCCTTAACTTTCCCATTTGCAAGCTGCTTAACCCCAAACTCTATATCATCTAAAAAACTATAATTTATTATTTAAAAAA
>Pg-03r170320s1662171:162376-169330_574
CTATATCATCTAAAAAACTATAATTTATTATTTAAAAAACTATAATTAATAAACTATATATTATTATTATTTATTTTATG
>Pg-03r170320s1662171:162376-169330_615
ATAATTAATAAACTATATATTATTATTATTTATTTTATGTTCTTTACACTCGGGAATGAGTAAATATTTTAATGTAAAAG
>Pg-03r170320s1662171:162376-169330_656
CTTTACACTCGGGAATGAGTAAATATTTTAATGTAAAAGTTAACCAATACTCTAATTAAACCAGACGCCACTCAAAACTC
>Pg-03r170320s1662171:162376-169330_697
AACCAATACTCTAATTAAACCAGACGCCACTCAAAACTCTTAATTTAATTAATTTTAAATCCATTTATAATTAAAATTTC
>Pg-03r170320s1662171:162376-169330_738
AATTTAATTAATTTTAAATCCATTTATAATTAAAATTTCAAAACCATTTATAAACATCATTTGATACACAATATACAATA
>Pg-03r170320s1662171:162376-169330_779
AACCATTTATAAACATCATTTGATACACAATATACAATATACGACCAAGACTAAATGTATTATTCAAACCCATCGCAAAA
>Pg-03r170320s1662171:162376-169330_820
CGACCAAGACTAAATGTATTATTCAAACCCATCGCAAAATTGGTGTTTGAAATGATTGTATCATTACTAATAATACATTT
>Pg-03r170320s1662171:162376-169330_861
GGTGTTTGAAATGATTGTATCATTACTAATAATACATTTATTACGTCATAATTGTATTAAAGTATTTTAAAAACAACACT
>Pg-03r170320s1662171:162376-169330_902
TACGTCATAATTGTATTAAAGTATTTTAAAAACAACACTTGTTAGAATGATTTCGCTGCCAGACATAGCTCTACTCATGA
>Pg-03r170320s1662171:162376-169330_943
TTAGAATGATTTCGCTGCCAGACATAGCTCTACTCATGAGCGTTTGACTCTAGATAGCTTAATCTCCATGTGACCACAGG
>Pg-03r170320s1662171:162376-169330_984
GTTTGACTCTAGATAGCTTAATCTCCATGTGACCACAGGCGCCTATATATAGCTTTTTATCTCCAACGCTTGGAGAAGAA
>Pg-03r170320s1662171:162376-169330_1025
CCTATATATAGCTTTTTATCTCCAACGCTTGGAGAAGAATCTGTACAATTCAGTGTGTAGAATCACAGCTTGATGGCTGA
>Pg-03r170320s1662171:162376-169330_1066
TGTACAATTCAGTGTGTAGAATCACAGCTTGATGGCTGATGGCAAGAAAAAAATGGAAGAGAGAGGAGGCGTGGCGCTGG
>Pg-03r170320s1662171:162376-169330_1107
GCAAGAAAAAAATGGAAGAGAGAGGAGGCGTGGCGCTGGTGCAGCTTCCCGTGTGCGTCCTGCAGAGCATATTGAGCAAG
>Pg-03r170320s1662171:162376-169330_1148
CAGCTTCCCGTGTGCGTCCTGCAGAGCATATTGAGCAAGCTTGATGTGCCCTCTATATGCTCGGCTGCCCGATCCTGCAA
>Pg-03r170320s1662171:162376-169330_1189
TGATGTGCCCTCTATATGCTCGGCTGCCCGATCCTGCAAACTCTTGAGTCTGTGTGCATCCCACACTCTTTCATTCGTGG
>Pg-03r170320s1662171:162376-169330_1230
TCTTGAGTCTGTGTGCATCCCACACTCTTTCATTCGTGGACTCTTTTCATCTCCTGGTTAGCATTTTTGACTGTTAATTT
>Pg-03r170320s1662171:162376-169330_1271
TCTTTTCATCTCCTGGTTAGCATTTTTGACTGTTAATTTTTTAACAAGCGGGTTTCTTCTGCAGTTCATTGGGAATAGAA
>Pg-03r170320s1662171:162376-169330_1312
TAACAAGCGGGTTTCTTCTGCAGTTCATTGGGAATAGAATTACTCCTGTAAGATATTCATCGAATAGATGTTTCAGAATG
>Pg-03r170320s1662171:162376-169330_1353
ACTCCTGTAAGATATTCATCGAATAGATGTTTCAGAATGCTTGGCTGAGATGTTTATAAGAGCATTATGATTGTGGCTTC
>Pg-03r170320s1662171:162376-169330_1394
TGGCTGAGATGTTTATAAGAGCATTATGATTGTGGCTTCTATCACTATCAACATATCTATTGAAAACAAGATCTCTGCTC
>Pg-03r170320s1662171:162376-169330_1435
TCACTATCAACATATCTATTGAAAACAAGATCTCTGCTCATTAGCATGTTTATAAGAACCTATGCAGGTGGGGGAATTTT
>Pg-03r170320s1662171:162376-169330_1476
TAGCATGTTTATAAGAACCTATGCAGGTGGGGGAATTTTGCAATGTCTGATGATTGAGCTATACTAAAATAGATTGTTGA
>Pg-03r170320s1662171:162376-169330_1517
AATGTCTGATGATTGAGCTATACTAAAATAGATTGTTGAAAATTGGGTAGGCTAGGAATCAAACCCAGGACCTGCATAAG
>Pg-03r170320s1662171:162376-169330_1558
ATTGGGTAGGCTAGGAATCAAACCCAGGACCTGCATAAGATTTTGCAATTTTGCTCATAGTGGTTCTGATAACCTGGGGC
>Pg-03r170320s1662171:162376-169330_1599
TTTGCAATTTTGCTCATAGTGGTTCTGATAACCTGGGGCACTCTCCAAATCACCCTCCCCAGAAGACAAAGCCACCCTCC
>Pg-03r170320s1662171:162376-169330_1640
TCTCCAAATCACCCTCCCCAGAAGACAAAGCCACCCTCCCCAGAAGACAAAGCCCCTTGAAAGGGGAAGGTGATCAGTAA
>Pg-03r170320s1662171:162376-169330_1681
AGAAGACAAAGCCCCTTGAAAGGGGAAGGTGATCAGTAAAAGCTCATTTGTCTGCCTCTGCATTCTTTGAAGTGAGAGCA
>Pg-03r170320s1662171:162376-169330_1722
GCTCATTTGTCTGCCTCTGCATTCTTTGAAGTGAGAGCAGGTCTTACTGTACTTCTAAAGGCTCATTGTACTAAAGAACT
>Pg-03r170320s1662171:162376-169330_1763
TCTTACTGTACTTCTAAAGGCTCATTGTACTAAAGAACTTTGTGTTTTTAATTGCCATTTTATGGGAATGAGACAAGACC
>Pg-03r170320s1662171:162376-169330_1804
GTGTTTTTAATTGCCATTTTATGGGAATGAGACAAGACCCCGGGACTAGTCTATCTCCAGTGCTGCTGGAGGTTATAACA
>Pg-03r170320s1662171:162376-169330_1845
GGGACTAGTCTATCTCCAGTGCTGCTGGAGGTTATAACAACATGTCTACTATCTACTCTGAGGACACAATAATAGTACAT
>Pg-03r170320s1662171:162376-169330_1886
ATGTCTACTATCTACTCTGAGGACACAATAATAGTACATTTGTAGGAGACCTTGTGGGAACCAGTGTTGATGAGAGGCAC
>Pg-03r170320s1662171:162376-169330_1927
GTAGGAGACCTTGTGGGAACCAGTGTTGATGAGAGGCACATTACATTACCTCAACATTGTGGTGATCTAAGAAAATATAG
>Pg-03r170320s1662171:162376-169330_1968
TACATTACCTCAACATTGTGGTGATCTAAGAAAATATAGAAAGCTGACTAATTTAGTGGCTTTAAGATGTCAATTGGCTG
>Pg-03r170320s1662171:162376-169330_2009
AGCTGACTAATTTAGTGGCTTTAAGATGTCAATTGGCTGTAAAATGACATTACATTTTATATCGAATGGTGTTTTTGTTC
>Pg-03r170320s1662171:162376-169330_2050
AAATGACATTACATTTTATATCGAATGGTGTTTTTGTTCTTCTATTGTGGTGATCTAAGAAAATATAGAAAGCTGACTAA
>Pg-03r170320s1662171:162376-169330_2091
CTATTGTGGTGATCTAAGAAAATATAGAAAGCTGACTAATTTAGTGGCTTTAAGATGTCAATTGGCTGTAAAATGACATT
>Pg-03r170320s1662171:162376-169330_2132
TAGTGGCTTTAAGATGTCAATTGGCTGTAAAATGACATTACATTTTATATCGAATGGTGTTTTTGTTCTTCTATTTACCA
>Pg-03r170320s1662171:162376-169330_2173
ATTTTATATCGAATGGTGTTTTTGTTCTTCTATTTACCAGAATGGTATATTTTTTGCAGGATCTTCCGCCAACATCTGAA
>Pg-03r170320s1662171:162376-169330_2214
ATGGTATATTTTTTGCAGGATCTTCCGCCAACATCTGAAATGTTGCATCATTTACTTCCTCCCAATTTGGCACTTAAAAG
>Pg-03r170320s1662171:162376-169330_2255
GTTGCATCATTTACTTCCTCCCAATTTGGCACTTAAAAGTCTGAAAGTAGACTGTGCCCAACTTGGTGATTCATCCATTG
>Pg-03r170320s1662171:162376-169330_2296
TGAAAGTAGACTGTGCCCAACTTGGTGATTCATCCATTGGACATCTTGCCAACCCGCAACTGGAGGAGCTCTGTCTTCGG
>Pg-03r170320s1662171:162376-169330_2337
CATCTTGCCAACCCGCAACTGGAGGAGCTCTGTCTTCGGTGCTGTGACAATTTTACTGCTGACCTTTTGTTTGAAATTGG
>Pg-03r170320s1662171:162376-169330_2378
CTGTGACAATTTTACTGCTGACCTTTTGTTTGAAATTGGAAGAAATTGCAAAAACCTAAGGTAGGTGCACAAATGTTGAT
>Pg-03r170320s1662171:162376-169330_2419
GAAATTGCAAAAACCTAAGGTAGGTGCACAAATGTTGATTCAAGTCAGTCACTGTTGAGATACTTCACTCTGCTTTGTTA
>Pg-03r170320s1662171:162376-169330_2460
AAGTCAGTCACTGTTGAGATACTTCACTCTGCTTTGTTACAAATCTTTTACGAGCATTCGGAGGTTCCTTTTTGGGCACT
>Pg-03r170320s1662171:162376-169330_2501
AATCTTTTACGAGCATTCGGAGGTTCCTTTTTGGGCACTTATTTGAACTGAATGGTGCTCTTTAAGTATCATTTATACAA
>Pg-03r170320s1662171:162376-169330_2542
TTTGAACTGAATGGTGCTCTTTAAGTATCATTTATACAACCCTAGCACGGCATTCCATTTCCTAGTTGCATATTTTGCAG
>Pg-03r170320s1662171:162376-169330_2583
CTAGCACGGCATTCCATTTCCTAGTTGCATATTTTGCAGTCTGGCTTTATGACAAGAAAATTATACACCTTAGGATTTGA
>Pg-03r170320s1662171:162376-169330_2624
TGGCTTTATGACAAGAAAATTATACACCTTAGGATTTGAACTTAGATCAAGCCTAAGATGGCAACTATCATTGACTGTCC
>Pg-03r170320s1662171:162376-169330_2665
TTAGATCAAGCCTAAGATGGCAACTATCATTGACTGTCCAGTTTAGTTCCTTTAACCAGTTTCTGTCTTCACTGTCATTA
>Pg-03r170320s1662171:162376-169330_2706
TTTAGTTCCTTTAACCAGTTTCTGTCTTCACTGTCATTATTATATTTAAAATTTAAAATTCATGTCACTGTTGTGTTTCT
>Pg-03r170320s1662171:162376-169330_2747
ATATTTAAAATTTAAAATTCATGTCACTGTTGTGTTTCTCGTTTTTGCTTTGACATGGTTGGTTTATGGTGATTAAATTT
>Pg-03r170320s1662171:162376-169330_2788
TTTTTGCTTTGACATGGTTGGTTTATGGTGATTAAATTTTATCATCCAGTTGGTCATCTAAATTTTGTATTCACTTAGTT
>Pg-03r170320s1662171:162376-169330_2829
TCATCCAGTTGGTCATCTAAATTTTGTATTCACTTAGTTACTACTCACTAATATATTTTTTCTTTTTCTTTTACACATTC
>Pg-03r170320s1662171:162376-169330_2870
TACTCACTAATATATTTTTTCTTTTTCTTTTACACATTCATTGTAAATTTACCTGGAAACGATGGCGTTGAGCAAACTTT
>Pg-03r170320s1662171:162376-169330_2911
TGTAAATTTACCTGGAAACGATGGCGTTGAGCAAACTTTCGAGATCATGTTGAGAATATGGAATCGATAATCTGGAATGT
>Pg-03r170320s1662171:162376-169330_2952
AGATCATGTTGAGAATATGGAATCGATAATCTGGAATGTTATCTCGATGTACTTTATATTGTTTAATAATGAAATATCGG
>Pg-03r170320s1662171:162376-169330_2993
TCTCGATGTACTTTATATTGTTTAATAATGAAATATCGGATGCATTTTGAAAAGAAAAAATAAAACACTTATCATTAGTA
>Pg-03r170320s1662171:162376-169330_3034
GCATTTTGAAAAGAAAAAATAAAACACTTATCATTAGTATGTTTTAGTGGATGGTCTTTTTTCATGTGCATGATTTTACT
>Pg-03r170320s1662171:162376-169330_3075
TTTTAGTGGATGGTCTTTTTTCATGTGCATGATTTTACTGCTAATTGACTGCGTCTTCATAAACGTTTTGGGTTATAATT
>Pg-03r170320s1662171:162376-169330_3116
TAATTGACTGCGTCTTCATAAACGTTTTGGGTTATAATTGTTTTTTCTCTTTGCCACTTATATGCCCATTGTAATTAGTT
>Pg-03r170320s1662171:162376-169330_3157
TTTTTCTCTTTGCCACTTATATGCCCATTGTAATTAGTTATAAATTTTTGCCTTTAGGATGTATACTTTTTCCCTTTTGC
>Pg-03r170320s1662171:162376-169330_3198
AAATTTTTGCCTTTAGGATGTATACTTTTTCCCTTTTGCTTTTTTTTTAATGTCATGAGATAGTTAGCTTTAGTGTTTAT
>Pg-03r170320s1662171:162376-169330_3239
TTTTTTTAATGTCATGAGATAGTTAGCTTTAGTGTTTATCTTAATTTTTTACACATCTTGGAATTATGCTGACCATTAAT
>Pg-03r170320s1662171:162376-169330_3280
TAATTTTTTACACATCTTGGAATTATGCTGACCATTAATCAGATCATTATCCCTGGAGTTGGGTTGGCTCGATGAACCAG
>Pg-03r170320s1662171:162376-169330_3321
GATCATTATCCCTGGAGTTGGGTTGGCTCGATGAACCAGAGGACAGACCTAGGACTTTCATCCATAATGCTGGCCTTGAA
>Pg-03r170320s1662171:162376-169330_3362
GACAGACCTAGGACTTTCATCCATAATGCTGGCCTTGAACAGTTGCTCAGAGGCTGCTCTCAGTTAGAAGTGAGTTTCAG
>Pg-03r170320s1662171:162376-169330_3403
GTTGCTCAGAGGCTGCTCTCAGTTAGAAGTGAGTTTCAGTTAACCTTGTTAGTGTCTAGATTTATTTCAATTTTCTCATC
>Pg-03r170320s1662171:162376-169330_3444
AACCTTGTTAGTGTCTAGATTTATTTCAATTTTCTCATCCATAGTTTTTGTGCTGATGATCTGAAGAAGCAACATGTTTG
>Pg-03r170320s1662171:162376-169330_3485
TAGTTTTTGTGCTGATGATCTGAAGAAGCAACATGTTTGTAGTTTGAACAGTAATTTACAAGAACTCTGGGTAATATGCC
>Pg-03r170320s1662171:162376-169330_3526
GTTTGAACAGTAATTTACAAGAACTCTGGGTAATATGCCAGTTCTCAAAAGATACATGCGAAAAAGAGTGAACCTAGACA
>Pg-03r170320s1662171:162376-169330_3567
TTCTCAAAAGATACATGCGAAAAAGAGTGAACCTAGACATCATGGATTAGGTCACATTACTCCATCTGCGGGAATCAGAG
>Pg-03r170320s1662171:162376-169330_3608
ATGGATTAGGTCACATTACTCCATCTGCGGGAATCAGAGGAACAACCATTACAGTGTGAACCTAGCTTTTGCATACTATC
>Pg-03r170320s1662171:162376-169330_3649
ACAACCATTACAGTGTGAACCTAGCTTTTGCATACTATCATGAAAAATGATGAGCTTTTGTGCATTTGTTCCAGTTTGTA
>Pg-03r170320s1662171:162376-169330_3690
GAAAAATGATGAGCTTTTGTGCATTTGTTCCAGTTTGTAGAAAAACAATGGTGCCCTCTTTTTCCCGATTCAAGTCCATT
>Pg-03r170320s1662171:162376-169330_3731
AAAACAATGGTGCCCTCTTTTTCCCGATTCAAGTCCATTATTGTTCTAAGGAATCACAAGTTAAAGTATAGGTTCTTTCT
>Pg-03r170320s1662171:162376-169330_3772
TGTTCTAAGGAATCACAAGTTAAAGTATAGGTTCTTTCTTCTAAAACTAGTTCATACTATCATGGGTTTTTCATATTTTG
>Pg-03r170320s1662171:162376-169330_3813
TAAAACTAGTTCATACTATCATGGGTTTTTCATATTTTGGATTTTAGTGACATACTGATAGTTTTTGCTTTCAGAAGTAA
>Pg-03r170320s1662171:162376-169330_3854
TTTTAGTGACATACTGATAGTTTTTGCTTTCAGAAGTAATGGATTTATTTGTAGAAACTTTCTTTTATATAAACACTTTG
>Pg-03r170320s1662171:162376-169330_3895
GATTTATTTGTAGAAACTTTCTTTTATATAAACACTTTGGGTAGTTACAGTTTGCAATGTCAGATTCAAGTCCTAATTTC
>Pg-03r170320s1662171:162376-169330_3936
TAGTTACAGTTTGCAATGTCAGATTCAAGTCCTAATTTCAGTTTCTATTACTGGGAGAATCATAATTTTTATGTATAGTT
>Pg-03r170320s1662171:162376-169330_3977
TTTCTATTACTGGGAGAATCATAATTTTTATGTATAGTTTCTGTAATGTAAAGAAAGTAAGATAATGGTATTCATAATTT
>Pg-03r170320s1662171:162376-169330_4018
TGTAATGTAAAGAAAGTAAGATAATGGTATTCATAATTTTGAATCCAAGTAATGATCACGTGAAAGCGTTACTTGTTCTT
>Pg-03r170320s1662171:162376-169330_4059
AATCCAAGTAATGATCACGTGAAAGCGTTACTTGTTCTTGTAATTGATTTCGCTCTATGGCTTCTGCAGTCTCTTTGCTT
>Pg-03r170320s1662171:162376-169330_4100
AATTGATTTCGCTCTATGGCTTCTGCAGTCTCTTTGCTTGATGTTTGATGGATCATCATTTGATAATAGCAAGTTTGCTG
>Pg-03r170320s1662171:162376-169330_4141
TGTTTGATGGATCATCATTTGATAATAGCAAGTTTGCTGCGATTTGGAGGTTGGTTGCACCAACGCTAAAAGTTCTGGAA
>Pg-03r170320s1662171:162376-169330_4182
ATTTGGAGGTTGGTTGCACCAACGCTAAAAGTTCTGGAACTTGGCTACATATTAGCAACAGATGCAAAAGAAATATTTAA
>Pg-03r170320s1662171:162376-169330_4223
TGGCTACATATTAGCAACAGATGCAAAAGAAATATTTAATTCCAAGATTTTCAGCCCAGGAGGCAACATATTTGGTCACT
>Pg-03r170320s1662171:162376-169330_4264
CCAAGATTTTCAGCCCAGGAGGCAACATATTTGGTCACTCTACCCTTCAAATGCAAGAGCAAAAGAGCACTGCTTTTCCA
>Pg-03r170320s1662171:162376-169330_4305
ACCCTTCAAATGCAAGAGCAAAAGAGCACTGCTTTTCCAAACTTACAAAAGTTGTGTCTAGTTTTAGACTGGATTTCAGA
>Pg-03r170320s1662171:162376-169330_4346
CTTACAAAAGTTGTGTCTAGTTTTAGACTGGATTTCAGACTCGGTGGTAGGTGTTATTTCCAAAAATCTACCCTTCCTCA
>Pg-03r170320s1662171:162376-169330_4387
CGGTGGTAGGTGTTATTTCCAAAAATCTACCCTTCCTCATTGAACTTGATCTTCGAGATGAACCTATTGAAGAACCTCGT
>Pg-03r170320s1662171:162376-169330_4428
GAACTTGATCTTCGAGATGAACCTATTGAAGAACCTCGTGCAGCTGTGGACTTGACAAACTGGGGTATTCAACAAATCAG
>Pg-03r170320s1662171:162376-169330_4469
AGCTGTGGACTTGACAAACTGGGGTATTCAACAAATCAGTAGTTGTTCCAAATTGCGGCACCTTTCATTGGTTCGTAGCC
>Pg-03r170320s1662171:162376-169330_4510
GTTGTTCCAAATTGCGGCACCTTTCATTGGTTCGTAGCCAAGAGGATTTTGCTATATCTTTTAGAAGGGTTAATGATCTT
>Pg-03r170320s1662171:162376-169330_4551
GAGGATTTTGCTATATCTTTTAGAAGGGTTAATGATCTTGGGATTCTTCTAATGGCAGAAAACTGCTCAAATTTGGAAAG
>Pg-03r170320s1662171:162376-169330_4592
GATTCTTCTAATGGCAGAAAACTGCTCAAATTTGGAAAGTATTAGACTTGGTGGTTTCTGCCGTATCACAGATGCTAGTT
>Pg-03r170320s1662171:162376-169330_4633
TTAGACTTGGTGGTTTCTGCCGTATCACAGATGCTAGTTTTCGGGCTATTCTGCACAGATGTTCCAATTTGCAAAAGCTT
>Pg-03r170320s1662171:162376-169330_4674
CGGGCTATTCTGCACAGATGTTCCAATTTGCAAAAGCTTGAGTTATTGCGCATGACTCAGCTAACAGATCTAGTATTTCA
>Pg-03r170320s1662171:162376-169330_4715
GTTATTGCGCATGACTCAGCTAACAGATCTAGTATTTCATGATATTTCTGCAACTCCCCTCTCTCTAACTGATGTAAGCT
>Pg-03r170320s1662171:162376-169330_4756
ATATTTCTGCAACTCCCCTCTCTCTAACTGATGTAAGCTTGATATCCTGCTCTTTGATTACTGACTTTTCTATTATACAT
>Pg-03r170320s1662171:162376-169330_4797
ATATCCTGCTCTTTGATTACTGACTTTTCTATTATACATTTGGCACACTGTAAGGACATACAAGTACTAGATTTGAAGGG
>Pg-03r170320s1662171:162376-169330_4838
GGCACACTGTAAGGACATACAAGTACTAGATTTGAAGGGTTGCAGACGTGTTGGAGATGATGGATTGAAGGTTGTGTCAT
>Pg-03r170320s1662171:162376-169330_4879
GCAGACGTGTTGGAGATGATGGATTGAAGGTTGTGTCATCGCTTGGAAAATTAAAATTATTGCATTTGAATAGTTCAGAT
>Pg-03r170320s1662171:162376-169330_4920
CTTGGAAAATTAAAATTATTGCATTTGAATAGTTCAGATATCAGTGATGTTGGCTTATCCTATTTAGGAAGTGGCAATGC
>Pg-03r170320s1662171:162376-169330_4961
CAGTGATGTTGGCTTATCCTATTTAGGAAGTGGCAATGCGCCATTGGTATCACTTTCCTTAAGAAGCTGTCAAAGGTTAA
>Pg-03r170320s1662171:162376-169330_5002
CATTGGTATCACTTTCCTTAAGAAGCTGTCAAAGGTTAACTGACAAGGGCATATCTGCTCTAGTTGCAGGTTCCCTTGTT
>Pg-03r170320s1662171:162376-169330_5043
GACAAGGGCATATCTGCTCTAGTTGCAGGTTCCCTTGTTCAAACATTGCAAAATCTTGACTTGTCAAATATTCCAAACTT
>Pg-03r170320s1662171:162376-169330_5084
AACATTGCAAAATCTTGACTTGTCAAATATTCCAAACTTAACTGACAATGCAATTCTAGTTTTAGTCAAAAGTGGGATGC
>Pg-03r170320s1662171:162376-169330_5125
CTGACAATGCAATTCTAGTTTTAGTCAAAAGTGGGATGCAGATTGTGGAACTTCGACTCCGGGAATGCCCTCTTATCGGC
>Pg-03r170320s1662171:162376-169330_5166
ATTGTGGAACTTCGACTCCGGGAATGCCCTCTTATCGGCGATACATCTGTCATCGCTTTGGCATCAATGCATTTCCAAGG
>Pg-03r170320s1662171:162376-169330_5207
TACATCTGTCATCGCTTTGGCATCAATGCATTTCCAAGGCCGAGGATATGGAAGTACGCTAAGATTATTGGATATATATA
>Pg-03r170320s1662171:162376-169330_5248
GAGGATATGGAAGTACGCTAAGATTATTGGATATATATAATAGTGGTGGTATTACCAAACTTGCGATTTCATGGTTTAAA
>Pg-03r170320s1662171:162376-169330_5289
AGTGGTGGTATTACCAAACTTGCGATTTCATGGTTTAAAAAGCCTTATTTTTCAAGGTTGCGATGGTTAGGCATAGGATC
>Pg-03r170320s1662171:162376-169330_5330
GCCTTATTTTTCAAGGTTGCGATGGTTAGGCATAGGATCGAATGTGAATGGATATGTGGATGTGCTTGGTAGAGACCGGC
>Pg-03r170320s1662171:162376-169330_5371
ATGTGAATGGATATGTGGATGTGCTTGGTAGAGACCGGCCATTATTGCGAATATTATGGCAGGGAAATGAGTTGGATAGG
>Pg-03r170320s1662171:162376-169330_5412
TTATTGCGAATATTATGGCAGGGAAATGAGTTGGATAGGGGCCGGCAGGACTTCTCAGATGAATTTTACAAGGTTGAGTT
>Pg-03r170320s1662171:162376-169330_5453
CCGGCAGGACTTCTCAGATGAATTTTACAAGGTTGAGTTTGAGGAAGAAGATGAGCTTGAACAGTGGTTGCAAAATTTAG
>Pg-03r170320s1662171:162376-169330_5494
AGGAAGAAGATGAGCTTGAACAGTGGTTGCAAAATTTAGGCAATGAAGGTGAAGTTGAAGAAGAAATTGGACAATGGATA
>Pg-03r170320s1662171:162376-169330_5535
AATGAAGGTGAAGTTGAAGAAGAAATTGGACAATGGATACAGGAAGGTGAGTAAGTATGCCTGCTTTTTCTTCAGTTATT
>Pg-03r170320s1662171:162376-169330_5576
GGAAGGTGAGTAAGTATGCCTGCTTTTTCTTCAGTTATTTCTGCATGTAACAGAAATACTAATTTTATTACACATTTAAG
>Pg-03r170320s1662171:162376-169330_5617
TGCATGTAACAGAAATACTAATTTTATTACACATTTAAGATCTTACAAGAAGACATATTTTGTCTCCAATAGCATTCAGT
>Pg-03r170320s1662171:162376-169330_5658
CTTACAAGAAGACATATTTTGTCTCCAATAGCATTCAGTTGTATGACAATTGTAATTATAAGTTACCATTAGTATCTTCT
>Pg-03r170320s1662171:162376-169330_5699
TATGACAATTGTAATTATAAGTTACCATTAGTATCTTCTAATGGTCATTAGATTGAATATCATGCTTTGATTTGCAACCT
>Pg-03r170320s1662171:162376-169330_5740
TGGTCATTAGATTGAATATCATGCTTTGATTTGCAACCTTGCAGATTTCAGTTCGTTATCAGCAGGAAACAGTACTAAGA
>Pg-03r170320s1662171:162376-169330_5781
CAGATTTCAGTTCGTTATCAGCAGGAAACAGTACTAAGATCTTTCAATATTTTTGTGTTAGGCATTTTTGTGCAGGGTGA
>Pg-03r170320s1662171:162376-169330_5822
TTTCAATATTTTTGTGTTAGGCATTTTTGTGCAGGGTGATTGTAAATAGTCACAGAAAATATTTCAAATAAAGTTTCTAT
>Pg-03r170320s1662171:162376-169330_5863
GTAAATAGTCACAGAAAATATTTCAAATAAAGTTTCTATTTAGTATTAAAATTTAAAACTAATGCATTCAAAAGAAGAAA
>Pg-03r170320s1662171:162376-169330_5904
AGTATTAAAATTTAAAACTAATGCATTCAAAAGAAGAAACGTACTTACACAAATATAAAGCATTCTCCCAAAATTTCTAC
>Pg-03r170320s1662171:162376-169330_5945
TACTTACACAAATATAAAGCATTCTCCCAAAATTTCTACAAATACAGTTTTGACTTAACTTTGTTTTTGTTGTTTTTATT
>Pg-03r170320s1662171:162376-169330_5986
ATACAGTTTTGACTTAACTTTGTTTTTGTTGTTTTTATTTGTATACGACTACTTATTCTTCTTTATTTTTTTTGAATATT
>Pg-03r170320s1662171:162376-169330_6027
TATACGACTACTTATTCTTCTTTATTTTTTTTGAATATTGTACTTTTGCCAGAGTTTTGGGTATTGTGTAAAAACTTGTA
>Pg-03r170320s1662171:162376-169330_6068
ACTTTTGCCAGAGTTTTGGGTATTGTGTAAAAACTTGTAGAATTCTCCATTGCCTTTTTTATTGTTTGATTCAACTCCAA
>Pg-03r170320s1662171:162376-169330_6109
ATTCTCCATTGCCTTTTTTATTGTTTGATTCAACTCCAATGGAGTTGAAACGCCCTCATCTTTTGTACATTTATATCACT
>Pg-03r170320s1662171:162376-169330_6150
GAGTTGAAACGCCCTCATCTTTTGTACATTTATATCACTTACTTTATTGCATGTTTGGTGAAGTTTTCAACTTGGTCTAC
>Pg-03r170320s1662171:162376-169330_6191
CTTTATTGCATGTTTGGTGAAGTTTTCAACTTGGTCTACTTATTCTTTTTTTTACATAGAATCTTGTTTAATTTGATCAT
>Pg-03r170320s1662171:162376-169330_6232
ATTCTTTTTTTTACATAGAATCTTGTTTAATTTGATCATATTCATTGATCATTTCACAAATCAGTTATATTCAAAATAGT
>Pg-03r170320s1662171:162376-169330_6273
TCATTGATCATTTCACAAATCAGTTATATTCAAAATAGTTCAAACCCACAAGTTAATTAGCCAAACCAAGAATTCTATAA
>Pg-03r170320s1662171:162376-169330_6314
AAACCCACAAGTTAATTAGCCAAACCAAGAATTCTATAAACTTTATATTTATTGAAAATGATGCCCGTGTTTTTCCATAA
>Pg-03r170320s1662171:162376-169330_6355
TTTATATTTATTGAAAATGATGCCCGTGTTTTTCCATAATAGTGAAACACATATGTTGAAACTTGAAATACTTTCTCTGT
>Pg-03r170320s1662171:162376-169330_6396
GTGAAACACATATGTTGAAACTTGAAATACTTTCTCTGTTATTCTAAGAGAAGACTTCTCATGTATTGAGCTTACACCAG
>Pg-03r170320s1662171:162376-169330_6437
TTCTAAGAGAAGACTTCTCATGTATTGAGCTTACACCAGTGAAGCTTGTAATTATCTCCTACATGTGATCAATTGCTATG
>Pg-03r170320s1662171:162376-169330_6478
AAGCTTGTAATTATCTCCTACATGTGATCAATTGCTATGGGATCAGAATGCACATAGTAAAATTAAAACTAATTCCCCAT
>Pg-03r170320s1662171:162376-169330_6519
ATCAGAATGCACATAGTAAAATTAAAACTAATTCCCCATTTTTCAGAAACAAATATGTAATGTCAAATAAAGAGGGGGAT
>Pg-03r170320s1662171:162376-169330_6560
TTCAGAAACAAATATGTAATGTCAAATAAAGAGGGGGATCATCATTTTCCAAGTTGTTTATGGATATTTACTGTGTGTAA
>Pg-03r170320s1662171:162376-169330_6601
TCATTTTCCAAGTTGTTTATGGATATTTACTGTGTGTAAGAAATGCCCAAGGAATCATCAAAGATCTTTTCATTTCTGAC
>Pg-03r170320s1662171:162376-169330_6642
AATGCCCAAGGAATCATCAAAGATCTTTTCATTTCTGACGTACAATGAGCGAGTTGCATTTTAGGAAATATATGAAGCAC
>Pg-03r170320s1662171:162376-169330_6683
ACAATGAGCGAGTTGCATTTTAGGAAATATATGAAGCACTTTTGTGTCAAGTCTCTTCAATCATAGACACAATTATATGT
>Pg-03r170320s1662171:162376-169330_6724
TTGTGTCAAGTCTCTTCAATCATAGACACAATTATATGTCATAACTGTATGTGGCTATGGAAGAGAGACATTATGCAGGG
>Pg-03r170320s1662171:162376-169330_6765
TAACTGTATGTGGCTATGGAAGAGAGACATTATGCAGGGATGGGTTCTTTCTATAAAAGGATCAATGATCTTGCAGAGAT
>Pg-03r170320s1662171:162376-169330_6806
GGGTTCTTTCTATAAAAGGATCAATGATCTTGCAGAGATCCTCCAATTTTGCCTTTAGACAATCCGACTTTATTTATATT
>Pg-03r170320s1662171:162376-169330_6847
TCCAATTTTGCCTTTAGACAATCCGACTTTATTTATATTCTTGAATTTAAATTTTTGTTTCAGGGTTTGGGAGTAATAAT
>Pg-03r170320s1662171:162376-169330_6874
TTTATTTATATTCTTGAATTTAAATTTTTGTTTCAGGGTTTGGGAGTAATAATAGGTGTCTGTTTTTAAGGATTCTCTTC
>Pg-03r170320s1662395:234211-239555_0
TTGTCAGATAGAGGTTATCCTTCTTACCCCATAAATGACATGTTGAGCTCATAATGAGTATATTATTGTAACGGTTTTGA
>Pg-03r170320s1662395:234211-239555_41
GTTGAGCTCATAATGAGTATATTATTGTAACGGTTTTGAGTCCTGTTGTTGACCTCGCCTTGTGCCCTGAAGAATCTAGA
>Pg-03r170320s1662395:234211-239555_82
CCTGTTGTTGACCTCGCCTTGTGCCCTGAAGAATCTAGAGTTTACCCTGGGTAGCATCCTAGGAATGAGGGGAAGTGCCC
>Pg-03r170320s1662395:234211-239555_123
TTACCCTGGGTAGCATCCTAGGAATGAGGGGAAGTGCCCAGGAATTTTCCCCGGGATATGTTACCTGGAAAAAAAGCATA
>Pg-03r170320s1662395:234211-239555_164
GAATTTTCCCCGGGATATGTTACCTGGAAAAAAAGCATATAGATATAATGAATAAGAAATAACAAAAGATGATGTACTCT
>Pg-03r170320s1662395:234211-239555_205
GATATAATGAATAAGAAATAACAAAAGATGATGTACTCTGGGGAACTTGTTCATTACGAGAGTAATGTAGGACCATTTGA
>Pg-03r170320s1662395:234211-239555_246
GGAACTTGTTCATTACGAGAGTAATGTAGGACCATTTGAAAGCATAATCTGAAGATTCTCGACTCCTATTGAAGATTTGA
>Pg-03r170320s1662395:234211-239555_287
GCATAATCTGAAGATTCTCGACTCCTATTGAAGATTTGATGATGTAATCTGGGGAATTTGTTCATTACAAGAGTAATGTA
>Pg-03r170320s1662395:234211-239555_328
ATGTAATCTGGGGAATTTGTTCATTACAAGAGTAATGTAGGACCATTTGAAAGCATAATCTGAAGATTCTCGTCTCCTAT
>Pg-03r170320s1662395:234211-239555_369
ACCATTTGAAAGCATAATCTGAAGATTCTCGTCTCCTATTGAAGATTTTCCTACCAACTAGGATATTGGCCCACTCTGTT
>Pg-03r170320s1662395:234211-239555_410
AAGATTTTCCTACCAACTAGGATATTGGCCCACTCTGTTGAAAGCCCATCATCTGCTTCACCAGAACTGTATATAAAATT
>Pg-03r170320s1662395:234211-239555_451
AAGCCCATCATCTGCTTCACCAGAACTGTATATAAAATTTAGCAACAAACAAAAGGGTAGCAAGTCTATTGTCCTTTCTA
>Pg-03r170320s1662395:234211-239555_492
GCAACAAACAAAAGGGTAGCAAGTCTATTGTCCTTTCTATCAACTATTCACTTTTTGGATGCTATTGTCATTATATGCAG
>Pg-03r170320s1662395:234211-239555_533
AACTATTCACTTTTTGGATGCTATTGTCATTATATGCAGAGTAGAAGTTATAAAGTTGGGATCATTTTATGTATGCAGAA
>Pg-03r170320s1662395:234211-239555_574
TAGAAGTTATAAAGTTGGGATCATTTTATGTATGCAGAATAGAAGTTCTCAAGTTGGGATCAATTCATATACACTTCACA
>Pg-03r170320s1662395:234211-239555_615
GAAGTTCTCAAGTTGGGATCAATTCATATACACTTCACAATGAAAGGAAAAAGTGAAAAGCGCAAGATTTGAGAAGCTAC
>Pg-03r170320s1662395:234211-239555_656
GAAAGGAAAAAGTGAAAAGCGCAAGATTTGAGAAGCTACCAGTCACTTGGGGCTCTCAAATATTCTTGGGGATGGTAATA
>Pg-03r170320s1662395:234211-239555_697
GTCACTTGGGGCTCTCAAATATTCTTGGGGATGGTAATAATGCATTATAAATGGCATTGAATAATCTTGTCCGACTCTTC
>Pg-03r170320s1662395:234211-239555_738
GCATTATAAATGGCATTGAATAATCTTGTCCGACTCTTCTGGTAACTTATAAGTATGGTTTTCTTTTAAATTCCATGAGC
>Pg-03r170320s1662395:234211-239555_779
GTAACTTATAAGTATGGTTTTCTTTTAAATTCCATGAGCCTGAAACCATCCAACTCTGATCCATCTTCTTCCCCTTTGCC
>Pg-03r170320s1662395:234211-239555_820
GAAACCATCCAACTCTGATCCATCTTCTTCCCCTTTGCCACAGAATCACAACTTCAACACTGGGAAAAAATATTCATCGT
>Pg-03r170320s1662395:234211-239555_861
AGAATCACAACTTCAACACTGGGAAAAAATATTCATCGTTTCTGAAAAGATGAGAAAAGCAATTTTCCCCCTCCAACTAC
>Pg-03r170320s1662395:234211-239555_902
CTGAAAAGATGAGAAAAGCAATTTTCCCCCTCCAACTACCAAGATACATTCTTATGGTCCACGGGAACTCAATTCACCCC
>Pg-03r170320s1662395:234211-239555_943
AGATACATTCTTATGGTCCACGGGAACTCAATTCACCCCATAAGAACTGACTTGTCTCATCGATGCACTTTTTCCTTTCA
>Pg-03r170320s1662395:234211-239555_984
AAGAACTGACTTGTCTCATCGATGCACTTTTTCCTTTCACAAAAATATAAAATTAAAAAATTGTCAAAATCAACACGAAA
>Pg-03r170320s1662395:234211-239555_1025
AAAATATAAAATTAAAAAATTGTCAAAATCAACACGAAAGAGTTCCTTCCAGAATAAATCCTTTCTCCATCATCTTATTG
>Pg-03r170320s1662395:234211-239555_1066
GTTCCTTCCAGAATAAATCCTTTCTCCATCATCTTATTGACAAGTACTTTCGCTTCCAATGGTTTATCTTCTTTGAGAAG
>Pg-03r170320s1662395:234211-239555_1107
AAGTACTTTCGCTTCCAATGGTTTATCTTCTTTGAGAAGTTCATTGATTAATATAGAATATGTTTGAACACTAGGTTCAC
>Pg-03r170320s1662395:234211-239555_1148
CATTGATTAATATAGAATATGTTTGAACACTAGGTTCACAGCCTCTCTCCTCCATCCTGTGGAGCAGCTTAAGACAAGCA
>Pg-03r170320s1662395:234211-239555_1189
CCTCTCTCCTCCATCCTGTGGAGCAGCTTAAGACAAGCATCAAATTCACCTTCTTTGAAAAATCCATCAATGAGTATGGT
>Pg-03r170320s1662395:234211-239555_1230
AAATTCACCTTCTTTGAAAAATCCATCAATGAGTATGGTCCAAGTAATTTCATCTGGACTAAATGAGCTAGAAATAGCAT
>Pg-03r170320s1662395:234211-239555_1271
AAGTAATTTCATCTGGACTAAATGAGCTAGAAATAGCATTATCAAACAATCTGTCTGCCTCTTCTGTCTTGCCTTCTCTA
>Pg-03r170320s1662395:234211-239555_1312
TCAAACAATCTGTCTGCCTCTTCTGTCTTGCCTTCTCTATAAAGACCAGGAATTATTGCATTATATATCGATAGAGTAGG
>Pg-03r170320s1662395:234211-239555_1353
AAGACCAGGAATTATTGCATTATATATCGATAGAGTAGGTTCCATACTATTTTCATTCATTGACTCTAAAAGCTCTAGGG
>Pg-03r170320s1662395:234211-239555_1394
CCATACTATTTTCATTCATTGACTCTAAAAGCTCTAGGGCATGCTCATATTCTCCTTGTTTGCAATACCCCAATACAAGA
>Pg-03r170320s1662395:234211-239555_1435
TGCTCATATTCTCCTTGTTTGCAATACCCCAATACAAGAGAGGTGTATATCCCTTTATGAGGAAGAAAGCCCTTCCCTAA
>Pg-03r170320s1662395:234211-239555_1476
GGTGTATATCCCTTTATGAGGAAGAAAGCCCTTCCCTAACATATTTTTTACCAACTGATCTGCTTCATGCAACCTGCCTC
>Pg-03r170320s1662395:234211-239555_1517
TATTTTTTACCAACTGATCTGCTTCATGCAACCTGCCTCCTTTGCATAGTCCAGCAATCAGTGCACCATAAGTATCTACA
>Pg-03r170320s1662395:234211-239555_1558
TTGCATAGTCCAGCAATCAGTGCACCATAAGTATCTACAGTAGGTTGGCAATCTTTTTCTAACATTCTGTCTAACAGCTT
>Pg-03r170320s1662395:234211-239555_1599
AGGTTGGCAATCTTTTTCTAACATTCTGTCTAACAGCTTCGAAGCAATATCAATATTAAAAGCATTCTCTTTAGGACATG
>Pg-03r170320s1662395:234211-239555_1640
AAGCAATATCAATATTAAAAGCATTCTCTTTAGGACATGAATCACCAATAGTTTCTTCAGCGGCAATCAGTTTTACTTCC
>Pg-03r170320s1662395:234211-239555_1681
TCACCAATAGTTTCTTCAGCGGCAATCAGTTTTACTTCCTGCATCTTGCTTTCACGAAGTAGCCCATTCATAAGCACGCT
>Pg-03r170320s1662395:234211-239555_1722
CATCTTGCTTTCACGAAGTAGCCCATTCATAAGCACGCTATAAGTTCGATAATTAGGCTGGCATTCATTTCTTGTCATTT
>Pg-03r170320s1662395:234211-239555_1763
AAGTTCGATAATTAGGCTGGCATTCATTTCTTGTCATTTTTCTCAGAATAGCAAAAGCATGGTCAACTCTATCTAATTTG
>Pg-03r170320s1662395:234211-239555_1804
CTCAGAATAGCAAAAGCATGGTCAACTCTATCTAATTTGATATTGCCATCAATAAGAGAGGTGTATGTCACTTCATCAGG
>Pg-03r170320s1662395:234211-239555_1845
ATTGCCATCAATAAGAGAGGTGTATGTCACTTCATCAGGTTTCAGGCCTTTTTCCTCAATTTGTTCAAGAAGTGATTCTG
>Pg-03r170320s1662395:234211-239555_1886
TCAGGCCTTTTTCCTCAATTTGTTCAAGAAGTGATTCTGCTTCCTCTGACTTCCCTTCTCTGCAAAGGCCATGAATCAGT
>Pg-03r170320s1662395:234211-239555_1927
TCCTCTGACTTCCCTTCTCTGCAAAGGCCATGAATCAGTGCACTATAAGTGTGAACATCTGGCTCACAACCCCGATGCAC
>Pg-03r170320s1662395:234211-239555_1968
ACTATAAGTGTGAACATCTGGCTCACAACCCCGATGCACCATTTCATCAAGGACTCTAAATGCATTATCCACTGCTCCTG
>Pg-03r170320s1662395:234211-239555_2009
TTTCATCAAGGACTCTAAATGCATTATCCACTGCTCCTGCTCTGCAAAGTCCATCAATCAGGGTTGTGTAAGTCAACGCA
>Pg-03r170320s1662395:234211-239555_2050
CTGCAAAGTCCATCAATCAGGGTTGTGTAAGTCAACGCAGTGGGAACCAACCCCCTCTCTAGCATTTTTTCAAACACTTT
>Pg-03r170320s1662395:234211-239555_2091
GGGAACCAACCCCCTCTCTAGCATTTTTTCAAACACTTTGTCTGCTTCAGATAACCGATTTGCCTTGCAAAGTCCATTCA
>Pg-03r170320s1662395:234211-239555_2132
CTGCTTCAGATAACCGATTTGCCTTGCAAAGTCCATTCATCAACGCATTGTAAGTACGAACATTTGGTTCACAACCATTT
>Pg-03r170320s1662395:234211-239555_2173
AACGCATTGTAAGTACGAACATTTGGTTCACAACCATTTTCCTTCATCCGGTCCACTAGTGCAAGAGCAATGTCAACTTT
>Pg-03r170320s1662395:234211-239555_2214
CTTCATCCGGTCCACTAGTGCAAGAGCAATGTCAACTTTGCCTCCTTTGCAATGCCCATCAATCAAGGTAGTATACGTTA
>Pg-03r170320s1662395:234211-239555_2255
CTCCTTTGCAATGCCCATCAATCAAGGTAGTATACGTTATTTCATTTGGGGTCAGGCCTTTCTCAAAGAGCTTATTAAAT
>Pg-03r170320s1662395:234211-239555_2296
TCATTTGGGGTCAGGCCTTTCTCAAAGAGCTTATTAAATAACTCGCAGGCTTGTTCGAGCTTGCCCTCTTTACAAAGTCC
>Pg-03r170320s1662395:234211-239555_2337
CTCGCAGGCTTGTTCGAGCTTGCCCTCTTTACAAAGTCCATTAATCAGTTCACTATAAGTGTGCAGATCAGGCTCACAAC
>Pg-03r170320s1662395:234211-239555_2378
TAATCAGTTCACTATAAGTGTGCAGATCAGGCTCACAACCATTTTTCTCCATCATGCCAAGGAGCCGAAAAGCATTATTA
>Pg-03r170320s1662395:234211-239555_2419
TTTTTCTCCATCATGCCAAGGAGCCGAAAAGCATTATTAGTTTTACCCTCTTTACAATAACCATCAATCAACGTGTTATA
>Pg-03r170320s1662395:234211-239555_2460
TTTACCCTCTTTACAATAACCATCAATCAACGTGTTATAAGTTATTTGAGTGGGAGCCAGACCACTTTTAAGCATTTGAT
>Pg-03r170320s1662395:234211-239555_2501
TTATTTGAGTGGGAGCCAGACCACTTTTAAGCATTTGATCAAAAAGCACCATTGCCTTGTGCAACTTCCGCTCTTTGCAG
>Pg-03r170320s1662395:234211-239555_2542
AAAAGCACCATTGCCTTGTGCAACTTCCGCTCTTTGCAGAGTCCATTGATCAGTTCATTGTGAGTACGAACATTTGGTTT
>Pg-03r170320s1662395:234211-239555_2583
TCCATTGATCAGTTCATTGTGAGTACGAACATTTGGTTTGCAACCAGTCTTTTCCATCTTTTCAAGAATCTCAAAAGCAG
>Pg-03r170320s1662395:234211-239555_2624
AACCAGTCTTTTCCATCTTTTCAAGAATCTCAAAAGCAGCATCCACTTTCCTCTCTCTACAGAGGGCATCAATCAGGGCA
>Pg-03r170320s1662395:234211-239555_2665
TCCACTTTCCTCTCTCTACAGAGGGCATCAATCAGGGCATTGTAAGTGACTACATTGGGAACCGGGAGCTTATTAAATAG
>Pg-03r170320s1662395:234211-239555_2706
GTAAGTGACTACATTGGGAACCGGGAGCTTATTAAATAGCTTGTAGGCTTGTTCAAGCTTGCCCTCTTTACAAAGTCCAT
>Pg-03r170320s1662395:234211-239555_2747
TGTAGGCTTGTTCAAGCTTGCCCTCTTTACAAAGTCCATTAATCAATTCACCATAAGTGTGCAGGTCAGGCTTGCAACCA
>Pg-03r170320s1662395:234211-239555_2788
ATCAATTCACCATAAGTGTGCAGGTCAGGCTTGCAACCACTTTTCTCCATCCTGCAAAGGAGACTAAAAGCATTATTAGT
>Pg-03r170320s1662395:234211-239555_2829
TTTCTCCATCCTGCAAAGGAGACTAAAAGCATTATTAGTTTTACCCTCTTTACAGTAACCATCAATCAAGATATTGTATG
>Pg-03r170320s1662395:234211-239555_2870
TACCCTCTTTACAGTAACCATCAATCAAGATATTGTATGTTATTTGAGTGGGAGCCAGACCACTTTTAAGCATTCGATCA
>Pg-03r170320s1662395:234211-239555_2911
ATTTGAGTGGGAGCCAGACCACTTTTAAGCATTCGATCAAAAAGCATCATTGCCTTGTGCAGCTTCCGCTCTTTGCAGAG
>Pg-03r170320s1662395:234211-239555_2952
AAGCATCATTGCCTTGTGCAGCTTCCGCTCTTTGCAGAGTCCATTGATCAGTTCATTGTGGGTACGAACATTTGGTTTGC
>Pg-03r170320s1662395:234211-239555_2993
CATTGATCAGTTCATTGTGGGTACGAACATTTGGTTTGCAACCGCTCTTTTCCATCTTTTCAAGAATCTCAAAAGCAGCA
>Pg-03r170320s1662395:234211-239555_3034
CCGCTCTTTTCCATCTTTTCAAGAATCTCAAAAGCAGCATCCACTTTTCTCTCTCTACAGAAGCCGTCAATCAGGGCATT
>Pg-03r170320s1662395:234211-239555_3075
CACTTTTCTCTCTCTACAGAAGCCGTCAATCAGGGCATTGTAAGTGACTACATTTGGAACCAGGCCTTGTTCCGATACTT
>Pg-03r170320s1662395:234211-239555_3116
AAGTGACTACATTTGGAACCAGGCCTTGTTCCGATACTTTATTGAATAATTCGCTTGCCTCTTCCAGCCTGCTTTCTTTG
>Pg-03r170320s1662395:234211-239555_3157
TTGAATAATTCGCTTGCCTCTTCCAGCCTGCTTTCTTTGCACAACCCACTGATCAATGCAGTATAATTATGAATATTTGG
>Pg-03r170320s1662395:234211-239555_3198
CAACCCACTGATCAATGCAGTATAATTATGAATATTTGGTTGACATCCCATTTCCACCATTTTATCAATGAGACTGAACG
>Pg-03r170320s1662395:234211-239555_3239
GACATCCCATTTCCACCATTTTATCAATGAGACTGAACGCCTCTTGTAATCTCCCTGCATCACAAAGAACAGTGATAGGC
>Pg-03r170320s1662395:234211-239555_3280
TCTTGTAATCTCCCTGCATCACAAAGAACAGTGATAGGCATGGTATAAGTATGAACGTTCGGCTCGCATCCATTCTCCAC
>Pg-03r170320s1662395:234211-239555_3321
GGTATAAGTATGAACGTTCGGCTCGCATCCATTCTCCACCATCTCACCCAGCATTCGAAAAGCCTCCCCTATTTTACCCT
>Pg-03r170320s1662395:234211-239555_3362
TCTCACCCAGCATTCGAAAAGCCTCCCCTATTTTACCCTCATTGCATAGACCATTAATGAGAATTGTATAAGTCACTGAA
>Pg-03r170320s1662395:234211-239555_3403
TTGCATAGACCATTAATGAGAATTGTATAAGTCACTGAATTTGGAGCACAGCCTTCTTCCTGCATCTGTTGAAAGACCTT
>Pg-03r170320s1662395:234211-239555_3444
TGGAGCACAGCCTTCTTCCTGCATCTGTTGAAAGACCTTGAAAGCTTCGGCTAAATTCCGGTTCCTGCAGTGCCCAAGAA
>Pg-03r170320s1662395:234211-239555_3485
AAGCTTCGGCTAAATTCCGGTTCCTGCAGTGCCCAAGAATGAAGGAAGTGTAAGTGAATGTATCAGGATACAAACCTGCT
>Pg-03r170320s1662395:234211-239555_3526
AAGGAAGTGTAAGTGAATGTATCAGGATACAAACCTGCTTGAAGAATTCGACTTAAGAACTGCTTAGCATTCTGCACCTT
>Pg-03r170320s1662395:234211-239555_3567
AAGAATTCGACTTAAGAACTGCTTAGCATTCTGCACCTTCCCCTGTTTGCAGAGTGTATTAATCATGGTATTGTATGTCA
>Pg-03r170320s1662395:234211-239555_3608
CCTGTTTGCAGAGTGTATTAATCATGGTATTGTATGTCAACAGGCTTGGCTCGATCCCATTGCTCAGCATATCCCTATAA
>Pg-03r170320s1662395:234211-239555_3649
AGGCTTGGCTCGATCCCATTGCTCAGCATATCCCTATAAACACTCTCTGCAGTATCGGTCATATTGAGCCTTGCCAAGGC
>Pg-03r170320s1662395:234211-239555_3690
ACTCTCTGCAGTATCGGTCATATTGAGCCTTGCCAAGGCTATTAACAAAGAATTACAAGCTTGGAGATTGAGCTTGAAAC
>Pg-03r170320s1662395:234211-239555_3731
TTAACAAAGAATTACAAGCTTGGAGATTGAGCTTGAAACCCTTATTATGCAACCTTTTAAGAAATTCTAATAACTTGTCT
>Pg-03r170320s1662395:234211-239555_3772
TTATTATGCAACCTTTTAAGAAATTCTAATAACTTGTCTATTTCTTCCACTCGGGCACAAACCTTGATCATAAGTGTTCG
>Pg-03r170320s1662395:234211-239555_3813
TTCTTCCACTCGGGCACAAACCTTGATCATAAGTGTTCGAATGTGCTCTGCTGGCCGGAAAAGCTGGGCCCGGAGGAGCA
>Pg-03r170320s1662395:234211-239555_3854
TGTGCTCTGCTGGCCGGAAAAGCTGGGCCCGGAGGAGCAAATTAATCAGCACTGCGTGGCAATCAAAGTTGTGCTTATAG
>Pg-03r170320s1662395:234211-239555_3895
TTAATCAGCACTGCGTGGCAATCAAAGTTGTGCTTATAGCCAGGGCGCTGCCTCATCCAATGAAAGAACTGCAAGGCAGT
>Pg-03r170320s1662395:234211-239555_3936
AGGGCGCTGCCTCATCCAATGAAAGAACTGCAAGGCAGTTTTGGCGTCGGTGAGAAGCTCTAAAACCTTCTCAACGTGTG
>Pg-03r170320s1662395:234211-239555_3977
TGGCGTCGGTGAGAAGCTCTAAAACCTTCTCAACGTGTGCCGGGGCCAACTTAGCTGATAACTTCTTAAGGGGAGGACTT
>Pg-03r170320s1662395:234211-239555_4018
GGGGCCAACTTAGCTGATAACTTCTTAAGGGGAGGACTTTTTTGCGAGCCAAATTGGCGGATTACTTCATAAACTCGGTG
>Pg-03r170320s1662395:234211-239555_4059
TTGCGAGCCAAATTGGCGGATTACTTCATAAACTCGGTGCACCAAGTCCCAGAATTCATTTGATGAAGAAGCCAATGTTG
>Pg-03r170320s1662395:234211-239555_4100
CCAAGTCCCAGAATTCATTTGATGAAGAAGCCAATGTTGCATCAACGGGAGCATTTCTCTCAACGAATGATTGGGCTGGA
>Pg-03r170320s1662395:234211-239555_4141
TCAACGGGAGCATTTCTCTCAACGAATGATTGGGCTGGAATTGAATCAGATGCAGTTAAACTATGGCACTTGCGGCATAC
>Pg-03r170320s1662395:234211-239555_4182
TGAATCAGATGCAGTTAAACTATGGCACTTGCGGCATACACAATGTCTATTCAGAAAGCGGGGAGAAGGTAGAAAAACCT
>Pg-03r170320s1662395:234211-239555_4223
AATGTCTATTCAGAAAGCGGGGAGAAGGTAGAAAAACCTGTAAATTTAGAAACTTCGAAGATTTTAATTTGGAGGTTCCG
>Pg-03r170320s1662395:234211-239555_4264
AAATTTAGAAACTTCGAAGATTTTAATTTGGAGGTTCCGGCGGAGAATTTTAGTGACATAAAGATCGCCTGCCTCCTCAT
>Pg-03r170320s1662395:234211-239555_4305
GGAGAATTTTAGTGACATAAAGATCGCCTGCCTCCTCATTTCTGTATGTGTCTGCTCTCCTTCGAATGAATGGCAATTTG
>Pg-03r170320s1662395:234211-239555_4346
CTGTATGTGTCTGCTCTCCTTCGAATGAATGGCAATTTGTGTCTGCCCTCCTTCGGGTTGAATGAATGATAAAGCCCATA
>Pg-03r170320s1662395:234211-239555_4387
TCTGCCCTCCTTCGGGTTGAATGAATGATAAAGCCCATACTTGGTTCTAGGGTTTTAGCGTTACAAAAACATATAGTGCT
>Pg-03r170320s1662395:234211-239555_4428
TGGTTCTAGGGTTTTAGCGTTACAAAAACATATAGTGCTACGACTGCACATGCGACTATCACAGTCCCTGATAATGGAAT
>Pg-03r170320s1662395:234211-239555_4469
GACTGCACATGCGACTATCACAGTCCCTGATAATGGAATGTGAATGCTGAGGGTTTAGAAATCCCGGCTGAGGGTTTATT
>Pg-03r170320s1662395:234211-239555_4510
GAATGCTGAGGGTTTAGAAATCCCGGCTGAGGGTTTATTAGTCCCTGCCCCGGGCCAGGGACTATACTAAACGGCGGCTT
>Pg-03r170320s1662395:234211-239555_4551
TCCCTGCCCCGGGCCAGGGACTATACTAAACGGCGGCTTGCCCTGTCACGTAGTTTTTTTTTCTCGAAAGAGAGTAGTTT
>Pg-03r170320s1662395:234211-239555_4592
CCTGTCACGTAGTTTTTTTTTCTCGAAAGAGAGTAGTTTTTTGATATATTTAATATTTAATTGAATTAAAGGAAACGGGG
>Pg-03r170320s1662395:234211-239555_4633
TGATATATTTAATATTTAATTGAATTAAAGGAAACGGGGCAGGACTATGCTAAAGCCCTGTCATTTTTAGTTTTTTTTAC
>Pg-03r170320s1662395:234211-239555_4674
GGACTATGCTAAAGCCCTGTCATTTTTAGTTTTTTTTACTTGTAAAAGTCATTATAACAATAAGAACAATGTATATTTAT
>Pg-03r170320s1662395:234211-239555_4715
GTAAAAGTCATTATAACAATAAGAACAATGTATATTTATTTATGTTATTTTTAAGGAAATTGAACCTAGTTACAAAGGAT
>Pg-03r170320s1662395:234211-239555_4756
ATGTTATTTTTAAGGAAATTGAACCTAGTTACAAAGGATAACAATTATGTCTCATAATCATCTAAACTATATCCAATTAA
>Pg-03r170320s1662395:234211-239555_4797
CAATTATGTCTCATAATCATCTAAACTATATCCAATTAATATTATCGTAAAGGTAAATCAAAACATTTATAAAACTATAT
>Pg-03r170320s1662395:234211-239555_4838
TTATCGTAAAGGTAAATCAAAACATTTATAAAACTATATCTTAAGTTTTTTATAACAAATATATTGACATTATTATGCAT
>Pg-03r170320s1662395:234211-239555_4879
TAAGTTTTTTATAACAAATATATTGACATTATTATGCATGTAAATCAAAATATTTATAAAACTATACCTTAAGTTTTTTA
>Pg-03r170320s1662395:234211-239555_4920
AAATCAAAATATTTATAAAACTATACCTTAAGTTTTTTAAATCAAAACATTTATAAAACTATATCTTAAGTTTTTTATAA
>Pg-03r170320s1662395:234211-239555_4961
TCAAAACATTTATAAAACTATATCTTAAGTTTTTTATAACAAATATATTAACATTATTATGCAGGTAAATCAAAATATTT
>Pg-03r170320s1662395:234211-239555_5002
AATATATTAACATTATTATGCAGGTAAATCAAAATATTTATAAAACTATACCTTAAGTTTTTTATAACAAATATAGTTTT
>Pg-03r170320s1662395:234211-239555_5043
AAAACTATACCTTAAGTTTTTTATAACAAATATAGTTTTTTTATAACAAATATATATATTTTGAAATAAAAGAATTGATT
>Pg-03r170320s1662395:234211-239555_5084
TATAACAAATATATATATTTTGAAATAAAAGAATTGATTTTCTTTCCTTACTATTTGATCCCATATCAAGGTTATATTAA
>Pg-03r170320s1662395:234211-239555_5125
CTTTCCTTACTATTTGATCCCATATCAAGGTTATATTAATTAATTTTTTTATTTATTTCATATCAGGGTTATATTAATCC
>Pg-03r170320s1662395:234211-239555_5166
AATTTTTTTATTTATTTCATATCAGGGTTATATTAATCCTTTTCTTTTATATTTGATCTCATATCAAGATTATATTAATC
>Pg-03r170320s1662395:234211-239555_5207
TTCTTTTATATTTGATCTCATATCAAGATTATATTAATCTTTTTATAGTATATGTTATATTAATCATTTTCTTTTATATT
>Pg-03r170320s1662395:234211-239555_5248
TTTATAGTATATGTTATATTAATCATTTTCTTTTATATTTGATCTCATATCAAGATTATATTAATCTTTTTATAGTATAT
>Pg-03r170320s1662395:234211-239555_5264
TATTAATCATTTTCTTTTATATTTGATCTCATATCAAGATTATATTAATCTTTTTATAGTATATGTTATATTTTAATTTT
>Pg-03r170320s1663124:1378-6795_0
AATTATGGAAAAAACACAATTAATGTGAATACAAACTTTGTAAATATAAAAACACAATTGTATCACCATTTTCCTCGAGG
>Pg-03r170320s1663124:1378-6795_41
AAATATAAAAACACAATTGTATCACCATTTTCCTCGAGGAAAGTGTCTACAGTTGTTCCAACATGCATCAAAGCATTATC
>Pg-03r170320s1663124:1378-6795_82
AGTGTCTACAGTTGTTCCAACATGCATCAAAGCATTATCATAAATGGTGGCACTATGGCACACAATATCGTGCATTTCAA
>Pg-03r170320s1663124:1378-6795_123
AAATGGTGGCACTATGGCACACAATATCGTGCATTTCAACACATTGTTTTATGGTCTTAGTACGAAGAGATCTAACCTAC
>Pg-03r170320s1663124:1378-6795_164
CATTGTTTTATGGTCTTAGTACGAAGAGATCTAACCTACATAAAATCAATATTGATTTGGGTTAGAAAATCTCTCGCATT
>Pg-03r170320s1663124:1378-6795_205
AAAATCAATATTGATTTGGGTTAGAAAATCTCTCGCATTCAGAAGTAGCAACATTGAAATATTTAGATTATTTGATGGTA
>Pg-03r170320s1663124:1378-6795_246
GAAGTAGCAACATTGAAATATTTAGATTATTTGATGGTAGTTGTATGCATTCAAGTTACTCCGTCACCTATTTGGTTCTG
>Pg-03r170320s1663124:1378-6795_287
TGTATGCATTCAAGTTACTCCGTCACCTATTTGGTTCTGGAGTATGACTTAAAACTATTTGTGTTTGGTTAATAACTCGT
>Pg-03r170320s1663124:1378-6795_328
GTATGACTTAAAACTATTTGTGTTTGGTTAATAACTCGTCTTTTTTAGACGTAAGGAAATAGGTTAACGACCCTTGATGC
>Pg-03r170320s1663124:1378-6795_369
TTTTTAGACGTAAGGAAATAGGTTAACGACCCTTGATGCATCTGGCATGAGTGAAACTCTGCCCCCTTATGGACCATCAA
>Pg-03r170320s1663124:1378-6795_410
CTGGCATGAGTGAAACTCTGCCCCCTTATGGACCATCAATGAGTTATTCGAGGTGGCGTGGTTTTCCTTAAATAATGGTG
>Pg-03r170320s1663124:1378-6795_451
AGTTATTCGAGGTGGCGTGGTTTTCCTTAAATAATGGTGATGAGTCTTTACATTCACAAATAGTAGCAATTCATGACCAT
>Pg-03r170320s1663124:1378-6795_492
GAGTCTTTACATTCACAAATAGTAGCAATTCATGACCATTACTCATTCACACAATGAGTTATAATAGGTTTTCCCAATGT
>Pg-03r170320s1663124:1378-6795_533
CTCATTCACACAATGAGTTATAATAGGTTTTCCCAATGTAATAAAAATTATGAGTTTTCAATTGAATGTAGCTTGGATGG
>Pg-03r170320s1663124:1378-6795_574
TAAAAATTATGAGTTTTCAATTGAATGTAGCTTGGATGGTTGTGAGGAATGATTATTATCCTCCCCACCCGGATTCAATT
>Pg-03r170320s1663124:1378-6795_615
GTGAGGAATGATTATTATCCTCCCCACCCGGATTCAATTCCCATAATGACATGAATAAAGCTCATAATGAGTATGTTGTA
>Pg-03r170320s1663124:1378-6795_656
CATAATGACATGAATAAAGCTCATAATGAGTATGTTGTAATGACTTCAAACCTATATGTATTGGAAAGTTGCCTTTGATT
>Pg-03r170320s1663124:1378-6795_697
GACTTCAAACCTATATGTATTGGAAAGTTGCCTTTGATTCAAAAATTGAATAGCAAAGCGATCACTATTTCAATGAGAAA
>Pg-03r170320s1663124:1378-6795_738
AAAATTGAATAGCAAAGCGATCACTATTTCAATGAGAAACTACTCCCACATTTCTAAAAAAAAATAAAAAAACTGATTTC
>Pg-03r170320s1663124:1378-6795_779
ACTCCCACATTTCTAAAAAAAAATAAAAAAACTGATTTCTAATAAGTTCGAAACGATAGTCTCGTGCCGCCTACTGCGGG
>Pg-03r170320s1663124:1378-6795_820
ATAAGTTCGAAACGATAGTCTCGTGCCGCCTACTGCGGGGACTAAAAAAATGCGATAACCTTAAATTAAAGTTGCAATGT
>Pg-03r170320s1663124:1378-6795_861
CTAAAAAAATGCGATAACCTTAAATTAAAGTTGCAATGTCTAGCATCAAATAAACACACAAGCATGGTATACGGCTGATT
>Pg-03r170320s1663124:1378-6795_902
AGCATCAAATAAACACACAAGCATGGTATACGGCTGATTACATTACAGGGAGTAAAGCGGGCTGAAATTATATCGGTGTT
>Pg-03r170320s1663124:1378-6795_943
ATTACAGGGAGTAAAGCGGGCTGAAATTATATCGGTGTTGGTGAATGTGCTGCAAAATGGGCGTAGAAGCAATGGTAGCA
>Pg-03r170320s1663124:1378-6795_984
TGAATGTGCTGCAAAATGGGCGTAGAAGCAATGGTAGCAATCGGATTGGTATGGGGAACAACCAATGCATTGATCAAGAG
>Pg-03r170320s1663124:1378-6795_1025
CGGATTGGTATGGGGAACAACCAATGCATTGATCAAGAGAGGTGCCCTCATCTCTGAAGAAAAAGACAAGAAGAGAAAAC
>Pg-03r170320s1663124:1378-6795_1066
GTGCCCTCATCTCTGAAGAAAAAGACAAGAAGAGAAAACTATCTTCACCCACCAAACGGAGGTCGGGATGGTTAATTGAC
>Pg-03r170320s1663124:1378-6795_1107
TCTTCACCCACCAAACGGAGGTCGGGATGGTTAATTGACTACATAGAACATTGGATCAGTCTCCTGTGTGTATGGCAATA
>Pg-03r170320s1663124:1378-6795_1148
CATAGAACATTGGATCAGTCTCCTGTGTGTATGGCAATACTCCATTCCCTTCCTCGTTAATTTGTCGGCTTCAGCTGGAT
>Pg-03r170320s1663124:1378-6795_1189
CCATTCCCTTCCTCGTTAATTTGTCGGCTTCAGCTGGATTTTTTCTTATGTTGGGGGACACCCCAATCTCCCTTGCAGTG
>Pg-03r170320s1663124:1378-6795_1230
TTTCTTATGTTGGGGGACACCCCAATCTCCCTTGCAGTGCCTGTAACCAATGCAGTTACTTTTGCAGCAACAGCAGTGGC
>Pg-03r170320s1663124:1378-6795_1271
TGTAACCAATGCAGTTACTTTTGCAGCAACAGCAGTGGCAGGCTCAGTTCTGCTGGGTGAGTACATGGATTTTAAGCACT
>Pg-03r170320s1663124:1378-6795_1312
GCTCAGTTCTGCTGGGTGAGTACATGGATTTTAAGCACTCTCTAACGGGTCTTGTTTTGATTATAACAGGGATTTGGTTA
>Pg-03r170320s1663124:1378-6795_1353
CTAACGGGTCTTGTTTTGATTATAACAGGGATTTGGTTATGCATCAATTCTACTTAACTGTTGTTTGCGTTTTTGGAAAG
>Pg-03r170320s1663124:1378-6795_1394
CATCAATTCTACTTAACTGTTGTTTGCGTTTTTGGAAAGTGTGCTATTCTTCATTCATGACCAAATTTATCTTATTGCAA
>Pg-03r170320s1663124:1378-6795_1435
TGCTATTCTTCATTCATGACCAAATTTATCTTATTGCAATCACGGCGAGAAAAAAAATTGCTTTTCAGGTATCACTGTAA
>Pg-03r170320s1663124:1378-6795_1476
ACGGCGAGAAAAAAAATTGCTTTTCAGGTATCACTGTAAGTTATGTTATAGTTTCAATGACATTAGCAGGTTGGGATCAT
>Pg-03r170320s1663124:1378-6795_1517
TATGTTATAGTTTCAATGACATTAGCAGGTTGGGATCATATTTGGTTGGCATGGCCTTTCTTTCAATATGCTGTCTGTAA
>Pg-03r170320s1663124:1378-6795_1558
TTGGTTGGCATGGCCTTTCTTTCAATATGCTGTCTGTAATATAACAAATTGGCAGCAAACATTGCATGCAGACTGCTTTA
>Pg-03r170320s1663124:1378-6795_1599
TAACAAATTGGCAGCAAACATTGCATGCAGACTGCTTTAAAAATCGAACTATTATGCTTTAGGTTTTTCAGAAAATTCAC
>Pg-03r170320s1663124:1378-6795_1640
AATCGAACTATTATGCTTTAGGTTTTTCAGAAAATTCACGATGGTCATTTTCTTTTGATCAGCAAGTTCTTCATTTGAAG
>Pg-03r170320s1663124:1378-6795_1681
TGGTCATTTTCTTTTGATCAGCAAGTTCTTCATTTGAAGATAAAGTATTTTGCCTTGATGGGTGCAGAATTTGCCATATC
>Pg-03r170320s1663124:1378-6795_1722
AAAGTATTTTGCCTTGATGGGTGCAGAATTTGCCATATCAAGTTAATGATGGAAGGCACATTTATGTTTTCATATAATAC
>Pg-03r170320s1663124:1378-6795_1763
GTTAATGATGGAAGGCACATTTATGTTTTCATATAATACTCCCATAAACGAGAAACACTTACTAGAAATACAAGATAAAA
>Pg-03r170320s1663124:1378-6795_1804
CCATAAACGAGAAACACTTACTAGAAATACAAGATAAAACATGAAACGTCTTCAGAACAGAAAACAGAAATTCTCAGGGT
>Pg-03r170320s1663124:1378-6795_1845
TGAAACGTCTTCAGAACAGAAAACAGAAATTCTCAGGGTCCTCCGTAAGAAATGTTTTAGGGTTTGCAATAAGAAAGGCT
>Pg-03r170320s1663124:1378-6795_1886
TCCGTAAGAAATGTTTTAGGGTTTGCAATAAGAAAGGCTTTTTACATTTTATTTTCTTCATTTTTTATATATGCAAGAAT
>Pg-03r170320s1663124:1378-6795_1903
AGGGTTTGCAATAAGAAAGGCTTTTTACATTTTATTTTCTTCATTTTTTATATATGCAAGAATAATACATTTTTAAACTA
>Pg-03r170320s1663124:1378-6795_1984
AATTTGTTTGTAAAGAAATATTCATGAGGATGAAAGGATCAAACTTGATTTGTTGTTGTAAACTATCCTCTCAAAGTTCT
>Pg-03r170320s1663124:1378-6795_2025
AACTTGATTTGTTGTTGTAAACTATCCTCTCAAAGTTCTTCTTGGGAGTTATTTCAACTATGTAATCATGAAGCTATCAA
>Pg-03r170320s1663124:1378-6795_2066
TTGGGAGTTATTTCAACTATGTAATCATGAAGCTATCAAATATTATAACATAAAAACCAGAGTGAGAAGGAATTCTAGAA
>Pg-03r170320s1663124:1378-6795_2107
ATTATAACATAAAAACCAGAGTGAGAAGGAATTCTAGAATTAAAAGGAACTTAAGTGAAACTAACTTTTCAAAACTCAAA
>Pg-03r170320s1663124:1378-6795_2148
AAAAGGAACTTAAGTGAAACTAACTTTTCAAAACTCAAATTTGTCACAAGGACTAGTTATCAAATTTATCACAAAGACTA
>Pg-03r170320s1663124:1378-6795_2189
TGTCACAAGGACTAGTTATCAAATTTATCACAAAGACTAATTATGAATCATGTTTGATTTGGACTATGTACGATGTAAAT
>Pg-03r170320s1663124:1378-6795_2230
TATGAATCATGTTTGATTTGGACTATGTACGATGTAAATCATTAAGTAGATGTGTAGATGTATCCCTACTTTTGAGATCA
>Pg-03r170320s1663124:1378-6795_2271
TTAAGTAGATGTGTAGATGTATCCCTACTTTTGAGATCACATTTTATGAATTTTCTACTGAGAAGAACATACCATGTAGG
>Pg-03r170320s1663124:1378-6795_2312
TTTTATGAATTTTCTACTGAGAAGAACATACCATGTAGGAAGTAAGACCAATACCATAACTTATAAACAATTTTCCAATG
>Pg-03r170320s1663124:1378-6795_2353
GTAAGACCAATACCATAACTTATAAACAATTTTCCAATGCCTAGTAGCCATGCATCTTGCACAATAATATTATATAAGCA
>Pg-03r170320s1663124:1378-6795_2394
TAGTAGCCATGCATCTTGCACAATAATATTATATAAGCATATTGTTATTTGTCTGCACAATAATATGATATAAGCATATT
>Pg-03r170320s1663124:1378-6795_2435
TTGTTATTTGTCTGCACAATAATATGATATAAGCATATTGTTATTCGTCTTATTGGAAGTTAAATAATATGATATAAGCA
>Pg-03r170320s1663124:1378-6795_2476
TATTCGTCTTATTGGAAGTTAAATAATATGATATAAGCATATTGCTATTTGTCTCAGTGGAAGTTTAAGGGGCAAAAATG
>Pg-03r170320s1663124:1378-6795_2517
TTGCTATTTGTCTCAGTGGAAGTTTAAGGGGCAAAAATGGTTAAATTTATCTTTCTTAGATATCCTTCTCTTTTGAAGAT
>Pg-03r170320s1663124:1378-6795_2558
TAAATTTATCTTTCTTAGATATCCTTCTCTTTTGAAGATAATGTTGATTAAGAACTTATTTGTTGCCACTAAAAATTATA
>Pg-03r170320s1663124:1378-6795_2599
TGTTGATTAAGAACTTATTTGTTGCCACTAAAAATTATAACTTGATGTATTAACCGAAACACCCAAAATATGCTTTAACA
>Pg-03r170320s1663124:1378-6795_2640
TTGATGTATTAACCGAAACACCCAAAATATGCTTTAACATTTGCTAAGGAGATACTTACTTCAACATTTGCTTTCATGAA
>Pg-03r170320s1663124:1378-6795_2681
TGCTAAGGAGATACTTACTTCAACATTTGCTTTCATGAAGGAACAATGTGATCCCTTCTCCATGGTTTGCATATACAAGT
>Pg-03r170320s1663124:1378-6795_2722
AACAATGTGATCCCTTCTCCATGGTTTGCATATACAAGTCCCAATGCATATATGACTCCACTCTTAAAAAAACAAGGGAC
>Pg-03r170320s1663124:1378-6795_2763
CAATGCATATATGACTCCACTCTTAAAAAAACAAGGGACTTCCACCTCTAGTAGCGCCATTTCGAGGAAGGTAGGGAGCC
>Pg-03r170320s1663124:1378-6795_2804
CCACCTCTAGTAGCGCCATTTCGAGGAAGGTAGGGAGCCATCAAAGAATGGGTTGGTTGAACATGACCCTTATAAATGAA
>Pg-03r170320s1663124:1378-6795_2845
CAAAGAATGGGTTGGTTGAACATGACCCTTATAAATGAACCTCAAGCCGGTTATAGCATCCGATTATAACATCGACCTTT
>Pg-03r170320s1663124:1378-6795_2886
TCAAGCCGGTTATAGCATCCGATTATAACATCGACCTTTTCCCATTTTGTGGTTTTACTTAGTCATTCATTCATTGTAAC
>Pg-03r170320s1663124:1378-6795_2927
CCATTTTGTGGTTTTACTTAGTCATTCATTCATTGTAACACAACAAATCAAAACCATAAATTATCATTATAAAAAAACAA
>Pg-03r170320s1663124:1378-6795_2968
AACAAATCAAAACCATAAATTATCATTATAAAAAAACAAAATTATGGAAAAAACACAATTAATGTGAATACAAACTTTGT
>Pg-03r170320s1663124:1378-6795_3009
TTATGGAAAAAACACAATTAATGTGAATACAAACTTTGTAAATATAAAAACACAATTGTATCACCATTTTCCTCGAGGAA
>Pg-03r170320s1663124:1378-6795_3050
ATATAAAAACACAATTGTATCACCATTTTCCTCGAGGAAAGTGTCTACAGTTGTTCCAACATGCATCAAAGCATTATCAT
>Pg-03r170320s1663124:1378-6795_3091
TGTCTACAGTTGTTCCAACATGCATCAAAGCATTATCATAAATGGTGGCACTATGGCACACAATATCGTGCATTTCAACA
>Pg-03r170320s1663124:1378-6795_3132
ATGGTGGCACTATGGCACACAATATCGTGCATTTCAACACATTGTTTTATGGTCTTAGTACGAAGAGATCTAACCTACAT
>Pg-03r170320s1663124:1378-6795_3173
TTGTTTTATGGTCTTAGTACGAAGAGATCTAACCTACATAAAATCAATATTGATTTGGGTTAGAAAATCTCTCGCATTCA
>Pg-03r170320s1663124:1378-6795_3214
AATCAATATTGATTTGGGTTAGAAAATCTCTCGCATTCAGAAGTAGCAACATTGAAATATTTAGATTATTTGATGGTAGT
>Pg-03r170320s1663124:1378-6795_3255
AGTAGCAACATTGAAATATTTAGATTATTTGATGGTAGTTGTATGCATTCAAGTTACTCCGTCACCTATTTGGTTCTGGA
>Pg-03r170320s1663124:1378-6795_3296
TATGCATTCAAGTTACTCCGTCACCTATTTGGTTCTGGAGTATGACTTAAAACTATTTGTGTTTGGTTAATAACTCGTCT
>Pg-03r170320s1663124:1378-6795_3337
ATGACTTAAAACTATTTGTGTTTGGTTAATAACTCGTCTTTTTTAGACGTAAGGAAATAGGTTAACGACCCTTGATGCAT
>Pg-03r170320s1663124:1378-6795_3378
TTTAGACGTAAGGAAATAGGTTAACGACCCTTGATGCATCTGGCATGAGTGAAACTCTGCCCCCTTATGGACCATCAATG
>Pg-03r170320s1663124:1378-6795_3419
GGCATGAGTGAAACTCTGCCCCCTTATGGACCATCAATGAGTTATTCGAGGTGGCGTGGTTTTCCTTAAATAATGGTGAT
>Pg-03r170320s1663124:1378-6795_3460
TTATTCGAGGTGGCGTGGTTTTCCTTAAATAATGGTGATGAGTCTTTACATTCACAAATAGTAGCAATTCATGACCATTA
>Pg-03r170320s1663124:1378-6795_3501
GTCTTTACATTCACAAATAGTAGCAATTCATGACCATTACTCATTCACACAATGAGTTATAATAGGTTTTCCCAATGTAA
>Pg-03r170320s1663124:1378-6795_3542
CATTCACACAATGAGTTATAATAGGTTTTCCCAATGTAATAAAAATTATGAGTTTTCAATTGAATGTAGCTTGGATGGTT
>Pg-03r170320s1663124:1378-6795_3583
AAAATTATGAGTTTTCAATTGAATGTAGCTTGGATGGTTGTGAGGAATGATTATTATCCTCCCCACCCGGATTCAATTCC
>Pg-03r170320s1663124:1378-6795_3624
GAGGAATGATTATTATCCTCCCCACCCGGATTCAATTCCCATAATGACATGAATAAAGCTCATAATGAGTATGTTGTAAT
>Pg-03r170320s1663124:1378-6795_3665
TAATGACATGAATAAAGCTCATAATGAGTATGTTGTAATGACTTCAAACCTATATGTATTGGAAAGTTGCCTTTGATTCA
>Pg-03r170320s1663124:1378-6795_3706
CTTCAAACCTATATGTATTGGAAAGTTGCCTTTGATTCAAAAATTGAATAGCAAAGCGATCACTATTTCAATGAGAAACT
>Pg-03r170320s1663124:1378-6795_3747
AATTGAATAGCAAAGCGATCACTATTTCAATGAGAAACTACTCCCACATTTCTAAAAAAAAATAAAAAAACTGATTTCTA
>Pg-03r170320s1663124:1378-6795_3788
TCCCACATTTCTAAAAAAAAATAAAAAAACTGATTTCTAATAAGTTCGAAACGATAGTCTCGTGCCGCCTACTGCGGGGA
>Pg-03r170320s1663124:1378-6795_3829
AAGTTCGAAACGATAGTCTCGTGCCGCCTACTGCGGGGACTAAAAAAATGCGATAACCTTAAATTAAAGTTGCAATGTCT
>Pg-03r170320s1663124:1378-6795_3870
AAAAAAATGCGATAACCTTAAATTAAAGTTGCAATGTCTAGCATCAAATAAACACACAAGCATGGTATACGGCTGATTAC
>Pg-03r170320s1663124:1378-6795_3911
CATCAAATAAACACACAAGCATGGTATACGGCTGATTACATTACAGGGAGTAAAGCGGGCTGAAATTATATCGGTGTTGG
>Pg-03r170320s1663124:1378-6795_3952
TACAGGGAGTAAAGCGGGCTGAAATTATATCGGTGTTGGTGAATGTGCTGCAAAATGGGCGTAGAAGCAATGGTAGCAAT
>Pg-03r170320s1663124:1378-6795_3993
AATGTGCTGCAAAATGGGCGTAGAAGCAATGGTAGCAATCGGATTGGTATGGGGAACAACCAATGCATTGATCAAGAGAG
>Pg-03r170320s1663124:1378-6795_4034
GATTGGTATGGGGAACAACCAATGCATTGATCAAGAGAGGTGCCCTCATCTCTGAAGAAAAAGACAAGAAGAGAAAACTA
>Pg-03r170320s1663124:1378-6795_4075
GCCCTCATCTCTGAAGAAAAAGACAAGAAGAGAAAACTATCTTCACCCACCAAACGGAGGTCGGGATGGTTAATTGACTA
>Pg-03r170320s1663124:1378-6795_4116
TTCACCCACCAAACGGAGGTCGGGATGGTTAATTGACTACATAGAACATTGGATCAGTCTCCTGTGTGTATGGCAATACT
>Pg-03r170320s1663124:1378-6795_4157
TAGAACATTGGATCAGTCTCCTGTGTGTATGGCAATACTCCATTCCCTTCCTCGTTAATTTGTCGGCTTCAGCTGGATTT
>Pg-03r170320s1663124:1378-6795_4198
ATTCCCTTCCTCGTTAATTTGTCGGCTTCAGCTGGATTTTTTCTTATGTTGGGGGACACCCCAATCTCCCTTGCAGTGCC
>Pg-03r170320s1663124:1378-6795_4239
TCTTATGTTGGGGGACACCCCAATCTCCCTTGCAGTGCCTGTAACCAATGCAGTTACTTTTGCAGCAACAGCAGTGGCAG
>Pg-03r170320s1663124:1378-6795_4280
TAACCAATGCAGTTACTTTTGCAGCAACAGCAGTGGCAGGCTCAGTTCTGCTGGGTGAGTACATGGATTTTAAGCACTCT
>Pg-03r170320s1663124:1378-6795_4321
TCAGTTCTGCTGGGTGAGTACATGGATTTTAAGCACTCTCTAACGGGTCTTGTTTTGATTATAACAGGGATTTGGTTATG
>Pg-03r170320s1663124:1378-6795_4362
AACGGGTCTTGTTTTGATTATAACAGGGATTTGGTTATGCATCAATTCTACTTAACTGTTGTTTGCGTTTTTGGAAAGTG
>Pg-03r170320s1663124:1378-6795_4403
TCAATTCTACTTAACTGTTGTTTGCGTTTTTGGAAAGTGTGCTATTCTTCATTCATGACCAAATTTATCTTATTGCAATC
>Pg-03r170320s1663124:1378-6795_4444
CTATTCTTCATTCATGACCAAATTTATCTTATTGCAATCACGGCGAGAAAAAAAATTGCTTTTCAGGTATCACTGTAAGT
>Pg-03r170320s1663124:1378-6795_4485
GGCGAGAAAAAAAATTGCTTTTCAGGTATCACTGTAAGTTATGTTATAGTTTCAATGACATTAGCAGGCTGGGATCATAT
>Pg-03r170320s1663124:1378-6795_4526
TGTTATAGTTTCAATGACATTAGCAGGCTGGGATCATATTTGGTGGGCATGGCCTTTCTTTCAATATGCTGTCTGTAATA
>Pg-03r170320s1663124:1378-6795_4567
GGTGGGCATGGCCTTTCTTTCAATATGCTGTCTGTAATATGACAAATTGGCAGCAAACATTGCATGCAGACTGCTTTAAA
>Pg-03r170320s1663124:1378-6795_4608
ACAAATTGGCAGCAAACATTGCATGCAGACTGCTTTAAAAATCGAACTATTATGCTTTAGGTTTTTCAGAAAATTCACGA
>Pg-03r170320s1663124:1378-6795_4649
TCGAACTATTATGCTTTAGGTTTTTCAGAAAATTCACGATGGTCATTTTCTTTTGATCAGTAAGTTCTTCATTTCAAGAT
>Pg-03r170320s1663124:1378-6795_4690
GTCATTTTCTTTTGATCAGTAAGTTCTTCATTTCAAGATAAAGTATTTTTCCTTGATGGGTGCAGAATTTGCCATATCAG
>Pg-03r170320s1663124:1378-6795_4731
AGTATTTTTCCTTGATGGGTGCAGAATTTGCCATATCAGGTCAATGATGGAAGGCACATTTATGATTTCATATAATACTC
>Pg-03r170320s1663124:1378-6795_4772
CAATGATGGAAGGCACATTTATGATTTCATATAATACTCCCATAAACGAGAAACACTTACTAGAAATACAAGATAAAACA
>Pg-03r170320s1663124:1378-6795_4813
ATAAACGAGAAACACTTACTAGAAATACAAGATAAAACATGAAACGTATTCAGAACGGAAAACAGAAATTCTCAGGGTCC
>Pg-03r170320s1663124:1378-6795_4854
AAACGTATTCAGAACGGAAAACAGAAATTCTCAGGGTCCTCCGTAAGAAACGTTATAGGGTTTGCAATAAGAAAGGCTTT
>Pg-03r170320s1663124:1378-6795_4895
CGTAAGAAACGTTATAGGGTTTGCAATAAGAAAGGCTTTTTACATTTTATTTTCTTCATTTTTTTATATATGCAAGAATA
>Pg-03r170320s1663124:1378-6795_4936
ACATTTTATTTTCTTCATTTTTTTATATATGCAAGAATAATACATTTTTAAACTATCAGCACTCATCATGCCAAAATTTT
>Pg-03r170320s1663124:1378-6795_4977
ACATTTTTAAACTATCAGCACTCATCATGCCAAAATTTTTGCACATCATTAAAAATCATAAAATTAAAAGAGAGATCATA
>Pg-03r170320s1663124:1378-6795_5018
CACATCATTAAAAATCATAAAATTAAAAGAGAGATCATATTTATTCTCAAAACAAAAACTAGGCCATCCTCAATTGCATG
>Pg-03r170320s1663124:1378-6795_5059
TATTCTCAAAACAAAAACTAGGCCATCCTCAATTGCATGATTTATATTCATAATACAAAGTTTGTAACAATGCAAATGTC
>Pg-03r170320s1663124:1378-6795_5100
TTATATTCATAATACAAAGTTTGTAACAATGCAAATGTCAAAATGTTCACTATTTAGTTCCTAAATGATAAATTAGTTCA
>Pg-03r170320s1663124:1378-6795_5141
AATGTTCACTATTTAGTTCCTAAATGATAAATTAGTTCACAAATAAACTAATATTCAGATACCATCTCATCTGTTGTCTC
>Pg-03r170320s1663124:1378-6795_5182
AATAAACTAATATTCAGATACCATCTCATCTGTTGTCTCTTTTAGAATGAGAGAGGCAGAGGCACCACTTTGACCAGGAT
>Pg-03r170320s1663124:1378-6795_5223
TTAGAATGAGAGAGGCAGAGGCACCACTTTGACCAGGATTGGTGGTATAATGACTACAGCCTTCTAACCTCTCCTCTGCA
>Pg-03r170320s1663124:1378-6795_5264
GTGGTATAATGACTACAGCCTTCTAACCTCTCCTCTGCAGTAGCCTTCGACACCTTCAAAGGCAGCTCGTCATCACCATC
>Pg-03r170320s1663124:1378-6795_5305
AGCCTTCGACACCTTCAAAGGCAGCTCGTCATCACCATCGTCCTCAGAACTTCTATAATCTCACATCCTAGTGGGTGCAA
>Pg-03r170320s1663124:1378-6795_5337
CACCATCGTCCTCAGAACTTCTATAATCTCACATCCTAGTGGGTGCAACAAGGTAGGCTATCTGTTGTCCTGATAAAGGC
>Pg-03r170320s1663830:11709-16189_0
TTGTTTGAAAGCAAAGATATTGGAAGGAATAGGAAATGGTCTAGGAGTGTTTGTCAAATTTGTAAACAAATCCCAGACAA
>Pg-03r170320s1663830:11709-16189_41
TAGGAGTGTTTGTCAAATTTGTAAACAAATCCCAGACAAATGTTAAGAACATATGTCAAAGTTTATATAGGACAAGTCAA
>Pg-03r170320s1663830:11709-16189_82
GTTAAGAACATATGTCAAAGTTTATATAGGACAAGTCAACGTGCTTTATAAGGATTACCTGCATCCACACCATAATAGGG
>Pg-03r170320s1663830:11709-16189_123
TGCTTTATAAGGATTACCTGCATCCACACCATAATAGGGAGTGTGTTGAGCATGTGTATATATAGGACAAGTCAACGTGC
>Pg-03r170320s1663830:11709-16189_164
TGTGTTGAGCATGTGTATATATAGGACAAGTCAACGTGCTTTAAAAGGATTACCTGCATCCACACCATAATAGGGAGTGT
>Pg-03r170320s1663830:11709-16189_205
TAAAAGGATTACCTGCATCCACACCATAATAGGGAGTGTGTTGAGCATGTGTACTCTAATGATTAGTGGCTTAGGTGCAA
>Pg-03r170320s1663830:11709-16189_246
TGAGCATGTGTACTCTAATGATTAGTGGCTTAGGTGCAATCCTTGGGTGATTTTGATAGTATAAGCACCCTTTGCATTGA
>Pg-03r170320s1663830:11709-16189_287
CTTGGGTGATTTTGATAGTATAAGCACCCTTTGCATTGACATCTTAGCAAAAAAATGGCAATATTGCAAGTCAATGAAAC
>Pg-03r170320s1663830:11709-16189_328
TCTTAGCAAAAAAATGGCAATATTGCAAGTCAATGAAACTTACTGCTAAATTCTAATGCAAGATATTAAAGCAAAAAAGA
>Pg-03r170320s1663830:11709-16189_369
ACTGCTAAATTCTAATGCAAGATATTAAAGCAAAAAAGATCAAAAGTAAACAATCCAGAGCTGCAAGGGACTGTCAACCC
>Pg-03r170320s1663830:11709-16189_410
AAAAGTAAACAATCCAGAGCTGCAAGGGACTGTCAACCCTTCTAATGAAGGTACCTTACCTTCTAGCTAGCTCAATACCA
>Pg-03r170320s1663830:11709-16189_451
CTAATGAAGGTACCTTACCTTCTAGCTAGCTCAATACCAGGCCCTGCCCTTTGAGGTCATCCCTTTCCTTTGTCGAAGGT
>Pg-03r170320s1663830:11709-16189_492
CCCTGCCCTTTGAGGTCATCCCTTTCCTTTGTCGAAGGTAGGTTATCTCTCACGTGTAAGGCTAAATAGTTAAATCATAC
>Pg-03r170320s1663830:11709-16189_533
GTTATCTCTCACGTGTAAGGCTAAATAGTTAAATCATACACCACATATCCAACTATTAAATAACTAGGAATGAAAAATAA
>Pg-03r170320s1663830:11709-16189_574
CACATATCCAACTATTAAATAACTAGGAATGAAAAATAAAACCTGATTCTTGAGAAATAATGAATACATGGAATACTTTT
>Pg-03r170320s1663830:11709-16189_615
CCTGATTCTTGAGAAATAATGAATACATGGAATACTTTTCTTGTTATTTTCATCAATAATCTCCACGAGAACACAATCCA
>Pg-03r170320s1663830:11709-16189_656
TGTTATTTTCATCAATAATCTCCACGAGAACACAATCCATCCTTGAAATCATAGAAATGATGGGCATCCCTTCGAACAGA
>Pg-03r170320s1663830:11709-16189_697
CTTGAAATCATAGAAATGATGGGCATCCCTTCGAACAGATTTTTGGTGCAACTATCTCGTTGCAAAATGGCAATTGTTCT
>Pg-03r170320s1663830:11709-16189_738
TTTGGTGCAACTATCTCGTTGCAAAATGGCAATTGTTCTTGATGGTCTGAATAGCTCTCCAAAGGCAATTGTTCTTGATG
>Pg-03r170320s1663830:11709-16189_779
ATGGTCTGAATAGCTCTCCAAAGGCAATTGTTCTTGATGGTCTGACTAGCTCCCCGAAGGCACATGCTGATAAGCCCAAA
>Pg-03r170320s1663830:11709-16189_820
CTGACTAGCTCCCCGAAGGCACATGCTGATAAGCCCAAAGCCTATTGCCAACTTCTAACTATCGTGGCACCTCTGTCTGC
>Pg-03r170320s1663830:11709-16189_861
CTATTGCCAACTTCTAACTATCGTGGCACCTCTGTCTGCTGCTACTCAATATGATTCAGCACAAATAGTTTTTGTGCAGT
>Pg-03r170320s1663830:11709-16189_902
CTACTCAATATGATTCAGCACAAATAGTTTTTGTGCAGTGTCCTAAGCCTTCATATTATGTCCAAATAATTCACCGACTG
>Pg-03r170320s1663830:11709-16189_943
CCTAAGCCTTCATATTATGTCCAAATAATTCACCGACTGTGGATGATATTTTTGTGTTATGGGTTTGATCTATCTTCCAC
>Pg-03r170320s1663830:11709-16189_984
GATGATATTTTTGTGTTATGGGTTTGATCTATCTTCCACGCTGAAAGCATAAACTACTTTATTAACCTCAATCCAACTGC
>Pg-03r170320s1663830:11709-16189_1025
TGAAAGCATAAACTACTTTATTAACCTCAATCCAACTGCATCCAGGCTTCTTTTTAATATTCCTGTCTTTCATCATTCCC
>Pg-03r170320s1663830:11709-16189_1066
CCAGGCTTCTTTTTAATATTCCTGTCTTTCATCATTCCCCTCACTTTTCCAATGTCATGCCACCTGCCAGCTGTAGCATA
>Pg-03r170320s1663830:11709-16189_1107
CACTTTTCCAATGTCATGCCACCTGCCAGCTGTAGCATACATATTTGACAGTAATACATAAAGTGTGGGATCTGTAGAGT
>Pg-03r170320s1663830:11709-16189_1148
TATTTGACAGTAATACATAAAGTGTGGGATCTGTAGAGTTCAACTCAAAAAGGTACCCTGCCACATGCTGTCCTAGTTCA
>Pg-03r170320s1663830:11709-16189_1189
AACTCAAAAAGGTACCCTGCCACATGCTGTCCTAGTTCAACATTGTTATGGATTTTGCAGGCGCTAAGCAAACATCCCCA
>Pg-03r170320s1663830:11709-16189_1230
ATTGTTATGGATTTTGCAGGCGCTAAGCAAACATCCCCACACACTAGCATCGGGTTTTATTGGCATTTTGTTGATAAAGT
>Pg-03r170320s1663830:11709-16189_1271
CACTAGCATCGGGTTTTATTGGCATTTTGTTGATAAAGTTTTGTGCCTCATCCAGTCGGCCAGCACGGCCAAGAAGGTCA
>Pg-03r170320s1663830:11709-16189_1312
TGTGCCTCATCCAGTCGGCCAGCACGGCCAAGAAGGTCAACCATGCAACCATAGTGTTCCATTGCAGGTGTGATATGATA
>Pg-03r170320s1663830:11709-16189_1353
CATGCAACCATAGTGTTCCATTGCAGGTGTGATATGATAATGTTTCTTCATACAATCAAAGCATTGCTTGCCGTCATCTA
>Pg-03r170320s1663830:11709-16189_1394
GTTTCTTCATACAATCAAAGCATTGCTTGCCGTCATCTACTAGGCCTGCATGGCAGCATGCAGACAAAACACCTAGAAAG
>Pg-03r170320s1663830:11709-16189_1435
AGGCCTGCATGGCAGCATGCAGACAAAACACCTAGAAAGGTGACATCGTCTGGGCTTGTGCCGGAGTGTTGCATTCGTTC
>Pg-03r170320s1663830:11709-16189_1476
GACATCGTCTGGGCTTGTGCCGGAGTGTTGCATTCGTTCAAAGAGTTTAAGGGCCTCCTTGCCATGACCATGCATGGCAT
>Pg-03r170320s1663830:11709-16189_1517
AGAGTTTAAGGGCCTCCTTGCCATGACCATGCATGGCATACCCTATAATAATTGTAGTCCAGGAGACCACATCATGTTGA
>Pg-03r170320s1663830:11709-16189_1558
CCTATAATAATTGTAGTCCAGGAGACCACATCATGTTGATGCATTTGTTCAAACGTGATTCGAGCATTGTCTATGTTTCC
>Pg-03r170320s1663830:11709-16189_1599
CATTTGTTCAAACGTGATTCGAGCATTGTCTATGTTTCCACATTTTGCATACATGTCTACTAGGGCATTTCCCACAAATA
>Pg-03r170320s1663830:11709-16189_1640
ATTTTGCATACATGTCTACTAGGGCATTTCCCACAAATATGTCAGACTGATATCCACTTTTGATGACTAATTCATGGATC
>Pg-03r170320s1663830:11709-16189_1681
TCAGACTGATATCCACTTTTGATGACTAATTCATGGATCTCCTTTCCCTGTTCCAGAGCAGCTAGGTTGGCGCATGCCGA
>Pg-03r170320s1663830:11709-16189_1722
CTTTCCCTGTTCCAGAGCAGCTAGGTTGGCGCATGCCGAGAGTACGCTGGAAAAGGTTTTTGGGTTTGGCTTCACACCTG
>Pg-03r170320s1663830:11709-16189_1763
GTACGCTGGAAAAGGTTTTTGGGTTTGGCTTCACACCTGCTTGTTTCATTTGTTGATAAAGCTTAAGAGCCTCCTCGCCA
>Pg-03r170320s1663830:11709-16189_1804
TGTTTCATTTGTTGATAAAGCTTAAGAGCCTCCTCGCCATGTCCATTCTGTGTACATCCCGCAATTATCATATTCCAGGA
>Pg-03r170320s1663830:11709-16189_1845
TCCATTCTGTGTACATCCCGCAATTATCATATTCCAGGAAATAACGTTTTGGTTTGGCATTTTGTGAAAGAGTTTCAGAG
>Pg-03r170320s1663830:11709-16189_1886
TAACGTTTTGGTTTGGCATTTTGTGAAAGAGTTTCAGAGCCTTGTCAACATGCCCATTCTGTACAAACCCTGCAGTAATC
>Pg-03r170320s1663830:11709-16189_1927
TTGTCAACATGCCCATTCTGTACAAACCCTGCAGTAATCGCTGTCCAGGAAACCGCATTTCGTTTAGGCATGTTTTGGAA
>Pg-03r170320s1663830:11709-16189_1968
TGTCCAGGAAACCGCATTTCGTTTAGGCATGTTTTGGAACAGCTTCAGGGCTTCATCAATAAGCCCATTCTTTGCATATC
>Pg-03r170320s1663830:11709-16189_2009
GCTTCAGGGCTTCATCAATAAGCCCATTCTTTGCATATCCTGCAATCATTGTTGTCCAGGAGACCATATTCTGTTGAGGC
>Pg-03r170320s1663830:11709-16189_2050
GCAATCATTGTTGTCCAGGAGACCATATTCTGTTGAGGCATTTTCTGAAAGAGCTTCAAGGCCTCATTGGGATGCCCATT
>Pg-03r170320s1663830:11709-16189_2091
TTTCTGAAAGAGCTTCAAGGCCTCATTGGGATGCCCATTCTGCATGTAACCTGATATCATTGCATTCCAGGAAGCCACAT
>Pg-03r170320s1663830:11709-16189_2132
GCATGTAACCTGATATCATTGCATTCCAGGAAGCCACATTTCGTTCAGGACTTTGCCAAAACATGTTCAAGGCCTCATCA
>Pg-03r170320s1663830:11709-16189_2173
CGTTCAGGACTTTGCCAAAACATGTTCAAGGCCTCATCAATATGTCCCTTTTGTGAATATCCTGTGATCATTGCATTCCA
>Pg-03r170320s1663830:11709-16189_2214
ATGTCCCTTTTGTGAATATCCTGTGATCATTGCATTCCATGAGACTGCATTTGGTTCAGGCATTTGCTGGAAAAGCGTTA
>Pg-03r170320s1663830:11709-16189_2255
AGACTGCATTTGGTTCAGGCATTTGCTGGAAAAGCGTTAGGGCCTCATCAAGATGGCCATTCAGTGAGTATCCCGCAATA
>Pg-03r170320s1663830:11709-16189_2296
GCCTCATCAAGATGGCCATTCAGTGAGTATCCCGCAATAAGGGCATTCCACAAGACCACATCACGCTGAGGCATTTTGTC
>Pg-03r170320s1663830:11709-16189_2337
GGCATTCCACAAGACCACATCACGCTGAGGCATTTTGTCAAATACATATCGTGCATTCAGTATGCTTCCACAGTTTGCAT
>Pg-03r170320s1663830:11709-16189_2378
ATACATATCGTGCATTCAGTATGCTTCCACAGTTTGCATACATGTCTACAAGGGCACTGCCCACAAAAATATCAGATTGA
>Pg-03r170320s1663830:11709-16189_2419
ATGTCTACAAGGGCACTGCCCACAAAAATATCAGATTGAAATCCCCTTCTAATTATTTCTTCATGGATTTCCTTACCCCA
>Pg-03r170320s1663830:11709-16189_2460
TCCCCTTCTAATTATTTCTTCATGGATTTCCTTACCCCATTCCAGTGCTGCCAAGTTGCCACATGCTAGGAGAACACTAG
>Pg-03r170320s1663830:11709-16189_2501
CCAGTGCTGCCAAGTTGCCACATGCTAGGAGAACACTAGCAACTGTGTCGGGATTTGGCATCAAACCCGTCAGTGGCATT
>Pg-03r170320s1663830:11709-16189_2542
ACTGTGTCGGGATTTGGCATCAAACCCGTCAGTGGCATTTGTCGATAAAGCTTCAAGGCTTCCTCGCCATATCCATTCTG
>Pg-03r170320s1663830:11709-16189_2583
TCGATAAAGCTTCAAGGCTTCCTCGCCATATCCATTCTGTACACATCCTGCAATCAACGCATTCCAAGAGATAACATTCC
>Pg-03r170320s1663830:11709-16189_2624
CACATCCTGCAATCAACGCATTCCAAGAGATAACATTCCTTTCAGGCATTTCATGAAAGAGCTTCAGGGCTTTGTCAACA
>Pg-03r170320s1663830:11709-16189_2665
TCAGGCATTTCATGAAAGAGCTTCAGGGCTTTGTCAACATGCCCATTCTGCGCATGCCCTGCAACCATAGTTGTCCAAGA
>Pg-03r170320s1663830:11709-16189_2706
CCCATTCTGCGCATGCCCTGCAACCATAGTTGTCCAAGACACAACATTTCGTTCAGGCATGTTCTGAAAGAGTTCCATGG
>Pg-03r170320s1663830:11709-16189_2747
CAACATTTCGTTCAGGCATGTTCTGAAAGAGTTCCATGGATTGATCCAAGTCCCCATTCTGTGCATATCCTGCAATCATA
>Pg-03r170320s1663830:11709-16189_2788
TGATCCAAGTCCCCATTCTGTGCATATCCTGCAATCATAGCATTCCAAGTTACCACATTTCGTTGAGACATTTTGTCAAA
>Pg-03r170320s1663830:11709-16189_2829
ATTCCAAGTTACCACATTTCGTTGAGACATTTTGTCAAACACACAGCGTGCATTCTCAATACTCCCACATTTTGCATACA
>Pg-03r170320s1663830:11709-16189_2870
CACAGCGTGCATTCTCAATACTCCCACATTTTGCATACATGTCAAGGAGGGCACTCCCGACAAACAAGTCAAAGTCAAAC
>Pg-03r170320s1663830:11709-16189_2911
TCAAGGAGGGCACTCCCGACAAACAAGTCAAAGTCAAACCCACTTCTGATTATCTCTTGGTGAACCTTCTCAAGAGCTGC
>Pg-03r170320s1663830:11709-16189_2952
ACTTCTGATTATCTCTTGGTGAACCTTCTCAAGAGCTGCTAAGCCTGCACAGGACCGAAGAACACTGGCAAAGGTGAACT
>Pg-03r170320s1663830:11709-16189_2993
AGCCTGCACAGGACCGAAGAACACTGGCAAAGGTGAACTGATTAGGCTGAATGCCTGTTTCCTGCATTTGATAAAACAGT
>Pg-03r170320s1663830:11709-16189_3034
TTAGGCTGAATGCCTGTTTCCTGCATTTGATAAAACAGTCTCATGGTTTCGTCATTATGACCTTGCCTGGAATATGCCGA
>Pg-03r170320s1663830:11709-16189_3075
CATGGTTTCGTCATTATGACCTTGCCTGGAATATGCCGAAATAATGGTGGTCCACGAAATGACATCACGGTAAGGCATTT
>Pg-03r170320s1663830:11709-16189_3116
TAATGGTGGTCCACGAAATGACATCACGGTAAGGCATTTGATCAAAGACTCTGCGAGCGTCCGCCAGATTCCCATACTTG
>Pg-03r170320s1663830:11709-16189_3157
TCAAAGACTCTGCGAGCGTCCGCCAGATTCCCATACTTGGAATACACGCTTACAAGCTTATTCCCTGTGGATATATCTTC
>Pg-03r170320s1663830:11709-16189_3198
ATACACGCTTACAAGCTTATTCCCTGTGGATATATCTTCACATTGGAATGACGTCTGAATCATGTGGGCTTGAACTAGTT
>Pg-03r170320s1663830:11709-16189_3239
ATTGGAATGACGTCTGAATCATGTGGGCTTGAACTAGTTTGGCTTCTGGCAAAGCCTTCTGATTATGGCAACCCTGCAAT
>Pg-03r170320s1663830:11709-16189_3280
GCTTCTGGCAAAGCCTTCTGATTATGGCAACCCTGCAATAGATAATCATATGTACAATTCTCTACGCGCTGGTTCAAAAC
>Pg-03r170320s1663830:11709-16189_3321
ATAATCATATGTACAATTCTCTACGCGCTGGTTCAAAACTTGCAAAATGCTTAAACCCTGTTTACAGAGAAGCCCGAAAT
>Pg-03r170320s1663830:11709-16189_3362
GCAAAATGCTTAAACCCTGTTTACAGAGAAGCCCGAAATCCTCATCATGAGAGCTACTGTGGGCACTCCGCAATCTTCTG
>Pg-03r170320s1663830:11709-16189_3403
TCATCATGAGAGCTACTGTGGGCACTCCGCAATCTTCTGCGAAGACTAGTAGTGTTTATACGTTTCGGATGGAACATCGG
>Pg-03r170320s1663830:11709-16189_3444
AAGACTAGTAGTGTTTATACGTTTCGGATGGAACATCGGTTCCAGAAACAAGGCCGATCTTCATATTTTCATCTGTTGAT
>Pg-03r170320s1663830:11709-16189_3485
CCAGAAACAAGGCCGATCTTCATATTTTCATCTGTTGATTGTTGTGCTGGATGTGCCATTGCCATTGTGGGCGCTGTTCT
>Pg-03r170320s1663830:11709-16189_3526
TTGTGCTGGATGTGCCATTGCCATTGTGGGCGCTGTTCTGCTTTGTACTTTAAGCCCATAAAATTACATGTATGGTTTTG
>Pg-03r170320s1663830:11709-16189_3567
TTTGTACTTTAAGCCCATAAAATTACATGTATGGTTTTGAGGACATCATAGCCCTTCTTCTTTTTTATTTTGTAAACAAG
>Pg-03r170320s1663830:11709-16189_3608
GACATCATAGCCCTTCTTCTTTTTTATTTTGTAAACAAGAAATGTGTTAGATTTTGCCATGGTTGGGTTGGGTATTGTGG
>Pg-03r170320s1663830:11709-16189_3649
ATGTGTTAGATTTTGCCATGGTTGGGTTGGGTATTGTGGTGTACAGATCGACATAAAAAATCTACAGCTTGGAGGGCATC
>Pg-03r170320s1663830:11709-16189_3690
TACAGATCGACATAAAAAATCTACAGCTTGGAGGGCATCAGGGACTTCATCTATCCTTGCCCATTTATGACTACTTCTCA
>Pg-03r170320s1663830:11709-16189_3731
GGACTTCATCTATCCTTGCCCATTTATGACTACTTCTCATTTCATCGCTCTTGAATTTACGCTCAATACAATTGTAGAAA
>Pg-03r170320s1663830:11709-16189_3772
TCATCGCTCTTGAATTTACGCTCAATACAATTGTAGAAAAAACCGAAAAAAAAAACCTTTATAATATATGTTGCTATGCT
>Pg-03r170320s1663830:11709-16189_3813
ACCGAAAAAAAAAACCTTTATAATATATGTTGCTATGCTATTTTCCTTCATTCAAATTTTATTATCCTATTTTATGTATT
>Pg-03r170320s1663830:11709-16189_3854
TTTCCTTCATTCAAATTTTATTATCCTATTTTATGTATTATGTTTTTAGTAATTTTCTCATTTCATGTTTCTTTTTACTC
>Pg-03r170320s1663830:11709-16189_3895
GTTTTTAGTAATTTTCTCATTTCATGTTTCTTTTTACTCATTCTATTTGTATTTGTGATCCAAATTGGATCCTCACCAAA
>Pg-03r170320s1663830:11709-16189_3936
TCTATTTGTATTTGTGATCCAAATTGGATCCTCACCAAAAACATTTTAAAATTTGTATAAAATTGTATTTGTTATTTTTA
>Pg-03r170320s1663830:11709-16189_3977
CATTTTAAAATTTGTATAAAATTGTATTTGTTATTTTTATTCTATTTTGTCTTCTTCTTTTTTTTATAAAATAGAAAGTG
>Pg-03r170320s1663830:11709-16189_4018
CTATTTTGTCTTCTTCTTTTTTTTATAAAATAGAAAGTGGAAACGAACTATGTAATGGTTGGCTTTTCAAAGGTAACACA
>Pg-03r170320s1663830:11709-16189_4059
AACGAACTATGTAATGGTTGGCTTTTCAAAGGTAACACATTAAAATACTGAAGGATGTAGCAAAGAGGGCAATGAGGGGA
>Pg-03r170320s1663830:11709-16189_4100
AAAATACTGAAGGATGTAGCAAAGAGGGCAATGAGGGGAGATGCAAGGAGAAAGAGAGAATGACAGTAACAAAAGTTACA
>Pg-03r170320s1663830:11709-16189_4141
TGCAAGGAGAAAGAGAGAATGACAGTAACAAAAGTTACAACTCGAAGAGGACAACCTGCTTGAGGTTGAGTGGATGAAGG
>Pg-03r170320s1663830:11709-16189_4182
TCGAAGAGGACAACCTGCTTGAGGTTGAGTGGATGAAGGAGTTAATGTGTTTGTTCACTCTAAACGAAGGTGTCTTTGAG
>Pg-03r170320s1663830:11709-16189_4223
TTAATGTGTTTGTTCACTCTAAACGAAGGTGTCTTTGAGCCATGGCCTTCTGCAATTTTGGTCTTCAAAGTGAGTAGCAA
>Pg-03r170320s1663830:11709-16189_4264
ATGGCCTTCTGCAATTTTGGTCTTCAAAGTGAGTAGCAATACACATAGTCTGTGTATAGCTCACCCATTTGTCATTTTCT
>Pg-03r170320s1663830:11709-16189_4305
CACATAGTCTGTGTATAGCTCACCCATTTGTCATTTTCTCCTGAGCATAATAAAAATTCCCGTCAAATGTGAAATATGTC
>Pg-03r170320s1663830:11709-16189_4346
TGAGCATAATAAAAATTCCCGTCAAATGTGAAATATGTCTGTCATTGTTTTGATTTTGTGGCTCTAGTGTGGGTTGTAAC
>Pg-03r170320s1663830:11709-16189_4387
TCATTGTTTTGATTTTGTGGCTCTAGTGTGGGTTGTAACATCCTTGGTTTTAATCCCTGCGAATTATAATGTATTGTATA
>Pg-03r170320s1663830:11709-16189_4400
TTTGTGGCTCTAGTGTGGGTTGTAACATCCTTGGTTTTAATCCCTGCGAATTATAATGTATTGTATAAATGTGAATTAGG
>Pg-03r170320s1672773:1101135-1106715_0
GATGCATATATTGTTCATCAAAATGGAGTATGAAGCCCTGTGTTTACTTTTTAGTTTATTGATGCAGACAATCCATTAAG
>Pg-03r170320s1672773:1101135-1106715_41
GTTTACTTTTTAGTTTATTGATGCAGACAATCCATTAAGATGGAAGGGTCTTGTCTTTTTACATCATGCCCGCTTATAAA
>Pg-03r170320s1672773:1101135-1106715_82
GGAAGGGTCTTGTCTTTTTACATCATGCCCGCTTATAAATCACGAAGAGAATCTCTGGGTGGATCAGCATCAGGATGGAC
>Pg-03r170320s1672773:1101135-1106715_123
ACGAAGAGAATCTCTGGGTGGATCAGCATCAGGATGGACCATGCAGTACTATAAAGTAATGCCAGGTACTTTTCTTTTTG
>Pg-03r170320s1672773:1101135-1106715_164
TGCAGTACTATAAAGTAATGCCAGGTACTTTTCTTTTTGTATATTTTCCAGTCCCTGTTCTGATTTTTCTGAGGATCAGC
>Pg-03r170320s1672773:1101135-1106715_205
TATTTTCCAGTCCCTGTTCTGATTTTTCTGAGGATCAGCTAGTTTTCTGTTTTTCCAGTAATTCCTTGATTTATGCAGGA
>Pg-03r170320s1672773:1101135-1106715_246
GTTTTCTGTTTTTCCAGTAATTCCTTGATTTATGCAGGATCTTGGTACACGTACTACTAGAGACGGCAAAGAATGTTTTA
>Pg-03r170320s1672773:1101135-1106715_287
TTGGTACACGTACTACTAGAGACGGCAAAGAATGTTTTAAAGATTTGGGCAAGCATAAAAAAGATTTCATGTGGATTAAT
>Pg-03r170320s1672773:1101135-1106715_328
GATTTGGGCAAGCATAAAAAAGATTTCATGTGGATTAATAAGGAAGATGGAGATGTGATTGTGTTGGCATTCAGCAAGAA
>Pg-03r170320s1672773:1101135-1106715_369
GGAAGATGGAGATGTGATTGTGTTGGCATTCAGCAAGAAGAAAGTAGAGGCCAGAAAGAATTCGATAAGCCAATTTGAGG
>Pg-03r170320s1672773:1101135-1106715_410
AAGTAGAGGCCAGAAAGAATTCGATAAGCCAATTTGAGGTAATCAAATTAGTGTGGAGCAACACGTCTTTTTGAGTGAAA
>Pg-03r170320s1672773:1101135-1106715_451
ATCAAATTAGTGTGGAGCAACACGTCTTTTTGAGTGAAAGAATGCCAATTTGCTCGAAAGAGTACTATTGAGGGAATCTG
>Pg-03r170320s1672773:1101135-1106715_492
ATGCCAATTTGCTCGAAAGAGTACTATTGAGGGAATCTGATGAGCTTGAAAGAATGCCAATTTGCTCAAAAGAGTACTAT
>Pg-03r170320s1672773:1101135-1106715_533
GAGCTTGAAAGAATGCCAATTTGCTCAAAAGAGTACTATTGAGGAATCTGATGAGCTATGAGAGGCATTATTAGGGAGAT
>Pg-03r170320s1672773:1101135-1106715_574
AGGAATCTGATGAGCTATGAGAGGCATTATTAGGGAGATGCACTGGGATAACTTATGGGGCCACTTAAGATGGCATAGAA
>Pg-03r170320s1672773:1101135-1106715_615
ACTGGGATAACTTATGGGGCCACTTAAGATGGCATAGAATCACTTAATGGGTGGAACATGACACTTTTGGCCTACATCTA
>Pg-03r170320s1672773:1101135-1106715_656
ACTTAATGGGTGGAACATGACACTTTTGGCCTACATCTAACAAAAATGTTTTCAAAACTACTATAAGATGTAGGATTTGC
>Pg-03r170320s1672773:1101135-1106715_697
AAAAATGTTTTCAAAACTACTATAAGATGTAGGATTTGCCAATTAGCAAAACGGAGGAAGAAAAAATACAGGATTGTTCA
>Pg-03r170320s1672773:1101135-1106715_738
ATTAGCAAAACGGAGGAAGAAAAAATACAGGATTGTTCATTCCCTTGCCCACTCCTAAGACATCATGGAATTGAAAAGGC
>Pg-03r170320s1672773:1101135-1106715_779
CCCTTGCCCACTCCTAAGACATCATGGAATTGAAAAGGCATAGTATAGATCACTTTATTCCTTTTATTGTTGTTGAGTGC
>Pg-03r170320s1672773:1101135-1106715_820
AGTATAGATCACTTTATTCCTTTTATTGTTGTTGAGTGCTTCGACATGATGAACCACGTTATTCAATGTTCTAAGCATAA
>Pg-03r170320s1672773:1101135-1106715_861
CGACATGATGAACCACGTTATTCAATGTTCTAAGCATAATGATGTGTTACATATTAGCATGTTATTTTTCAGAGAGATAT
>Pg-03r170320s1672773:1101135-1106715_902
ATGTGTTACATATTAGCATGTTATTTTTCAGAGAGATATGCAGATTACATAGGTTGCTAGAAATCATCATATCATAAACA
>Pg-03r170320s1672773:1101135-1106715_943
AGATTACATAGGTTGCTAGAAATCATCATATCATAAACAAATTCAAAATTCAAAATGGGCGAGCAAATTTTTGGTGCACT
>Pg-03r170320s1672773:1101135-1106715_984
TTCAAAATTCAAAATGGGCGAGCAAATTTTTGGTGCACTATATTATAAGTTTTGCCTGCTATCTAATGGGCAAATTGTAG
>Pg-03r170320s1672773:1101135-1106715_1025
ATTATAAGTTTTGCCTGCTATCTAATGGGCAAATTGTAGTTGTAAACAAGTCTATGGTCAACTGGCTTCATAACTTGGTT
>Pg-03r170320s1672773:1101135-1106715_1066
GTAAACAAGTCTATGGTCAACTGGCTTCATAACTTGGTTGGGAATAAAAGTGATGGCACATTGTGTTATCATAAGTAGGA
>Pg-03r170320s1672773:1101135-1106715_1107
GAATAAAAGTGATGGCACATTGTGTTATCATAAGTAGGAGTTTGCATATAAGAGCGTTGTCAACACGAGTACAAAAATGC
>Pg-03r170320s1672773:1101135-1106715_1148
TTGCATATAAGAGCGTTGTCAACACGAGTACAAAAATGCATTCAGAATTCCATGTGGTATATGGTCCAGGTCAAGAGGCT
>Pg-03r170320s1672773:1101135-1106715_1189
TCAGAATTCCATGTGGTATATGGTCCAGGTCAAGAGGCTTTACAACGATGAGATCAAGTAAGCAAAAGTCTTGCAAAACA
>Pg-03r170320s1672773:1101135-1106715_1230
ACAACGATGAGATCAAGTAAGCAAAAGTCTTGCAAAACATGCAAGTATCAACATTTGACTTATATTCTTTACCTACTTGC
>Pg-03r170320s1672773:1101135-1106715_1271
CAAGTATCAACATTTGACTTATATTCTTTACCTACTTGCAGAAAGCTTCAATGAAAGAATAATTGAATGACATTGCATTC
>Pg-03r170320s1672773:1101135-1106715_1312
AAAGCTTCAATGAAAGAATAATTGAATGACATTGCATTCATAGCGGTGGCCTCTAATGAAGATATTCCAGCATTCCCAAA
>Pg-03r170320s1672773:1101135-1106715_1353
AGCGGTGGCCTCTAATGAAGATATTCCAGCATTCCCAAATAATTTCCACACTCCTTGGATGGATCTTGTCTTAATCAAGC
>Pg-03r170320s1672773:1101135-1106715_1394
ATTTCCACACTCCTTGGATGGATCTTGTCTTAATCAAGCTCACCACATTTGGTGATGACAATTTTTGAATAGGGCCTGTT
>Pg-03r170320s1672773:1101135-1106715_1435
ACCACATTTGGTGATGACAATTTTTGAATAGGGCCTGTTGAATCCTCTCTCTGCCACCGTTGCTCGCTTATCTCCAATCA
>Pg-03r170320s1672773:1101135-1106715_1476
ATCCTCTCTCTGCCACCGTTGCTCGCTTATCTCCAATCAACTTTGCTACCCTAACTCATACATAACATCAAACAAACATT
>Pg-03r170320s1672773:1101135-1106715_1517
TTTGCTACCCTAACTCATACATAACATCAAACAAACATTATGAATCGATTAAAACAACATAAGAGGAATGAAAGATCAAA
>Pg-03r170320s1672773:1101135-1106715_1558
GAATCGATTAAAACAACATAAGAGGAATGAAAGATCAAAAACAATAATAAAATATAAGTGCAATGAAAAACTATGCAAGG
>Pg-03r170320s1672773:1101135-1106715_1599
CAATAATAAAATATAAGTGCAATGAAAAACTATGCAAGGAATTAATGCACACAAGCAACCGAGAAGATAAATTATGTGAC
>Pg-03r170320s1672773:1101135-1106715_1640
TTAATGCACACAAGCAACCGAGAAGATAAATTATGTGACAAATAAGCGAAGATTGGAGAGAACTAAACTTGTATTAAACA
>Pg-03r170320s1672773:1101135-1106715_1681
ATAAGCGAAGATTGGAGAGAACTAAACTTGTATTAAACAATCCGGGCACTACTATACTGACACAAACTCGACTCTCTCAA
>Pg-03r170320s1672773:1101135-1106715_1722
CCGGGCACTACTATACTGACACAAACTCGACTCTCTCAATCTCCACACTTCAAGTCTCTCGTATTTGTAGTGTCACAGGA
>Pg-03r170320s1672773:1101135-1106715_1763
TCCACACTTCAAGTCTCTCGTATTTGTAGTGTCACAGGAGTAACTGTTGTATATTTGTCATCGTTACTGATTCAGCCATT
>Pg-03r170320s1672773:1101135-1106715_1804
AACTGTTGTATATTTGTCATCGTTACTGATTCAGCCATTAAACAAACAATGTGTAACATTCATCCTCACTTGAGCTTGCA
>Pg-03r170320s1672773:1101135-1106715_1845
ACAAACAATGTGTAACATTCATCCTCACTTGAGCTTGCATCTCACATGTGTCCAGACTCCATACACTTGTCTCATTCTCT
>Pg-03r170320s1672773:1101135-1106715_1886
TCACATGTGTCCAGACTCCATACACTTGTCTCATTCTCTGACACATTAGTTACACAGCCACATTTATTGCATTGCATATC
>Pg-03r170320s1672773:1101135-1106715_1927
CACATTAGTTACACAGCCACATTTATTGCATTGCATATCTTCTAACACTCCCACTCAGTACTTGACATTTGTAAGAGTTG
>Pg-03r170320s1672773:1101135-1106715_1968
CTAACACTCCCACTCAGTACTTGACATTTGTAAGAGTTGCACAGCCAGATTTAATGTTGGGATACTTGTGTGGTATTCAA
>Pg-03r170320s1672773:1101135-1106715_2009
CAGCCAGATTTAATGTTGGGATACTTGTGTGGTATTCAAGGAAGACATCATAGGGGGAGTTGATATGAAGCTTATGGGGA
>Pg-03r170320s1672773:1101135-1106715_2050
AAGACATCATAGGGGGAGTTGATATGAAGCTTATGGGGAAGCGAAAGGTAAGTCCAGATGTGCTATTTGAAAAAGTTTGG
>Pg-03r170320s1672773:1101135-1106715_2091
CGAAAGGTAAGTCCAGATGTGCTATTTGAAAAAGTTTGGTTGAATGTTGCATGTATTTGATGGACTTGCATGGGTGTTGG
>Pg-03r170320s1672773:1101135-1106715_2132
GAATGTTGCATGTATTTGATGGACTTGCATGGGTGTTGGTTGATGATTTTTGAAACTTTGAGAATGTCTCTAATATGGTG
>Pg-03r170320s1672773:1101135-1106715_2173
GATGATTTTTGAAACTTTGAGAATGTCTCTAATATGGTGTCAATGATCCTGTGGTGCTATGCAGATAGGAACATTAAATC
>Pg-03r170320s1672773:1101135-1106715_2214
AATGATCCTGTGGTGCTATGCAGATAGGAACATTAAATCACCGCAACATAGAAACTGGGAATTTTGACATAAGAAGATCA
>Pg-03r170320s1672773:1101135-1106715_2255
CGCAACATAGAAACTGGGAATTTTGACATAAGAAGATCACTGGGTAATATAGTGCAGATTTAGATTTATTGTATTAGGCA
>Pg-03r170320s1672773:1101135-1106715_2296
GGGTAATATAGTGCAGATTTAGATTTATTGTATTAGGCAGGGAGTGTTAGAAGAGACTCAATACACTAAATTTGGCCATA
>Pg-03r170320s1672773:1101135-1106715_2337
GAGTGTTAGAAGAGACTCAATACACTAAATTTGGCCATATAACTGTTACAAATGTGGGGAAAGAAAAGAAAATATGAATG
>Pg-03r170320s1672773:1101135-1106715_2378
ACTGTTACAAATGTGGGGAAAGAAAAGAAAATATGAATGTTCACAAATGGTCAAAATAAGTCAATGAGATTGTAAAAGTA
>Pg-03r170320s1672773:1101135-1106715_2419
CACAAATGGTCAAAATAAGTCAATGAGATTGTAAAAGTACAACCAACATAGAACAGTTAAAGAGGGAGAGCCTAATGGGT
>Pg-03r170320s1672773:1101135-1106715_2460
ACCAACATAGAACAGTTAAAGAGGGAGAGCCTAATGGGTTCTCAAAAAAATCCACTAAAACAAAGAAAAAAATAAGGTAG
>Pg-03r170320s1672773:1101135-1106715_2501
TCAAAAAAATCCACTAAAACAAAGAAAAAAATAAGGTAGACAATTGTTCAACCAAAGCGTGGGAGAACGTGTCAAAACCC
>Pg-03r170320s1672773:1101135-1106715_2542
AATTGTTCAACCAAAGCGTGGGAGAACGTGTCAAAACCCTTGAAAGAGTACAAATCAAATGGGATCCAATATAAGCATCA
>Pg-03r170320s1672773:1101135-1106715_2583
GAAAGAGTACAAATCAAATGGGATCCAATATAAGCATCAATGTGTAGTGGCTTTTGCTAATTGTCAATGAGTAACATCAG
>Pg-03r170320s1672773:1101135-1106715_2624
GTGTAGTGGCTTTTGCTAATTGTCAATGAGTAACATCAGAAGCATGGGTTAGAGTATCAATCTGTGAGGTAGAGTTGAAC
>Pg-03r170320s1672773:1101135-1106715_2665
GCATGGGTTAGAGTATCAATCTGTGAGGTAGAGTTGAACAATGACATATTGAAAATGGCCCGGGCCGAGGGGAGTTGCTG
>Pg-03r170320s1672773:1101135-1106715_2706
TGACATATTGAAAATGGCCCGGGCCGAGGGGAGTTGCTGAGACTATCCATGGGCAGAAGATTGCTATGTGCCTTTCTTAT
>Pg-03r170320s1672773:1101135-1106715_2747
ACTATCCATGGGCAGAAGATTGCTATGTGCCTTTCTTATGTAAATACCTAATAGTCATGACCAACTAGCAATTGGTGGGT
>Pg-03r170320s1672773:1101135-1106715_2788
AAATACCTAATAGTCATGACCAACTAGCAATTGGTGGGTGGAACTGATGAAGCTGGTAAGATGAGTCTGGTGAGAAGGTT
>Pg-03r170320s1672773:1101135-1106715_2829
AACTGATGAAGCTGGTAAGATGAGTCTGGTGAGAAGGTTTGGATGTGGGTATCCAATTATTTAATACAAGCTTTATTCTC
>Pg-03r170320s1672773:1101135-1106715_2870
GATGTGGGTATCCAATTATTTAATACAAGCTTTATTCTCTCCCATCAATACTTATTCTTATAAAGTTTAAGCGAAGGAAC
>Pg-03r170320s1672773:1101135-1106715_2911
CCATCAATACTTATTCTTATAAAGTTTAAGCGAAGGAACCTCAAAAGGAAAACAGAGGGTAGAGATCGTTGGAGCACTCA
>Pg-03r170320s1672773:1101135-1106715_2952
CAAAAGGAAAACAGAGGGTAGAGATCGTTGGAGCACTCACTGGAAGTAAGGAGACTTAGTATTATCTTGCACAGCCTTGA
>Pg-03r170320s1672773:1101135-1106715_2993
GGAAGTAAGGAGACTTAGTATTATCTTGCACAGCCTTGACACTACCTATTCTGTCGACAACATCCATGCCACTCAAAACT
[truncated: 1,962,716 more chars]
